# Supplementary material for: Vitamin D and lipopolysaccharide jointly induce a distinct epigenetic and transcriptional program in human monocytes
Source: Sci Rep. 2025 Jul 28;15:27480. doi: 10.1038/s41598-025-10921-2 (PMC12304155; doi:10.1038/s41598-025-10921-2)
Supplement: Supplementary file 1 — Supplementary Material 1 [file 41598_2025_10921_MOESM1_ESM.xlsx]

## Sheet: ATAC-seq
ID	Unique reads	FRiP (Fragment of Reads in Peaks)
D-Dp R1.1	18439631	0.24
D-Dp R1.2	18608130
D-Dp R2.1	28545852	0.34
D-Dp R2.2	29197787
D-Dp R3.1	40905227	0.29
D-Dp R3.2	41677500
D-Lp R1.1	21633915	0.3
D-Lp R1.2	21840725
D-Lp R2.1	24969188	0.3
D-Lp R2.2	25537265
D-Lp R3.1	21798052	0.32
D-Lp R3.2	22158649
D-np R1.1	16582915	0.33
D-np R1.2	16766367
D-np R2.1	25400136	0.36
D-np R2.2	26351661
D-np R3.1	25723768	0.25
D-np R3.2	26020886
DL-Dp R1.1	19795362	0.22
DL-Dp R1.2	20094599
DL-Dp R2.1	21155491	0.3
DL-Dp R2.2	21574815
DL-Dp R3.1	27267462	0.24
DL-Dp R3.2	27647684
DL-Lp R1.1	30032133	0.3
DL-Lp R1.2	30606327
DL-Lp R2.1	28205775	0.34
DL-Lp R2.2	29300875
DL-Lp R3.1	24650652	0.35
DL-Lp R3.2	25223625
DL-np R1.1	30462126	0.23
DL-np R1.2	30958771
DL-np R2.1	32060421	0.29
DL-np R2.2	32949737
DL-np R3.1	27730524	0.27
DL-np R3.2	28197341
L-Dp R1.1	33182720	0.2
L-Dp R1.2	33606715
L-Dp R2.1	24967083	0.31
L-Dp R2.2	25358828
L-Dp R3.1	33471972	0.27
L-Dp R3.2	34127451
L-Lp R1.1	24329879	0.34
L-Lp R1.2	24658901
L-Lp R2.1	17786072	0.34
L-Lp R2.2	18174239
L-Lp R3.1	12220619	0.3
L-Lp R3.2	12345361
L-np R1.1	29038277	0.26
L-np R1.2	29425351
L-np R2.1	32672472	0.24
L-np R2.2	33700937
L-np R3.1	24222700	0.27
L-np R3.2	24578501
Solvent 24 h R1.1	25218334	0.25
Solvent 24 h R1.2	25457303
Solvent 24 h R2.1	41170913	0.33
Solvent 24 h R2.2	41981949
Solvent 24 h R3.1	74386177	0.31
Solvent 24 h R3.2	76167423
Solvent 48 h R1.1	34238279	0.25
Solvent 48 h R1.2	34768847
Solvent 48 h R2.1	21595122	0.34
Solvent 48 h R2.2	21999395
Solvent 48 h R3.1	36955584	0.28
Solvent 48 h R3.2	37716708

## Sheet: RNA-seq
ID	Sequence reads	Uniquely mapped	Assigned alignments (%)
D-Dp R1	49790721	34977693	70.2495
D-Dp R2	17092738	12577713	73.5851
D-Dp R3	37978393	28601718	75.3105
D-Lp R1	3489159	2505009	71.7941
D-Lp R2	6224145	4797173	77.0736
D-Lp R3	3183382	2346711	73.7175
D-np R1	13521844	9608867	71.0618
D-np R2	31597117	25291935	80.0451
D-np R3	29587948	22802271	77.0661
DL-Dp R1	16956549	12632644	74.5001
DL-Dp R2	23583672	16031975	67.9791
DL-Dp R3	28749776	21084070	73.3365
DL-Lp R1	5661520	4244148	74.9648
DL-Lp R2	3083133	2336590	75.7862
DL-np R1	41921592	33648742	80.2659
DL-np R2	29530291	22719935	76.9377
L-Dp R1	19893134	15274908	76.7848
L-Dp R2	21823993	16570149	75.9263
L-Dp R3	32903021	23346669	70.956
L-Lp R2	4808338	3427345	71.2792
L-Lp R3	7132640	5616370	78.7418
L-np R1	80276666	64197267	79.97
L-np R2	6649525	4914066	73.901
Solvent 24 h R2	78950326	63487458	80.4144
Solvent 24 h R3	8571258	6447033	75.2169
Solvent 48 h R1	38039400	26435645	69.4954
Solvent 48 h R2	20931484	16273155	77.7449
Solvent 48 h R3	33901981	23013624	67.8828
