# Supplementary material for: Vitamin D and lipopolysaccharide jointly induce a distinct epigenetic and transcriptional program in human monocytes
Source: Sci Rep. 2025 Jul 28;15:27480. doi: 10.1038/s41598-025-10921-2 (PMC12304155; doi:10.1038/s41598-025-10921-2)
Supplement: Supplementary file 2 — Supplementary Material 2 [file 41598_2025_10921_MOESM2_ESM.xlsx]

## Sheet: Biological Process (264 genes)
Term	Overlap	Adjusted P-value	Genes
Regulation of CD4-positive, Alpha-Beta T Cell Differentiation (GO:0043370)	4 of 12	0.0213	ZBTB7B;RUNX3;HLA-DRB1;RUNX1
Regulation of Kinase Activity (GO:0043549)	5 of 27	0.0213	CD74;CD4;LMO4;EMP2;HLA-DRB1
Regulation of Monocyte Differentiation (GO:0045655)	4 of 15	0.0213	CD74;CD4;MYC;HLA-DRB1
Regulation of CD8-positive, Alpha-Beta T Cell Differentiation (GO:0043376)	3 of 7	0.0314	ZBTB7B;RUNX3;RUNX1
Positive Regulation of Canonical NF-kappaB Signal Transduction (GO:0043123)	11 of 204	0.0314	CX3CR1;CD74;CD4;PINK1;TFRC;PRKCB;PELI2;TNFSF10;LPAR1;CUL1;HLA-DRB1
Negative Regulation of Alpha-Beta T Cell Differentiation (GO:0046639)	3 of 8	0.0358	ZBTB7B;RUNX3;RUNX1
Positive Regulation of Transferase Activity (GO:0051347)	5 of 39	0.0389	CD74;CD4;PINK1;LMO4;HLA-DRB1
Positive Regulation of Monocyte Differentiation (GO:0045657)	3 of 9	0.0389	CD74;CD4;HLA-DRB1
Response to Laminar Fluid Shear Stress (GO:0034616)	3 of 10	0.0389	ASS1;MAP2K5;SMAD7
Glutamine Family Amino Acid Biosynthetic Process (GO:0009084)	3 of 10	0.0389	PYCR1;GLUL;ASS1
Negative Regulation of CD4-positive, Alpha-Beta T Cell Activation (GO:2000515)	3 of 10	0.0389	RUNX3;VSIR;RUNX1
Regulation of Canonical NF-kappaB Signal Transduction (GO:0043122)	12 of 270	0.0389	CX3CR1;CD74;PINK1;CD4;TFRC;PRKCB;PELI2;TNFSF10;LPAR1;CUL1;HLA-DRB1;MAP2K5
Regulation of Trans-Synaptic Signaling (GO:0099177)	5 of 47	0.0475	CX3CR1;SLC4A8;PXK;IQSEC2;LRP8
Positive Regulation of Kinase Activity (GO:0033674)	5 of 48	0.0475	CD74;CD4;LMO4;PTK2B;HLA-DRB1
Myeloid Leukocyte Differentiation (GO:0002573)	6 of 74	0.0475	CD4;PDE1B;CAMK4;MYH9;HLA-DRB1;RUNX1
Regulation of Insulin Receptor Signaling Pathway (GO:0046626)	5 of 49	0.0475	KANK1;PRKCB;PRKCD;GRB10;ZBTB7B
Actin-Mediated Cell Contraction (GO:0070252)	3 of 25	0.0475	GSN;EMP2;PARVA
Insulin Receptor Signaling Pathway (GO:0008286)	5 of 51	0.0475	PIGU;GRB10;SLC39A14;SH2B2;BCAR1
Cell Chemotaxis (GO:0060326)	6 of 78	0.0475	CX3CR1;PIGU;PRKCD;LPAR1;PARVA;BCAR1
Positive Regulation by Symbiont of Entry Into Host (GO:0075294)	3 of 13	0.0475	CD74;CD4;HLA-DRB1
Positive Regulation of Alpha-Beta T Cell Differentiation (GO:0046638)	3 of 13	0.0475	ZBTB7B;RUNX3;RUNX1
Positive Regulation of Viral Entry Into Host Cell (GO:0046598)	3 of 13	0.0475	CD74;CD4;HLA-DRB1
Positive Regulation of Signal Transduction (GO:0009967)	11 of 256	0.0482	KANK1;CD74;PRKCB;CD180;GRB10;PTK2B;EMP2;ZBTB7B;DISC1;NID1;SLC39A14

## Sheet: Biological Process (222 genes)
Term	Overlap	Adjusted P-value	Genes
Leukocyte Aggregation (GO:0070486)	3 of 7	0.0473421	SEMA4D;S100A9;S100A8
Negative Regulation of Activated T Cell Proliferation (GO:0046007)	3 of 10	0.0473421	CD274;LGALS9;LILRB4
Regulation of Protein Export From Nucleus (GO:0046825)	4 of 25	0.0473421	SP100;FRAT1;CAMK1;PTPN14
Negative Regulation of miRNA Transcription (GO:1902894)	4 of 25	0.0473421	NCOR2;PPARG;LILRB4;VEGFA
Inflammatory Response (GO:0006954)	11 of 261	0.0473421	CCR1;BMP2;CXCL8;ADGRE5;TBXA2R;NINJ1;ITGB2;LGALS9;NLRC4;S100A9;S100A8
Positive Regulation of NF-kappaB Transcription Factor Activity (GO:0051092)	7 of 105	0.0473421	PRKCH;LGALS9;NLRC4;NOD2;TRIM38;S100A9;S100A8
Negative Regulation of miRNA Metabolic Process (GO:2000629)	4 of 27	0.0475062	NCOR2;PPARG;LILRB4;VEGFA
Positive Regulation of Cholesterol Transport (GO:0032376)	4 of 28	0.0475062	SYCP2;ABCB4;PPARG;CES1
Positive Regulation of Leukocyte Degranulation (GO:0043302)	3 of 25	0.0475062	FGR;ITGAM;ITGB2
Regulation of Interleukin-1 Beta Production (GO:0032651)	6 of 82	0.0475062	P2RX7;NLRP12;LGALS9;NLRC4;NOD2;LILRB4
Regulation of Cell Migration (GO:0030334)	15 of 479	0.0475062	CCR1;ACVRL1;SEMA6B;NTNG2;SEMA4D;SYNPO2;PPP2R3A;F3;VEGFA;FGR;BMP2;DUSP10;PLAU;S100A9;HBEGF
Positive Regulation of Interleukin-1 Beta Production (GO:0032731)	5 of 56	0.0475335	P2RX7;NLRP12;LGALS9;NLRC4;NOD2
Negative Regulation of Macromolecule Biosynthetic Process (GO:0010558)	9 of 202	0.0475335	CCR1;ACVRL1;BMP2;CXCL8;PPARG;LGALS9;KLF4;S100A9;VEGFA
Response to Lipopolysaccharide (GO:0032496)	8 of 161	0.0475335	SCARB1;CD274;ZFP36;CXCL8;LGALS9;NOD2;VIM;S100A8
Eye Photoreceptor Cell Differentiation (GO:0001754)	3 of 14	0.0475335	DZANK1;PPP2R3A;VEGFA
Positive Regulation of Response to External Stimulus (GO:0032103)	8 of 163	0.0475335	THBD;NLRP12;PLAU;NINJ1;CD1D;NLRC4;S100A9;S100A8
Positive Regulation of Cell Motility (GO:2000147)	10 of 249	0.0475335	CCR1;SEMA6B;FGR;BMP2;SEMA4D;PLAU;SYNPO2;F3;HBEGF;VEGFA
Regulation of Cholesterol Storage (GO:0010885)	3 of 15	0.0475335	SCARB1;PPARG;CES1
Regulation of Angiogenesis (GO:0045765)	9 of 211	0.0475335	PPP1R16B;SP100;CXCL8;ALOX5;NINJ1;PPARG;KLF4;F3;VEGFA
Endoderm Formation (GO:0001706)	4 of 36	0.0475335	EOMES;ITGB5;LAMB3;ITGB2
Positive Regulation of Immune Response (GO:0050778)	6 of 95	0.0475335	ITGAM;ITGB2;LGALS9;CD1D;NOD2;CFP
Positive Regulation of Interleukin-1 Production (GO:0032732)	5 of 63	0.0475335	P2RX7;NLRP12;LGALS9;NLRC4;NOD2
Positive Regulation of Positive Chemotaxis (GO:0050927)	3 of 16	0.0475335	CXCL8;F3;VEGFA
Granulocyte Chemotaxis (GO:0071621)	5 of 64	0.0475335	CXCL8;ITGB2;S100A9;S100A8;VEGFA
Positive Regulation of DNA-binding Transcription Factor Activity (GO:0051091)	8 of 174	0.0475335	SP100;PRKCH;LGALS9;NLRC4;NOD2;TRIM38;S100A9;S100A8
Negative Regulation of Gene Expression (GO:0010629)	12 of 364	0.0475335	CCR1;ACVRL1;NLRP12;ZFP36;BMP2;PRKCH;CXCL8;PPARG;LGALS9;KLF4;S100A9;VEGFA
Regulation of Sprouting Angiogenesis (GO:1903670)	4 of 38	0.0475335	PPP1R16B;ALOX5;KLF4;VEGFA
Negative Regulation of Chemokine Production (GO:0032682)	3 of 17	0.0475335	LGALS9;KLF4;LILRB4
Regulation of miRNA Transcription (GO:1902893)	5 of 66	0.0475335	NCOR2;PPARG;KLF4;LILRB4;VEGFA
Regulation of ERK1 and ERK2 Cascade (GO:0070372)	9 of 223	0.0495431	CCR1;BMP2;DUSP10;CNKSR3;LGALS9;NOD2;S100A9;VEGFA;MAP3K12
