# Supplementary material for: Vitamin D and lipopolysaccharide jointly induce a distinct epigenetic and transcriptional program in human monocytes
Source: Sci Rep. 2025 Jul 28;15:27480. doi: 10.1038/s41598-025-10921-2 (PMC12304155; doi:10.1038/s41598-025-10921-2)
Supplement: Supplementary file 4 — Supplementary Material 4 [file 41598_2025_10921_MOESM4_ESM.xlsx]

## Sheet: Table_S3
Geneid	entrezgene id	HGNC symbol	Description	Chromosome	Start position	End position	Gene biotype	Strand	Log2FC D-Dp	FDR D-Dp	Log2FC L-Dp	FDR L-Dp	Log2FC DL-Dp	FDR DL-Dp	Log2FC D-Lp	FDR D-Lp	Log2FC L-Lp	FDR L-Lp	Log2FC DL-Lp	FDR DL-Lp	Log2FC D-np	FDR D-np	Log2FC L-np	FDR L-np	Log2FC DL-np	FDR DL-np	D-Dp sig?	L-Dp sig?	DL-Dp sig?	D-Lp sig?	L-Lp sig?	DL-Lp sig?	D-np sig?	L-np sig?	DL-np sig?	Log2FC LRT Dp	FDR LRT Dp	Log2FC LRT Lp	FDR LRT Lp	Log2FC LRT np	FDR LRT np	LRT Dp sig?	LRT Lp sig?	LRT np sig?	DL vs L-Dp sig?	DL vsL-Lp sig?	DL vs L-np sig?	DL vs D-Dp sig?	DL vs D-Lp sig?
ENSG00000005471	5244	ABCB4	ATP binding cassette subfamily B member 4	7	87401696	87480435	protein coding	-1	3.16718	1.82646e-12	3.17519	6.90628e-13	4.41618	6.53674e-25	2.84315	1.22834e-08	2.75712	2.95846e-07	4.23536	1.64228e-17	3.12015	2.03778e-08	2.83669	5.35801e-06	4.129	1.91492e-13	YES	YES	YES	YES	YES	YES	YES	YES	YES	-1.91902	0.00438219	-1.37588	0.999745	-1.73653	0.243248	YES	NO	NO	YES	NO	NO	YES	YES
ENSG00000134028	27299	ADAMDEC1	ADAM like decysin 1	8	24384285	24406013	protein coding	1	6.39218	7.13092e-18	8.11196	8.52329e-29	10.1595	9.47459e-46	4.9517	5.16489e-10	9.76249	6.13298e-34	10.6619	8.35089e-41	5.17807	5.16482e-08	7.44891	1.9261e-14	9.21201	8.33288e-23	YES	YES	YES	YES	YES	YES	YES	YES	YES	-4.33896	0.00142132	-4.05848	0.232649	-3.4693	0.000788716	YES	NO	YES	YES	NO	NO	YES	YES
ENSG00000155846	133522	PPARGC1B	PPARG coactivator 1 beta	5	149730298	149855022	protein coding	1	2.76044	1.08503e-59	1.43682	5.97835e-16	3.29863	1.72414e-85	2.53864	2.72227e-47	1.07818	1.26152e-06	2.9264	4.10695e-51	2.67593	1.33616e-42	1.01198	5.43189e-05	3.17442	4.30862e-51	YES	YES	YES	YES	YES	YES	YES	YES	YES	-0.894672	0.0156144	-0.696902	0.999745	-0.520046	0.999932	YES	NO	NO	YES	YES	YES	NO	NO
ENSG00000170458	929	CD14	CD14 molecule	5	140631728	140633700	protein coding	-1	8.52069	3.45933e-21	6.09219	3.11929e-11	11.0603	4.2508e-36	6.94956	1.52827e-13	9.36532	2.35115e-20	11.003	1.38222e-28	7.69293	2.48811e-12	5.35653	2.78606e-05	10.1108	7.8846e-19	YES	YES	YES	YES	YES	YES	YES	YES	YES	-3.54656	0.0906433	-5.31581	0.288856	-2.91743	0.999932	NO	NO	NO	YES	NO	YES	YES	YES
ENSG00000175489	126364	LRRC25	leucine rich repeat containing 25	19	18391137	18397622	protein coding	-1	3.17352	2.26618e-14	1.92091	6.8139e-06	3.69975	3.68006e-20	2.44441	1.54362e-07	3.37257	1.41153e-12	3.77596	5.54078e-16	3.24695	1.61215e-10	2.04744	0.000924435	4.01766	2.47123e-14	YES	YES	YES	YES	YES	YES	YES	YES	YES	-1.39009	0.0836958	-2.04981	0.999745	-1.23334	0.524685	NO	NO	NO	YES	NO	YES	NO	YES
ENSG00000178726	7056	THBD	thrombomodulin	20	23045633	23049672	protein coding	-1	2.77683	2.17618e-22	1.47024	6.99996e-07	2.92626	2.98372e-25	2.2992	1.08376e-14	1.57297	5.15454e-06	2.93985	8.18882e-20	2.65948	8.8869e-16	1.39105	0.000746411	3.14417	7.90405e-19	YES	YES	YES	YES	YES	YES	YES	YES	YES	-1.31666	0.00525367	-0.939057	0.999745	-0.917003	0.216721	YES	NO	NO	YES	YES	YES	NO	NO
ENSG00000182287	8905	AP1S2	adaptor related protein complex 1 subunit sigma 2	X	15825806	15854931	protein coding	-1	1.43777	1.56404e-06	1.59826	1.6307e-08	2.28617	6.43638e-17	1.35887	2.51116e-05	1.64192	6.43337e-07	2.2867	5.45452e-13	1.46887	3.89806e-05	1.31408	0.000957248	1.91544	6.47479e-08	YES	YES	YES	YES	YES	YES	YES	YES	YES	-0.745655	0.320622	-0.720425	0.999745	-0.881778	0.999932	NO	NO	NO	NO	NO	NO	NO	NO
ENSG00000023902	51177	PLEKHO1	pleckstrin homology domain containing O1	1	150149183	150164720	protein coding	1	1.95667	7.77706e-11	2.43755	4.71363e-17	3.28794	3.30169e-31	1.03513	0.0113788	2.787	4.6662e-17	3.3894	1.12735e-25	1.45234	0.000188706	2.15016	3.5237e-08	3.34065	1.40529e-20	YES	YES	YES	NO	YES	YES	YES	YES	YES	-1.10177	0.03689	-0.441128	0.999745	-0.270262	0.999932	YES	NO	NO	NO	NO	YES	YES	YES
ENSG00000101888	55916	NXT2	nuclear transport factor 2 like export factor 2	X	109535781	109544698	protein coding	1	-1.48487	2.68572e-13	-1.68065	5.83117e-17	-2.3818	6.28973e-33	-0.767676	0.00554122	-1.49725	2.8642e-09	-1.99999	4.55586e-14	-1.06986	3.50373e-05	-1.22441	1.35229e-05	-1.95342	8.06084e-15	YES	YES	YES	NO	YES	YES	YES	YES	YES	0.787326	0.121177	0.264861	0.999745	0.338284	0.999932	NO	NO	NO	NO	NO	NO	NO	YES
ENSG00000112246	6492	SIM1	SIM bHLH transcription factor 1	6	100385009	100464921	protein coding	-1	-1.45897	2.17516e-06	-1.89977	1.55694e-10	-2.95703	1.42869e-21	-1.12848	0.0127352	-0.775506	0.0543334	-1.48387	0.000546261	-1.41013	0.00026337	-1.58993	0.00018556	-2.55657	9.4772e-12	YES	YES	YES	NO	NO	YES	YES	YES	YES	0.407187	0.843144	0.412054	0.999745	0.437461	0.999932	NO	NO	NO	YES	NO	NO	YES	NO
ENSG00000180316	285848	PNPLA1	patatin like phospholipase domain containing 1	6	36243203	36313955	protein coding	1	1.90222	1.03395e-07	1.73851	6.53488e-07	3.20417	1.28252e-22	1.33137	0.0131353	1.31375	0.00558983	2.46723	3.47879e-09	1.71328	0.000248347	1.75235	0.000487245	2.48995	1.03114e-08	YES	YES	YES	NO	NO	YES	YES	YES	YES	-0.433417	0.841082	-0.189876	0.999745	-0.936142	0.999932	NO	NO	NO	YES	NO	NO	YES	YES
ENSG00000026025	7431	VIM	vimentin	10	17228241	17237593	protein coding	1	-1.1049	1.18916e-05	1.88295	2.09257e-16	1.32638	8.28717e-09	-1.00692	0.000454197	1.75138	4.68925e-11	1.43949	7.95656e-08	-0.576493	0.224379	1.86739	3.96326e-10	1.4719	6.38819e-07	YES	YES	YES	YES	YES	YES	NO	YES	YES	0.553214	0.106896	0.688237	0.999745	0.162828	0.999932	NO	NO	NO	NO	NO	NO	YES	YES
ENSG00000138639	83478	ARHGAP24	Rho GTPase activating protein 24	4	85475150	86002668	protein coding	1	1.93631	1.93004e-05	3.08363	3.42472e-14	4.42422	1.14667e-29	2.31328	1.42659e-05	3.64544	9.01429e-15	3.97472	1.38815e-17	1.24851	0.0764759	2.3962	1.35229e-05	3.38607	4.04844e-12	YES	YES	YES	YES	YES	YES	NO	YES	YES	-0.590346	0.610404	-2.03812	0.999745	-0.240037	0.999932	NO	NO	NO	YES	NO	NO	YES	YES
ENSG00000143546	6279	S100A8	S100 calcium binding protein A8	1	153390032	153391073	protein coding	-1	-2.11538	5.02583e-07	2.39286	6.43259e-10	2.44729	1.41008e-10	-1.89299	0.0004059	3.08864	2.45191e-12	2.89074	5.25526e-11	-1.13672	0.118433	3.44561	5.73938e-12	3.10544	2.30913e-10	YES	YES	YES	YES	YES	YES	NO	YES	YES	2.17203	6.17888e-05	1.69217	0.999745	0.835797	0.999932	YES	NO	NO	NO	NO	NO	YES	YES
ENSG00000163220	6280	S100A9	S100 calcium binding protein A9	1	153357854	153361023	protein coding	1	-2.21268	1.98078e-09	3.16303	4.88618e-20	2.95913	3.8981e-18	-2.17629	5.14815e-07	3.68937	2.89572e-21	3.09605	2.75695e-15	-1.08652	0.0743986	4.00307	3.18133e-20	3.44522	2.08566e-15	YES	YES	YES	YES	YES	YES	NO	YES	YES	2.01302	0.00108152	1.57686	0.999745	0.557735	0.999932	YES	NO	NO	NO	NO	NO	YES	YES
ENSG00000025708	1890	TYMP	thymidine phosphorylase	22	50525752	50530032	protein coding	-1	1.19239	0.000978519	3.51915	4.6127e-31	3.15346	2.04462e-25	0.199982	0.89	3.44051	4.12802e-23	3.31941	1.02201e-21	0.574112	0.568752	2.89571	3.57348e-13	2.89038	9.60934e-14	YES	YES	YES	NO	YES	YES	NO	YES	YES	-1.55375	0.00846101	-0.326039	0.999745	-0.607991	0.999932	YES	NO	NO	NO	NO	NO	YES	YES
ENSG00000110841	8496	PPFIBP1	PPFIA binding protein 1	12	27523431	27695564	protein coding	1	-1.03376	1.68911e-07	-1.68711	6.5044e-19	-1.80514	8.64012e-22	-0.458581	0.221803	-1.12142	7.18254e-06	-1.29838	6.1675e-07	-0.667419	0.0199249	-1.29519	6.8977e-07	-1.59643	1.30167e-11	YES	YES	YES	NO	YES	YES	NO	YES	YES	0.919683	0.0728229	0.27686	0.999745	0.352158	0.999932	NO	NO	NO	NO	NO	NO	NO	NO
ENSG00000112715	7422	VEGFA	vascular endothelial growth factor A	6	43770184	43786487	protein coding	1	2.02432	9.60098e-08	2.21925	9.63457e-10	3.66318	9.51354e-26	1.33657	0.00664802	2.73166	5.67277e-11	3.67618	5.43255e-20	1.47194	0.00496017	2.32632	2.31661e-06	3.51238	5.42996e-15	YES	YES	YES	NO	YES	YES	NO	YES	YES	-0.576297	0.715956	-0.3935	0.999745	-0.299778	0.999932	NO	NO	NO	YES	NO	NO	YES	YES
ENSG00000115828	25797	QPCT	glutaminyl-peptide cyclotransferase	2	37342827	37373322	protein coding	1	1.74243	4.41185e-05	3.43576	1.05069e-19	3.73543	7.97458e-24	1.60144	0.00410644	3.62626	8.93735e-17	3.49965	1.63764e-15	1.31201	0.0366782	3.12815	3.68391e-10	3.47759	2.29913e-13	YES	YES	YES	NO	YES	YES	NO	YES	YES	-1.42508	0.000106313	-1.76474	0.999745	-0.970643	0.999932	YES	NO	NO	NO	NO	NO	YES	YES
ENSG00000118432	1268	CNR1	cannabinoid receptor 1	6	88139864	88166347	protein coding	-1	-2.15695	3.76124e-07	-3.61244	2.39703e-17	-4.27772	6.20181e-22	-0.958	0.219768	-3.41446	4.97047e-08	-3.82388	1.83999e-07	-1.71032	0.00197908	-3.21971	1.76767e-08	-3.82784	2.48215e-13	YES	YES	YES	NO	YES	YES	NO	YES	YES	1.50148	0.121558	0.536144	0.999745	1.01614	0.999932	NO	NO	NO	NO	NO	NO	YES	YES
ENSG00000160255	3689	ITGB2	integrin subunit beta 2	21	44885953	44931989	protein coding	-1	1.45147	1.44695e-06	1.86547	3.76817e-11	1.99117	7.12088e-13	0.87243	0.0306147	2.16513	1.94345e-11	2.1739	1.03456e-11	0.931156	0.0368706	1.64156	1.79736e-05	1.89651	1.04626e-07	YES	YES	YES	NO	YES	YES	NO	YES	YES	-1.3216	0.00531981	-0.869265	0.999745	-0.690128	0.817267	YES	NO	NO	NO	NO	NO	NO	YES
ENSG00000169429	3576	CXCL8	C-X-C motif chemokine ligand 8	4	73740519	73747379	protein coding	1	5.61722	1.56404e-06	7.40207	1.27959e-11	9.49294	5.08295e-19	4.37459	0.00135914	9.81689	1.08974e-15	10.1278	6.08866e-17	3.98635	0.0152769	6.36284	1.80448e-05	7.34385	1.08494e-07	YES	YES	YES	NO	YES	YES	NO	YES	YES	-3.51943	0.106609	-4.06845	0.999745	-3.04394	0.999932	NO	NO	NO	NO	NO	NO	YES	YES
ENSG00000182197	2131	EXT1	exostosin glycosyltransferase 1	8	117794490	118111826	protein coding	-1	2.1406	9.23824e-06	2.97415	2.23406e-11	2.95574	1.62724e-11	1.31922	0.0878716	2.81389	1.02824e-07	2.38177	1.20172e-05	1.94575	0.00207683	2.56233	3.6801e-05	3.026	1.11621e-07	YES	YES	YES	NO	YES	YES	NO	YES	YES	-2.1489	0.000177449	-1.78901	0.999745	-1.49922	0.294108	YES	NO	NO	NO	NO	NO	NO	NO
ENSG00000117594	3290	HSD11B1	hydroxysteroid 11-beta dehydrogenase 1	1	209686178	209734949	protein coding	1	1.16432	0.000349456	3.24292	2.10278e-31	3.83836	9.66753e-45	0.627635	0.305453	2.20002	4.72644e-11	3.21909	4.72139e-24	0.815976	0.111958	2.61772	5.53792e-13	3.17594	5.67631e-20	YES	YES	YES	NO	YES	YES	NO	YES	YES	-0.564449	0.654261	0.386481	0.999745	-0.248617	0.999932	NO	NO	NO	NO	NO	NO	YES	YES
ENSG00000155792	64798	DEPTOR	DEP domain containing MTOR interacting protein	8	119873717	120050918	protein coding	1	-2.02789	7.90343e-05	-3.12745	9.07608e-11	-3.84191	5.76803e-15	-1.20195	0.157881	-2.44687	0.000126516	-2.41293	0.000241947	-1.55066	0.0351346	-2.34449	0.000643824	-2.75937	5.67502e-06	YES	YES	YES	NO	YES	YES	NO	YES	YES	1.29824	0.270947	1.25049	0.999745	1.03742	0.999932	NO	NO	NO	NO	NO	NO	YES	NO
ENSG00000001461	57185	NIPAL3	NIPA like domain containing 3	1	24415802	24476735	protein coding	1	-0.0335789	0.955559	-1.78116	4.10043e-21	-1.75057	7.0674e-21	0.0245824	0.982266	-1.19317	2.38633e-06	-1.1666	9.53944e-06	-0.100763	0.995219	-1.25465	1.6001e-06	-1.50897	1.26004e-10	NO	YES	YES	NO	YES	YES	NO	YES	YES	0.0674809	0.971581	0.0103972	0.999745	-0.172142	0.999932	NO	NO	NO	NO	NO	NO	YES	YES
ENSG00000002549	51056	LAP3	leucine aminopeptidase 3	4	17577198	17607972	protein coding	1	0.182541	0.734106	2.79266	4.84296e-37	2.39859	7.27564e-28	0.26464	0.722605	2.52136	2.2643e-23	2.60685	2.75101e-25	0.429818	0.528251	2.29824	6.92614e-16	2.13621	2.50688e-14	NO	YES	YES	NO	YES	YES	NO	YES	YES	-0.572142	0.390565	-0.185718	0.999745	-0.598793	0.999932	NO	NO	NO	NO	NO	NO	YES	YES
ENSG00000007237	8522	GAS7	growth arrest specific 7	17	9910606	10198606	protein coding	-1	1.02848	0.0207318	2.54748	2.27115e-13	3.13383	2.77308e-20	1.00156	0.0626163	2.83327	1.2425e-12	3.11895	1.53712e-15	0.883226	0.208631	2.37023	3.3118e-07	3.01148	3.92943e-12	NO	YES	YES	NO	YES	YES	NO	YES	YES	-0.437698	0.778041	-0.721152	0.999745	-0.264758	0.999932	NO	NO	NO	NO	NO	NO	YES	YES
ENSG00000011422	5329	PLAUR	plasminogen activator, urokinase receptor	19	43646095	43670547	protein coding	-1	0.322724	0.781956	2.8701	7.09648e-10	3.11185	1.01952e-11	-0.00705316	0.997095	2.96845	4.29057e-08	3.44959	7.0557e-11	0.0268915	0.999613	2.34119	0.000326159	2.63157	1.16026e-05	NO	YES	YES	NO	YES	YES	NO	YES	YES	-0.075816	0.987061	0.479923	0.999745	0.276072	0.999932	NO	NO	NO	NO	NO	NO	YES	YES
ENSG00000015475	637	BID	BH3 interacting domain death agonist	22	17734138	17774770	protein coding	-1	0.250372	0.650042	1.61931	9.11964e-11	1.53886	4.86311e-10	0.217451	0.827286	1.41545	2.14399e-06	1.32175	9.87247e-06	0.289105	0.899471	1.27199	0.000300332	1.38555	1.92637e-05	NO	YES	YES	NO	YES	YES	NO	YES	YES	-0.326664	0.718083	-0.327619	0.999745	-0.174476	0.999932	NO	NO	NO	NO	NO	NO	YES	YES
ENSG00000023330	211	ALAS1	5'-aminolevulinate synthase 1	3	52198086	52214327	protein coding	1	0.380522	0.656638	2.80472	3.12447e-13	2.4657	1.12503e-10	0.486592	0.668255	2.82604	2.08203e-10	2.77616	3.41606e-10	0.512224	0.831655	2.28604	1.35229e-05	2.27605	4.74112e-06	NO	YES	YES	NO	YES	YES	NO	YES	YES	-0.714924	0.54479	-0.542165	0.999745	-0.531049	0.999932	NO	NO	NO	NO	NO	NO	YES	YES
ENSG00000028277	5452	POU2F2	POU class 2 homeobox 2	19	42086110	42196585	protein coding	-1	-1.12538	0.0107221	3.31587	6.16535e-22	2.59615	4.38497e-14	-1.00791	0.114503	2.80728	2.57667e-12	2.23312	4.22618e-08	-0.985382	0.136217	3.35323	4.45118e-14	2.65752	1.84598e-09	NO	YES	YES	NO	YES	YES	NO	YES	YES	0.408783	0.800277	0.427429	0.999745	0.268071	0.999932	NO	NO	NO	NO	NO	NO	YES	YES
ENSG00000050344	9603	NFE2L3	NFE2 like bZIP transcription factor 3	7	26152198	26187137	protein coding	1	-0.703726	0.0460394	4.00759	5.2523e-79	2.55568	5.67952e-31	-0.142526	0.938667	3.32379	3.11482e-39	2.73211	5.57714e-23	-0.37966	0.780201	3.66711	7.87436e-42	2.75209	8.65757e-24	NO	YES	YES	NO	YES	YES	NO	YES	YES	-0.746712	0.31071	-0.451961	0.999745	-0.540867	0.999932	NO	NO	NO	YES	NO	NO	YES	YES
ENSG00000064393	28996	HIPK2	homeodomain interacting protein kinase 2	7	139561570	139777998	protein coding	-1	1.00532	0.0344751	2.01825	4.28767e-08	2.52516	1.84006e-12	0.576795	0.51605	2.31618	4.97843e-08	2.43473	6.21398e-09	0.673169	0.544392	1.7131	0.0009241	2.06862	1.07414e-05	NO	YES	YES	NO	YES	YES	NO	YES	YES	-0.493575	0.781672	-0.462698	0.999745	-0.32851	0.999932	NO	NO	NO	NO	NO	NO	YES	YES
ENSG00000064687	10347	ABCA7	ATP binding cassette subfamily A member 7	19	1039997	1065572	protein coding	1	-0.190021	0.777713	-2.06042	8.84533e-14	-3.27388	1.80397e-31	-0.364703	0.652491	-1.25865	0.000364979	-2.48166	1.11524e-10	-0.768444	0.119591	-1.53285	8.44823e-05	-2.58953	8.4673e-14	NO	YES	YES	NO	YES	YES	NO	YES	YES	-1.02135	0.0772489	-0.873664	0.999745	-0.318006	0.999932	NO	NO	NO	YES	NO	YES	YES	YES
ENSG00000067225	5315	PKM	pyruvate kinase M1/2	15	72199029	72231819	protein coding	-1	0.536384	0.068497	1.25307	7.39547e-09	1.25591	3.99485e-09	0.301767	0.591115	1.29071	2.91303e-07	1.15523	4.09991e-06	0.307652	0.78795	1.03588	0.000612079	1.19054	1.79267e-05	NO	YES	YES	NO	YES	YES	NO	YES	YES	-0.529365	0.436151	-0.443329	0.999745	-0.166388	0.999932	NO	NO	NO	NO	NO	NO	NO	NO
ENSG00000069399	602	BCL3	BCL3 transcription coactivator	19	44747705	44760044	protein coding	1	1.42143	0.188391	4.3485	7.17498e-10	4.00258	1.03128e-08	0.965315	0.640352	3.94787	1.89129e-06	3.66407	8.92148e-06	0.422443	0.995219	3.76545	0.000123576	3.6392	8.62002e-05	NO	YES	YES	NO	YES	YES	NO	YES	YES	-1.76246	0.320005	-1.24678	0.999745	-0.550291	0.999932	NO	NO	NO	NO	NO	NO	YES	YES
ENSG00000077150	4791	NFKB2	nuclear factor kappa B subunit 2	10	102394110	102402524	protein coding	1	0.102335	0.927808	2.82014	6.78971e-15	2.67104	9.36989e-14	-0.269203	0.863625	2.57386	1.07801e-09	2.42953	8.46751e-09	-0.0552657	0.997614	2.80817	4.18988e-09	2.52446	5.26493e-08	NO	YES	YES	NO	YES	YES	NO	YES	YES	-0.247512	0.913183	0.116095	0.999745	-0.254609	0.999932	NO	NO	NO	NO	NO	NO	YES	YES
ENSG00000079215	6507	SLC1A3	solute carrier family 1 member 3	5	36596588	36688334	protein coding	1	-1.34705	0.048828	3.06801	9.63457e-10	3.16379	1.50729e-10	-0.507967	0.792688	3.68564	1.30782e-10	4.05123	7.0898e-13	-0.157846	0.995219	2.8033	4.62955e-05	2.84617	1.13223e-05	NO	YES	YES	NO	YES	YES	NO	YES	YES	1.45121	0.0775135	0.864186	0.999745	0.190603	0.999932	NO	NO	NO	NO	NO	NO	YES	YES
ENSG00000079308	7145	TNS1	tensin 1	2	217799588	218033982	protein coding	-1	-0.270417	0.568893	-1.25584	1.804e-07	-2.32649	9.35219e-23	-0.250794	0.756906	-1.35627	9.88124e-06	-1.87168	7.12584e-09	-0.351644	0.759349	-1.22582	0.000262634	-1.82252	7.91905e-10	NO	YES	YES	NO	YES	YES	NO	YES	YES	-0.797509	0.153165	-0.286188	0.999745	-0.268565	0.999932	NO	NO	NO	YES	NO	NO	YES	YES
ENSG00000082397	23136	EPB41L3	erythrocyte membrane protein band 4.1 like 3	18	5392381	5630700	protein coding	-1	0.596293	0.752691	5.07171	6.30109e-11	5.57686	2.53315e-13	0.157421	0.973189	6.3002	8.44071e-13	6.39436	2.05712e-13	0.125905	0.997503	4.3915	3.59008e-05	4.47859	7.89557e-06	NO	YES	YES	NO	YES	YES	NO	YES	YES	-0.0858183	0.993399	-0.0520628	0.999745	-0.0510944	0.999932	NO	NO	NO	NO	NO	NO	YES	YES
ENSG00000089127	4938	OAS1	2'-5'-oligoadenylate synthetase 1	12	112905856	112933219	protein coding	1	0.0778614	0.970955	3.66159	1.84051e-09	2.76815	5.62005e-06	0.070583	0.983803	3.73498	1.27302e-07	3.3849	1.56512e-06	0.165133	0.995219	3.31723	7.51294e-05	2.7022	0.000892747	NO	YES	YES	NO	YES	YES	NO	YES	YES	-0.966343	0.689588	-0.423427	0.999745	-0.796382	0.999932	NO	NO	NO	NO	NO	NO	YES	YES
ENSG00000090339	3383	ICAM1	intercellular adhesion molecule 1	19	10271093	10286615	protein coding	1	1.64187	0.148654	6.31952	5.83117e-17	6.85001	2.77308e-20	1.18789	0.55247	6.76738	3.06544e-15	6.85426	7.29863e-16	1.14568	0.777625	5.66253	2.14699e-08	6.42772	2.18312e-11	NO	YES	YES	NO	YES	YES	NO	YES	YES	-1.10628	0.686443	-1.10431	0.999745	-0.416032	0.999932	NO	NO	NO	NO	NO	NO	YES	YES
ENSG00000090487	51324	SPG21	SPG21 abhydrolase domain containing, maspardin	15	64963022	64990310	protein coding	-1	0.116692	0.80149	1.07102	6.73591e-09	1.35167	5.54998e-14	0.182057	0.785515	1.15354	1.19447e-07	1.43088	1.60262e-11	0.29004	0.717486	1.06056	2.61837e-05	1.25584	6.82065e-08	NO	YES	YES	NO	YES	YES	NO	YES	YES	0.168403	0.878829	0.0853068	0.999745	-0.10207	0.999932	NO	NO	NO	NO	NO	NO	YES	YES
ENSG00000100906	4792	NFKBIA	NFKB inhibitor alpha	14	35401079	35404749	protein coding	-1	0.991958	0.152311	2.91621	4.39196e-10	3.4597	3.88918e-14	0.777155	0.468411	2.72609	6.3082e-07	3.1297	4.8041e-09	0.841189	0.576367	2.80593	8.86387e-06	3.28539	2.39036e-08	NO	YES	YES	NO	YES	YES	NO	YES	YES	-0.44403	0.833152	-0.37894	0.999745	-0.379252	0.999932	NO	NO	NO	NO	NO	NO	YES	YES
ENSG00000101665	4092	SMAD7	SMAD family member 7	18	48919853	48950965	protein coding	-1	0.00375967	0.997866	2.59969	1.10649e-22	1.52299	1.61305e-08	-0.0558972	0.971188	1.80124	1.82631e-08	1.22838	0.000243222	-0.286996	0.930962	2.20507	3.35286e-10	1.39029	9.24102e-05	NO	YES	YES	NO	YES	YES	NO	YES	YES	-1.07554	0.0388443	-0.525158	0.999745	-0.539791	0.999932	YES	NO	NO	YES	NO	NO	YES	YES
ENSG00000103642	114294	LACTB	lactamase beta	15	63121833	63142061	protein coding	1	0.368765	0.604836	2.55102	1.49772e-14	2.49514	2.94034e-14	0.525984	0.573895	2.7026	2.45191e-12	2.58955	2.18704e-11	0.319152	0.957247	1.97031	2.03855e-05	1.83791	2.63643e-05	NO	YES	YES	NO	YES	YES	NO	YES	YES	-0.418909	0.744717	-0.643065	0.999745	-0.465637	0.999932	NO	NO	NO	NO	NO	NO	YES	YES
ENSG00000103811	1512	CTSH	cathepsin H	15	78921058	78949574	protein coding	-1	-0.037926	0.974877	2.56846	3.24685e-15	1.92037	4.08689e-09	-0.193671	0.895812	2.96773	1.24325e-15	2.45347	6.29166e-11	-0.0588387	0.996165	2.25429	2.26116e-07	1.81646	2.00801e-05	NO	YES	YES	NO	YES	YES	NO	YES	YES	-0.605481	0.415807	-0.327412	0.999745	-0.397791	0.999932	NO	NO	NO	NO	NO	NO	YES	YES
ENSG00000104093	23312	DMXL2	Dmx like 2	15	51447711	51622833	protein coding	-1	0.187823	0.87416	2.04855	1.70927e-06	2.48234	2.35244e-09	0.182613	0.928198	2.73228	2.00669e-08	2.78422	7.10497e-09	0.191623	0.995219	1.97348	0.000882528	1.9424	0.000465754	NO	YES	YES	NO	YES	YES	NO	YES	YES	0.25096	0.919705	-0.135591	0.999745	-0.228313	0.999932	NO	NO	NO	NO	NO	NO	YES	YES
ENSG00000104856	5971	RELB	RELB proto-oncogene, NF-kB subunit	19	45001461	45038192	protein coding	1	0.0100012	0.994217	2.74578	6.15812e-18	2.44431	9.99826e-15	-0.381153	0.743248	2.3656	2.59764e-10	2.16414	9.87685e-09	-0.200463	0.995219	2.6758	1.89076e-10	2.29077	2.49292e-08	NO	YES	YES	NO	YES	YES	NO	YES	YES	-0.307403	0.874377	0.172941	0.999745	-0.2109	0.999932	NO	NO	NO	NO	NO	NO	YES	YES
ENSG00000104951	259307	IL4I1	interleukin 4 induced 1	19	49889654	49929539	protein coding	-1	-0.60818	0.784519	7.57682	8.97616e-19	6.26625	1.99836e-13	-0.225192	0.966056	7.42895	3.28697e-14	6.89673	1.69207e-12	0.326635	0.995219	6.87863	2.10717e-09	6.21333	2.76046e-08	NO	YES	YES	NO	YES	YES	NO	YES	YES	-0.700523	0.892586	-0.313262	0.999745	-1.00568	0.999932	NO	NO	NO	NO	NO	NO	YES	YES
ENSG00000105426	5802	PTPRS	protein tyrosine phosphatase receptor type S	19	5158495	5340812	protein coding	-1	-0.374407	0.206637	-1.67219	2.86929e-17	-1.55217	1.97999e-15	-0.338335	0.501769	-1.95385	1.19914e-11	-1.98569	2.17677e-10	-0.643969	0.0360936	-1.36965	3.75607e-07	-1.37646	2.00882e-08	NO	YES	YES	NO	YES	YES	NO	YES	YES	0.497511	0.399953	0.381713	0.999745	0.615864	0.999932	NO	NO	NO	NO	NO	NO	YES	YES
ENSG00000105499	8605	PLA2G4C	phospholipase A2 group IVC	19	48047843	48110817	protein coding	-1	0.316332	0.78322	3.15245	2.29312e-12	2.70816	1.46111e-09	-0.159836	0.953475	3.19799	1.06018e-09	2.94644	2.67827e-08	0.14049	0.995219	2.84547	4.91931e-06	2.44436	4.33667e-05	NO	YES	YES	NO	YES	YES	NO	YES	YES	-0.757755	0.578093	-0.0977357	0.999745	-0.550383	0.999932	NO	NO	NO	NO	NO	NO	YES	YES
ENSG00000108405	5023	P2RX1	purinergic receptor P2X 1	17	3896592	3916476	protein coding	-1	-0.227347	0.764153	-2.42138	2.76013e-13	-3.12914	5.09487e-20	-0.315856	0.790681	-2.26182	1.93102e-06	-2.30392	6.39966e-06	-0.533724	0.653863	-1.63559	0.000571325	-2.41628	5.37276e-09	NO	YES	YES	NO	YES	YES	NO	YES	YES	-0.479815	0.728619	0.273208	0.999745	-0.281062	0.999932	NO	NO	NO	NO	NO	NO	YES	YES
ENSG00000109320	4790	NFKB1	nuclear factor kappa B subunit 1	4	102501330	102617302	protein coding	1	0.0391918	0.963456	1.81617	2.53609e-13	1.59849	9.16649e-11	0.066843	0.960953	1.61679	3.32034e-08	1.36433	3.85566e-06	0.0289351	0.997867	1.7768	7.42975e-08	1.51955	2.1594e-06	NO	YES	YES	NO	YES	YES	NO	YES	YES	-0.2523	0.817317	-0.327169	0.999745	-0.297489	0.999932	NO	NO	NO	NO	NO	NO	YES	YES
ENSG00000109790	51088	KLHL5	kelch like family member 5	4	39045039	39126857	protein coding	1	0.0871437	0.893082	1.88511	1.96222e-19	1.8876	5.29531e-20	0.0198951	0.988351	1.98364	5.43446e-16	1.92968	5.99927e-15	0.0564456	0.995219	1.89546	6.06388e-12	1.66299	5.5422e-10	NO	YES	YES	NO	YES	YES	NO	YES	YES	-0.07879	0.96052	-0.0811034	0.999745	-0.301351	0.999932	NO	NO	NO	NO	NO	NO	YES	YES
ENSG00000110031	9404	LPXN	leupaxin	11	58526871	58578220	protein coding	-1	0.402669	0.733029	3.0703	6.45303e-10	2.84204	7.66906e-09	-0.255084	0.920207	3.69951	7.54529e-11	3.35586	4.07822e-09	-0.216695	0.995219	2.88887	2.03855e-05	2.40505	0.000241233	NO	YES	YES	NO	YES	YES	NO	YES	YES	-0.623728	0.616797	-0.0908401	0.999745	-0.322541	0.999932	NO	NO	NO	NO	NO	NO	YES	YES
ENSG00000110042	23220	DTX4	deltex E3 ubiquitin ligase 4	11	59171430	59208588	protein coding	1	-1.20503	0.0205924	4.04206	8.6058e-26	2.18269	2.82943e-08	-1.49783	0.0500075	3.82187	6.15478e-18	2.68743	4.71887e-09	-0.914094	0.345969	3.6197	8.32754e-13	2.09845	5.55659e-05	NO	YES	YES	NO	YES	YES	NO	YES	YES	-0.652767	0.604836	0.357881	0.999745	-0.624402	0.999932	NO	NO	NO	YES	NO	YES	YES	YES
ENSG00000110876	6404	SELPLG	selectin P ligand	12	108620413	108633894	protein coding	-1	-0.552095	0.0569237	-1.86746	1.07871e-17	-2.51522	7.33223e-31	-0.573454	0.138385	-1.13038	5.31376e-05	-1.6334	1.67747e-08	-0.711937	0.0383847	-1.32438	1.04188e-05	-2.03315	4.55739e-14	NO	YES	YES	NO	YES	YES	NO	YES	YES	-0.0948232	0.957236	0.0580029	0.999745	-0.0137471	0.999932	NO	NO	NO	NO	NO	NO	YES	YES
ENSG00000111331	4940	OAS3	2'-5'-oligoadenylate synthetase 3	12	112938051	112976460	protein coding	1	-0.422442	0.690813	4.71264	5.35338e-25	3.48292	2.53004e-14	-0.60079	0.660818	4.48235	1.05126e-17	4.01065	1.61921e-14	-0.143525	0.995219	3.94898	3.48568e-11	3.18059	6.87246e-08	NO	YES	YES	NO	YES	YES	NO	YES	YES	-0.802672	0.576977	0.123923	0.999745	-0.640446	0.999932	NO	NO	NO	YES	NO	NO	YES	YES
ENSG00000111335	4939	OAS2	2'-5'-oligoadenylate synthetase 2	12	112978395	113011723	protein coding	1	-0.779881	0.369259	4.27855	1.61e-18	3.0396	4.87788e-10	-0.593045	0.697831	4.10713	2.48103e-13	3.67018	6.07521e-11	-0.343693	0.982034	3.75211	5.35025e-09	2.94467	3.4634e-06	NO	YES	YES	NO	YES	YES	NO	YES	YES	-0.454578	0.856794	0.149897	0.999745	-0.477898	0.999932	NO	NO	NO	YES	NO	NO	YES	YES
ENSG00000112297	202	CRYBG1	crystallin beta-gamma domain containing 1	6	106360717	106572017	protein coding	1	0.563499	0.0107434	1.78199	1.23088e-24	1.90052	1.51892e-28	0.423467	0.244748	1.77513	3.96999e-18	1.7359	3.20117e-17	0.512677	0.113883	1.64394	7.01394e-13	1.70906	9.11586e-15	NO	YES	YES	NO	YES	YES	NO	YES	YES	-0.440923	0.437415	-0.468812	0.999745	-0.459245	0.999932	NO	NO	NO	NO	NO	NO	YES	YES
ENSG00000114107	80321	CEP70	centrosomal protein 70	3	138494344	138594538	protein coding	-1	-0.695958	0.0222081	-1.99282	1.77043e-15	-1.81857	1.84221e-13	-0.459138	0.448308	-1.14676	0.00077761	-1.95856	5.56139e-07	-0.54019	0.337325	-1.43328	4.29553e-05	-1.65633	1.04261e-07	NO	YES	YES	NO	YES	YES	NO	YES	YES	0.875049	0.062703	-0.275218	0.999745	0.305249	0.999932	NO	NO	NO	NO	NO	NO	YES	YES
ENSG00000116191	55103	RALGPS2	Ral GEF with PH domain and SH3 binding motif 2	1	178725165	178921842	protein coding	1	-0.118088	0.793889	-1.78892	5.93754e-20	-1.67888	2.97148e-18	0.138353	0.871665	-1.3935	1.48734e-06	-1.37102	1.12527e-05	-0.154929	0.97265	-1.42212	1.07353e-07	-1.68851	1.96758e-12	NO	YES	YES	NO	YES	YES	NO	YES	YES	0.232139	0.841082	-0.121741	0.999745	-0.121859	0.999932	NO	NO	NO	NO	NO	NO	YES	YES
ENSG00000116990	4610	MYCL	MYCL proto-oncogene, bHLH transcription factor	1	39895428	39902256	protein coding	-1	0.89949	0.00226135	1.21439	1.97566e-06	4.19745	8.7378e-71	0.820518	0.0255675	1.58748	8.54685e-08	3.28937	1.60437e-33	0.883242	0.0217339	1.18267	0.000982821	3.83171	5.73498e-38	NO	YES	YES	NO	YES	YES	NO	YES	YES	2.08729	4.13665e-10	0.872196	0.999745	1.75155	2.43954e-07	YES	NO	YES	YES	YES	YES	YES	YES
ENSG00000118503	7128	TNFAIP3	TNF alpha induced protein 3	6	137867214	137883314	protein coding	1	-0.357517	0.702547	4.04364	1.23558e-24	3.46414	1.07452e-18	-0.422221	0.776067	3.93526	3.85226e-18	3.45599	2.57787e-14	-0.172016	0.995219	3.86616	4.3007e-14	3.48139	4.73418e-12	NO	YES	YES	NO	YES	YES	NO	YES	YES	-0.218816	0.921564	-0.0592742	0.999745	-0.222158	0.999932	NO	NO	NO	NO	NO	NO	YES	YES
ENSG00000118515	6446	SGK1	serum/glucocorticoid regulated kinase 1	6	134169248	134318112	protein coding	-1	0.590028	0.815348	6.23514	2.25214e-10	5.66454	6.11458e-09	0.109235	0.985326	6.94849	6.67816e-10	6.41115	1.15945e-08	0.157098	0.997614	5.04013	0.000246914	4.45526	0.00069139	NO	YES	YES	NO	YES	YES	NO	YES	YES	-1.15485	0.833152	-0.649793	0.999745	-0.765111	0.999932	NO	NO	NO	NO	NO	NO	YES	YES
ENSG00000121691	847	CAT	catalase	11	34438934	34472060	protein coding	1	-0.563183	0.301819	-2.2405	9.15005e-12	-2.42932	5.43944e-14	-0.407571	0.667886	-1.94683	5.19319e-07	-2.3346	8.76871e-10	-0.669827	0.427242	-1.96583	1.0005e-05	-2.22603	8.33857e-08	NO	YES	YES	NO	YES	YES	NO	YES	YES	0.377053	0.732481	0.0156993	0.999745	0.387763	0.999932	NO	NO	NO	NO	NO	NO	YES	YES
ENSG00000122515	83637	ZMIZ2	zinc finger MIZ-type containing 2	7	44748581	44769881	protein coding	1	-0.0194435	0.986076	1.76072	1.75198e-10	1.50841	3.88433e-08	-0.233823	0.832891	1.60841	7.87454e-07	1.26729	0.000121431	-0.225269	0.976172	1.68741	6.04785e-06	1.50661	2.49422e-05	NO	YES	YES	NO	YES	YES	NO	YES	YES	-0.229654	0.848886	-0.122362	0.999745	0.0221115	0.999932	NO	NO	NO	NO	NO	NO	YES	YES
ENSG00000123240	10133	OPTN	optineurin	10	13099449	13138308	protein coding	1	-0.259008	0.554867	1.90522	2.29213e-19	1.2583	4.21044e-09	-0.221051	0.813247	1.80386	8.18958e-13	1.41305	7.52225e-08	-0.656142	0.0978063	1.9497	2.65013e-12	1.14617	5.42582e-05	NO	YES	YES	NO	YES	YES	NO	YES	YES	-0.382866	0.624666	-0.176566	0.999745	-0.167409	0.999932	NO	NO	NO	NO	NO	NO	YES	YES
ENSG00000123933	10608	MXD4	MAX dimerization protein 4	4	2247432	2262109	protein coding	-1	0.253741	0.521489	-1.84188	2.30049e-19	-1.67941	9.89584e-17	-0.112538	0.899994	-2.04471	1.02998e-14	-1.95164	9.84956e-13	-0.269346	0.833583	-1.51335	6.07794e-08	-1.53889	2.55319e-09	NO	YES	YES	NO	YES	YES	NO	YES	YES	-0.0875936	0.956912	0.194936	0.999745	0.229367	0.999932	NO	NO	NO	NO	NO	NO	YES	YES
ENSG00000124145	6385	SDC4	syndecan 4	20	45325288	45348424	protein coding	-1	-0.746433	0.0898484	2.46835	1.32801e-16	2.07053	3.72156e-12	-0.388604	0.742743	2.40189	8.32423e-12	2.25288	2.56471e-10	-0.292662	0.955206	2.23725	2.11964e-08	1.62278	3.86292e-05	NO	YES	YES	NO	YES	YES	NO	YES	YES	0.351375	0.763315	0.224692	0.999745	-0.30719	0.999932	NO	NO	NO	NO	NO	NO	YES	YES
ENSG00000125148	4502	MT2A	metallothionein 2A	16	56608584	56609497	protein coding	1	-0.577275	0.359061	4.2474	1.25093e-35	3.20115	9.26989e-21	-0.902118	0.26542	2.60804	1.84656e-10	2.01033	1.85493e-06	-0.642471	0.610861	3.66167	2.35407e-16	3.17585	6.22263e-13	NO	YES	YES	NO	YES	YES	NO	YES	YES	-0.466757	0.775317	0.309103	0.999745	0.131478	0.999932	NO	NO	NO	YES	NO	NO	YES	YES
ENSG00000125354	23157	SEPTIN6	septin 6	X	119615724	119693370	protein coding	-1	-0.324814	0.268923	-1.3842	4.82812e-14	-1.72356	2.23314e-21	-0.487764	0.138574	-1.00668	2.13491e-05	-1.38049	1.67747e-08	-0.454387	0.225153	-1.32862	1.18541e-07	-1.58914	4.15254e-12	NO	YES	YES	NO	YES	YES	NO	YES	YES	-0.0115225	0.993593	0.131559	0.999745	0.178214	0.999932	NO	NO	NO	NO	NO	NO	YES	NO
ENSG00000125457	57409	MIF4GD	MIF4G domain containing	17	75266228	75271231	protein coding	-1	0.20438	0.747797	-1.79925	4.01868e-11	-1.8541	5.86898e-12	-0.21905	0.84274	-1.63864	3.0493e-06	-1.80443	7.02946e-07	-0.0835129	0.995219	-1.56958	3.61724e-05	-1.49535	1.85348e-05	NO	YES	YES	NO	YES	YES	NO	YES	YES	-0.256644	0.882827	0.04715	0.999745	0.114944	0.999932	NO	NO	NO	NO	NO	NO	YES	YES
ENSG00000125730	718	C3	complement C3	19	6677704	6730562	protein coding	-1	0.425931	0.40828	3.42545	1.25093e-35	4.24328	1.71658e-55	-0.0434064	0.979173	3.75976	6.13298e-34	4.0436	1.86215e-39	0.103796	0.995219	3.71647	6.20389e-27	4.11971	1.07624e-33	NO	YES	YES	NO	YES	YES	NO	YES	YES	0.396317	0.695512	0.318634	0.999745	0.287545	0.999932	NO	NO	NO	NO	NO	NO	YES	YES
ENSG00000126709	2537	IFI6	interferon alpha inducible protein 6	1	27666064	27672212	protein coding	-1	0.0114961	0.997866	4.71717	6.69238e-09	3.87983	1.65126e-06	0.455532	0.896466	4.79575	3.80052e-07	4.69919	4.81111e-07	1.00972	0.863507	4.10311	0.000264486	3.73622	0.000482536	NO	YES	YES	NO	YES	YES	NO	YES	YES	-0.843532	0.856373	-0.555021	0.999745	-1.39266	0.999932	NO	NO	NO	NO	NO	NO	YES	YES
ENSG00000127838	25953	PNKD	PNKD metallo-beta-lactamase domain containing	2	218269651	218346793	protein coding	1	0.694096	0.211328	2.33471	4.28308e-11	3.18468	1.96217e-20	0.303725	0.839843	2.42539	4.20397e-09	3.21381	6.38624e-16	0.699421	0.48606	2.05723	2.28767e-05	2.81968	1.98773e-10	NO	YES	YES	NO	YES	YES	NO	YES	YES	0.160048	0.953355	0.47514	0.999745	0.0809113	0.999932	NO	NO	NO	NO	NO	NO	YES	YES
ENSG00000130303	684	BST2	bone marrow stromal cell antigen 2	19	17402939	17405630	protein coding	-1	-0.133282	0.793207	1.76844	6.0271e-19	1.18889	2.91493e-09	0.157123	0.853331	1.55255	3.13325e-11	1.27146	8.9855e-08	0.225927	0.911336	1.12994	4.62955e-05	1.10763	2.27114e-05	NO	YES	YES	NO	YES	YES	NO	YES	YES	-0.442119	0.52197	-0.446598	0.999745	-0.260791	0.999932	NO	NO	NO	NO	NO	NO	YES	YES
ENSG00000130396	4301	AFDN	afadin, adherens junction formation factor	6	167826893	167972023	protein coding	1	-0.161379	0.729444	1.57316	3.279e-18	1.68673	2.10834e-21	-0.60538	0.421675	1.68718	1.67372e-12	1.47287	2.82692e-08	-0.226316	0.908887	1.32409	1.01113e-07	1.42664	2.21723e-10	NO	YES	YES	NO	YES	YES	NO	YES	YES	0.278731	0.769986	0.366737	0.999745	0.3282	0.999932	NO	NO	NO	NO	NO	NO	YES	YES
ENSG00000131781	2330	FMO5	flavin containing dimethylaniline monoxygenase 5	1	147175351	147243050	protein coding	-1	-0.0488192	0.947347	-2.0448	1.85104e-15	-1.90377	5.3583e-14	0.267192	0.756884	-1.32966	0.000599044	-2.07623	2.26944e-05	-0.0587176	0.995219	-1.40136	9.78152e-05	-1.47876	2.92906e-06	NO	YES	YES	NO	YES	YES	NO	YES	YES	0.192411	0.928761	-0.967748	0.999745	-0.0335506	0.999932	NO	NO	NO	NO	NO	NO	YES	YES
ENSG00000132274	10346	TRIM22	tripartite motif containing 22	11	5689610	5737089	protein coding	1	-0.338411	0.785243	5.27492	5.14169e-29	4.3077	6.39145e-20	-0.877084	0.586661	5.24475	1.48878e-22	4.89206	8.18882e-20	0.245026	0.995219	5.00716	2.32483e-15	4.39145	2.0481e-12	NO	YES	YES	NO	YES	YES	NO	YES	YES	-0.623201	0.761016	0.525041	0.999745	-0.888942	0.999932	NO	NO	NO	NO	NO	NO	YES	YES
ENSG00000133106	94240	EPSTI1	epithelial stromal interaction 1	13	42886388	42992271	protein coding	-1	-0.547298	0.743425	5.02488	1.8032e-13	3.90497	1.05367e-08	-2.15159	0.236026	5.13798	5.84758e-11	4.86767	5.17551e-10	-0.199298	0.995219	4.65628	7.77727e-07	3.91165	1.8796e-05	NO	YES	YES	NO	YES	YES	NO	YES	YES	-0.567218	0.892586	1.88604	0.999745	-0.561432	0.999932	NO	NO	NO	NO	NO	NO	YES	YES
ENSG00000135114	8638	OASL	2'-5'-oligoadenylate synthetase like	12	121017763	121039246	protein coding	-1	0.0343149	0.990906	4.93574	3.81779e-13	3.59618	1.40497e-07	0.00157096	0.999431	4.76647	1.31997e-09	4.47388	1.31688e-08	-0.0856557	0.997867	4.17739	1.36148e-05	3.35882	0.000318357	NO	YES	YES	NO	YES	YES	NO	YES	YES	-1.36875	0.591596	-0.285986	0.999745	-0.70545	0.999932	NO	NO	NO	NO	NO	NO	YES	YES
ENSG00000135124	5025	P2RX4	purinergic receptor P2X 4	12	121210065	121234106	protein coding	1	0.848863	0.0113525	1.53187	1.95768e-08	1.65542	5.82954e-10	0.336089	0.713846	1.50637	4.42944e-06	1.60647	7.92297e-07	0.731241	0.167019	1.34791	0.000544499	1.63726	3.01076e-06	NO	YES	YES	NO	YES	YES	NO	YES	YES	-0.720746	0.295348	-0.241154	0.999745	-0.437026	0.999932	NO	NO	NO	NO	NO	NO	NO	YES
ENSG00000135678	1368	CPM	carboxypeptidase M	12	68842197	68971570	protein coding	-1	0.530802	0.118094	1.94294	7.85711e-17	1.31634	2.02097e-08	0.345297	0.570474	1.4597	1.25507e-07	1.1499	3.69559e-05	0.333954	0.792308	1.94812	1.31393e-10	1.55316	2.09009e-07	NO	YES	YES	NO	YES	YES	NO	YES	YES	-1.15314	0.00141163	-0.660616	0.999745	-0.743461	0.999932	YES	NO	NO	NO	NO	NO	NO	NO
ENSG00000137628	55601	DDX60	DExD/H-box helicase 60	4	168216291	168318883	protein coding	-1	-0.228417	0.714336	2.36699	1.52505e-19	1.63889	4.59807e-10	-0.0623636	0.967037	2.1715	1.08992e-12	1.94686	2.34468e-10	-0.12177	0.995219	1.8478	1.81025e-07	1.27621	0.000293568	NO	YES	YES	NO	YES	YES	NO	YES	YES	-0.495313	0.629984	-0.166183	0.999745	-0.465678	0.999932	NO	NO	NO	NO	NO	NO	YES	YES
ENSG00000137965	10561	IFI44	interferon induced protein 44	1	78649796	78664078	protein coding	1	-0.395385	0.871204	6.48431	7.7136e-15	5.11355	8.6731e-10	-0.107696	0.983803	6.36512	3.46533e-11	5.90562	7.48022e-10	-0.0797672	0.999613	6.07549	1.09766e-07	4.85243	1.52792e-05	NO	YES	YES	NO	YES	YES	NO	YES	YES	-0.968814	0.823011	-0.335834	0.999745	-1.15921	0.999932	NO	NO	NO	NO	NO	NO	YES	YES
ENSG00000138449	30061	SLC40A1	solute carrier family 40 member 1	2	189560590	189583758	protein coding	-1	-0.424301	0.635033	-3.48703	3.58925e-15	-2.89208	1.74362e-11	0.0179563	0.992554	-2.85668	2.29727e-06	-2.94625	5.16072e-06	-0.330072	0.976518	-2.76525	3.83464e-06	-2.7591	3.28335e-07	NO	YES	YES	NO	YES	YES	NO	YES	YES	1.02185	0.518256	-0.150549	0.999745	0.271976	0.999932	NO	NO	NO	NO	NO	NO	YES	YES
ENSG00000138496	83666	PARP9	poly(ADP-ribose) polymerase family member 9	3	122527924	122564577	protein coding	-1	-0.377303	0.670967	3.31036	1.43245e-17	2.17214	2.76782e-08	-0.403647	0.776067	3.23323	5.15103e-13	2.91699	7.56054e-11	-0.0136378	0.999613	2.71855	1.81025e-07	1.8697	0.000327709	NO	YES	YES	NO	YES	YES	NO	YES	YES	-0.756082	0.540068	0.0828621	0.999745	-0.850801	0.999932	NO	NO	NO	YES	NO	NO	YES	YES
ENSG00000142784	23038	WDTC1	WD and tetratricopeptide repeats 1	1	27234632	27308636	protein coding	1	-0.241495	0.427485	-1.37277	3.79843e-16	-1.54383	1.82983e-20	-0.225781	0.65709	-1.05312	1.00879e-06	-1.14851	1.94004e-07	-0.545393	0.0467305	-1.03522	1.22477e-05	-1.28805	1.47598e-09	NO	YES	YES	NO	YES	YES	NO	YES	YES	0.0739661	0.96052	0.119849	0.999745	0.285069	0.999932	NO	NO	NO	NO	NO	NO	YES	NO
ENSG00000143119	963	CD53	CD53 molecule	1	110871188	110899936	protein coding	1	0.405496	0.635927	2.57084	6.16759e-11	2.12951	5.47395e-08	-0.15788	0.938066	2.91445	1.15545e-10	2.5375	2.52512e-08	0.110018	0.995219	2.34422	1.30611e-05	2.02888	8.59854e-05	NO	YES	YES	NO	YES	YES	NO	YES	YES	-0.841772	0.292765	-0.231426	0.999745	-0.400438	0.999932	NO	NO	NO	NO	NO	NO	YES	YES
ENSG00000143344	23179	RGL1	ral guanine nucleotide dissociation stimulator like 1	1	183636085	183928532	protein coding	1	-0.00621781	0.998675	6.149	3.93263e-11	5.45441	3.53792e-09	-0.109898	0.984128	6.70609	3.26651e-10	6.65279	3.39999e-10	0.67836	0.98072	5.33211	3.15953e-05	4.84791	7.74051e-05	NO	YES	YES	NO	YES	YES	NO	YES	YES	-0.682348	0.920223	0.0511182	0.999745	-1.17799	0.999932	NO	NO	NO	NO	NO	NO	YES	YES
ENSG00000144802	64332	NFKBIZ	NFKB inhibitor zeta	3	101827991	101861022	protein coding	1	-0.0874875	0.942209	3.08456	5.9348e-18	3.14766	3.78477e-19	-0.478202	0.722605	3.21291	5.03417e-15	2.93835	1.3447e-12	-0.178467	0.995219	2.99476	2.4977e-10	3.04681	2.332e-11	NO	YES	YES	NO	YES	YES	NO	YES	YES	0.154374	0.943905	0.209982	0.999745	0.237804	0.999932	NO	NO	NO	NO	NO	NO	YES	YES
ENSG00000146232	4794	NFKBIE	NFKB inhibitor epsilon	6	44258166	44265788	protein coding	-1	0.4509	0.255947	1.97334	4.90074e-16	1.7784	1.821e-13	0.169458	0.879636	1.80502	3.33967e-10	1.6193	2.78875e-08	0.237183	0.955206	1.88625	6.37365e-09	1.86474	2.00587e-09	NO	YES	YES	NO	YES	YES	NO	YES	YES	-0.641102	0.174813	-0.374052	0.999745	-0.267049	0.999932	NO	NO	NO	NO	NO	NO	YES	YES
ENSG00000146674	3486	IGFBP3	insulin like growth factor binding protein 3	7	45912245	45921874	protein coding	-1	0.152482	0.968571	10.0486	2.24689e-21	9.88855	2.86213e-21	0.0873303	0.990071	10.7315	3.54356e-19	10.5894	4.23441e-19	0.453866	0.995219	8.74117	4.34902e-10	8.79806	8.81148e-11	NO	YES	YES	NO	YES	YES	NO	YES	YES	-0.306631	0.976879	-0.230589	0.999745	-0.413983	0.999932	NO	NO	NO	NO	NO	NO	YES	YES
ENSG00000149557	9638	FEZ1	fasciculation and elongation protein zeta 1	11	125442881	125592568	protein coding	-1	-0.192957	0.70966	3.87885	9.23926e-87	3.63239	3.78232e-76	0.198125	0.864814	3.24419	2.76078e-45	2.48818	9.85611e-24	-0.350789	0.730665	3.6535	2.24916e-48	3.40314	6.2473e-43	NO	YES	YES	NO	YES	YES	NO	YES	YES	-0.0473787	0.987061	-0.956433	0.999745	0.0643137	0.999932	NO	NO	NO	NO	NO	NO	YES	YES
ENSG00000150938	51232	CRIM1	cysteine rich transmembrane BMP regulator 1	2	36355778	36551135	protein coding	1	-0.11991	0.957294	3.95468	2.56121e-09	3.86039	3.76827e-09	-0.298155	0.934197	3.83445	7.65696e-07	3.52397	5.25384e-06	-0.247553	0.995219	3.70489	4.76416e-05	3.08956	0.000461884	NO	YES	YES	NO	YES	YES	NO	YES	YES	0.0298018	0.996075	-0.00686649	0.999745	-0.37328	0.999932	NO	NO	NO	NO	NO	NO	YES	YES
ENSG00000155307	64092	SAMSN1	SAM domain, SH3 domain and nuclear localization signals 1	21	14485228	14658821	protein coding	-1	-1.36683	0.054742	2.84884	2.52582e-08	1.93578	0.000176813	-0.762988	0.661852	3.83414	3.81208e-11	3.22798	3.81182e-08	-1.37339	0.217886	3.56166	1.87877e-07	2.39123	0.000484058	NO	YES	YES	NO	YES	YES	NO	YES	YES	0.468624	0.851557	0.15226	0.999745	0.152589	0.999932	NO	NO	NO	NO	NO	NO	YES	YES
ENSG00000156587	9246	UBE2L6	ubiquitin conjugating enzyme E2 L6	11	57551656	57568284	protein coding	-1	0.130889	0.927569	3.33034	4.98945e-13	2.07257	9.38985e-06	0.156433	0.951224	3.39323	1.97642e-10	2.8782	8.86115e-08	0.231005	0.995219	2.5577	7.4505e-05	2.12394	0.000657777	NO	YES	YES	NO	YES	YES	NO	YES	YES	-1.38375	0.188196	-0.676774	0.999745	-0.685342	0.999932	NO	NO	NO	YES	NO	NO	YES	YES
ENSG00000157601	4599	MX1	MX dynamin like GTPase 1	21	41420020	41470071	protein coding	1	-0.708778	0.625418	5.28027	2.20079e-15	3.71382	2.82003e-08	-0.963524	0.602943	5.16966	1.65586e-11	4.60856	2.08089e-09	-0.412923	0.993518	4.32308	1.6001e-06	3.30714	0.000182588	NO	YES	YES	NO	YES	YES	NO	YES	YES	-0.85291	0.780875	0.404923	0.999745	-0.617783	0.999932	NO	NO	NO	NO	NO	NO	YES	YES
ENSG00000158828	65018	PINK1	PTEN induced kinase 1	1	20633458	20651511	protein coding	1	-0.339541	0.613634	-3.24809	3.44519e-23	-2.18548	8.05934e-12	-0.403951	0.67295	-2.19423	1.10345e-07	-1.67055	5.42556e-05	-0.64633	0.439028	-2.80399	1.43979e-10	-2.48727	8.4289e-10	NO	YES	YES	NO	YES	YES	NO	YES	YES	1.4052	0.0354569	0.928821	0.999745	0.895689	0.999932	YES	NO	NO	YES	NO	NO	YES	YES
ENSG00000159788	6002	RGS12	regulator of G protein signaling 12	4	3293021	3439913	protein coding	1	-0.385534	0.247169	-1.30355	1.81773e-09	-1.85075	1.28729e-17	-0.371927	0.503225	-1.2003	6.3708e-05	-1.67093	4.9084e-07	-0.649074	0.0709903	-1.03707	0.000969955	-1.48303	4.64389e-08	NO	YES	YES	NO	YES	YES	NO	YES	YES	-0.157959	0.928799	-0.0979079	0.999745	0.184591	0.999932	NO	NO	NO	NO	NO	NO	YES	YES
ENSG00000160326	11182	SLC2A6	solute carrier family 2 member 6	9	133471094	133479127	protein coding	-1	0.412212	0.714218	3.02503	2.25496e-10	3.17314	1.37909e-11	-0.341193	0.888967	2.72673	1.5348e-06	2.74034	1.14307e-06	-0.00988126	0.999613	2.97112	6.19728e-06	3.14179	3.51059e-07	NO	YES	YES	NO	YES	YES	NO	YES	YES	-0.261062	0.928761	0.317702	0.999745	0.104954	0.999932	NO	NO	NO	NO	NO	NO	YES	YES
ENSG00000162144	220002	CYB561A3	cytochrome b561 family member A3	11	61348754	61362283	protein coding	-1	0.370936	0.538193	2.21964	2.09656e-13	1.84354	9.45022e-10	0.283667	0.802445	2.37212	9.91641e-12	2.03415	7.10497e-09	0.0623316	0.995219	2.10754	1.73407e-07	1.9323	6.59548e-07	NO	YES	YES	NO	YES	YES	NO	YES	YES	-0.743131	0.137053	-0.631056	0.999745	-0.253259	0.999932	NO	NO	NO	NO	NO	NO	YES	YES
ENSG00000162645	2634	GBP2	guanylate binding protein 2	1	89106132	89150456	protein coding	-1	1.65479	0.0982895	5.0039	9.17832e-13	4.70341	1.23383e-11	0.975421	0.651489	4.69647	7.83341e-09	4.83659	1.98073e-09	0.974974	0.836347	4.22049	2.03855e-05	4.37255	2.6832e-06	NO	YES	YES	NO	YES	YES	NO	YES	YES	-1.95011	0.293201	-0.850333	0.999745	-0.835208	0.999932	NO	NO	NO	NO	NO	NO	YES	YES
ENSG00000163874	80149	ZC3H12A	zinc finger CCCH-type containing 12A	1	37474580	37484377	protein coding	1	0.112355	0.952564	3.36294	2.82319e-09	3.33741	2.18977e-09	0.120017	0.968451	3.56034	5.52406e-08	3.44218	1.17739e-07	-0.0802937	0.997614	3.14858	4.62955e-05	3.17039	1.38135e-05	NO	YES	YES	NO	YES	YES	NO	YES	YES	-0.13377	0.971581	-0.24336	0.999745	0.0816453	0.999932	NO	NO	NO	NO	NO	NO	YES	YES
ENSG00000165168	1536	CYBB	cytochrome b-245 beta chain	X	37780018	37813461	protein coding	1	0.172709	0.94089	5.65011	6.17326e-16	4.84395	3.25467e-12	-0.0422337	0.990971	6.33397	1.54198e-15	5.77718	3.62144e-13	0.290349	0.995219	5.14956	2.60395e-08	4.17866	4.13518e-06	NO	YES	YES	NO	YES	YES	NO	YES	YES	-0.973151	0.732649	-0.519209	0.999745	-1.27793	0.999932	NO	NO	NO	NO	NO	NO	YES	YES
ENSG00000165732	9188	DDX21	DExD-box helicase 21	10	68956135	68985068	protein coding	1	-0.119759	0.783177	1.59659	1.06431e-20	1.82913	1.25534e-27	0.118786	0.872877	1.35448	1.32148e-11	1.73431	4.42941e-19	0.244358	0.798266	1.30137	9.55107e-09	1.57689	1.92796e-13	NO	YES	YES	NO	YES	YES	NO	YES	YES	0.356593	0.563066	0.254271	0.999745	0.0170638	0.999932	NO	NO	NO	NO	NO	NO	YES	YES
ENSG00000166912	54893	MTMR10	myotubularin related protein 10	15	30938941	30991628	protein coding	-1	-0.130156	0.826306	1.28213	1.61224e-08	1.09467	1.29291e-06	0.0464232	0.974083	1.01646	0.000518075	1.01777	0.000594286	0.0097103	0.999613	1.23406	0.000121269	1.25787	1.96957e-05	NO	YES	YES	NO	YES	YES	NO	YES	YES	-0.0525997	0.982389	-0.049841	0.999745	0.000152572	0.999932	NO	NO	NO	NO	NO	NO	YES	NO
ENSG00000167123	51148	CERCAM	cerebral endothelial cell adhesion molecule	9	128411751	128437351	protein coding	1	-0.724147	0.011847	-1.80832	2.22512e-14	-2.4683	3.41335e-25	-0.805968	0.0247444	-1.36587	1.1632e-05	-1.99313	4.13381e-09	-0.72353	0.0633535	-1.2044	0.000362196	-1.89811	1.26004e-10	NO	YES	YES	NO	YES	YES	NO	YES	YES	0.0663896	0.978456	0.171559	0.999745	0.00777208	0.999932	NO	NO	NO	NO	NO	NO	YES	YES
ENSG00000167996	2495	FTH1	ferritin heavy chain 1	11	61959718	61967634	protein coding	-1	-0.172359	0.926764	4.02883	3.93263e-11	4.36676	3.1983e-13	-0.269884	0.924748	4.07849	7.27098e-09	4.23345	1.2686e-09	0.182845	0.995219	3.5027	2.30757e-05	3.74575	1.52584e-06	NO	YES	YES	NO	YES	YES	NO	YES	YES	0.515156	0.837569	0.419625	0.999745	0.0441334	0.999932	NO	NO	NO	NO	NO	NO	YES	YES
ENSG00000169403	5724	PTAFR	platelet activating factor receptor	1	28147166	28193936	protein coding	-1	3.0188	0.00122665	5.14892	1.63282e-10	4.50222	1.83777e-08	1.96498	0.168906	5.96358	9.18906e-11	5.45014	3.23941e-09	2.01999	0.225153	4.71342	1.96267e-05	3.95422	0.000211768	NO	YES	YES	NO	YES	YES	NO	YES	YES	-3.66025	0.0172567	-2.48166	0.999745	-2.80604	0.817267	YES	NO	NO	NO	NO	NO	NO	YES
ENSG00000170385	7779	SLC30A1	solute carrier family 30 member 1	1	211571568	211579161	protein coding	-1	0.647874	0.0218792	1.46824	3.46553e-11	1.69112	6.54874e-15	0.758512	0.0140323	1.4211	5.09622e-08	1.80797	9.11539e-13	0.627293	0.11425	1.05201	0.000863112	1.27487	8.22543e-06	NO	YES	YES	NO	YES	YES	NO	YES	YES	-0.420597	0.670217	-0.379158	0.999745	-0.410389	0.999932	NO	NO	NO	NO	NO	NO	YES	YES
ENSG00000175040	9435	CHST2	carbohydrate sulfotransferase 2	3	143119771	143124014	protein coding	1	0.154122	0.840827	4.67554	4.26048e-71	3.86021	2.69238e-48	-0.167156	0.923457	4.2539	1.17621e-45	3.60822	9.49617e-32	0.0842584	0.995219	4.6333	8.36517e-43	4.05696	3.35447e-33	NO	YES	YES	NO	YES	YES	NO	YES	YES	-0.965069	0.142643	-0.480486	0.999745	-0.671853	0.999932	NO	NO	NO	NO	NO	NO	YES	YES
ENSG00000177989	440836	CIMAP1B	ciliary microtubule associated protein 1B	22	50529710	50532506	protein coding	-1	0.494419	0.515638	2.82126	9.32668e-14	2.46019	7.07041e-11	-0.855869	0.496995	1.93254	5.27071e-05	2.22763	1.85223e-06	-0.0288401	0.999613	2.23085	3.90554e-05	2.22846	1.03657e-05	NO	YES	YES	NO	YES	YES	NO	YES	YES	-0.852237	0.576496	1.14008	0.999745	-0.0220197	0.999932	NO	NO	NO	NO	NO	NO	YES	YES
ENSG00000178860	9242	MSC	musculin	8	71841560	71844412	protein coding	-1	0.0380112	0.991092	4.61383	5.06269e-09	4.90745	2.43878e-10	0.223995	0.958516	4.4201	1.60157e-06	4.5763	4.48286e-07	0.192119	0.995219	4.09763	0.000194022	4.2407	3.67185e-05	NO	YES	YES	NO	YES	YES	NO	YES	YES	0.260854	0.971581	-0.0701761	0.999745	-0.0354214	0.999932	NO	NO	NO	NO	NO	NO	YES	YES
ENSG00000179104	160335	TMTC2	transmembrane O-mannosyltransferase targeting cadherins 2	12	82686880	83134870	protein coding	1	-0.634193	0.0574232	2.13214	4.33913e-23	1.87351	3.76224e-18	-0.103963	0.953144	1.85178	5.34942e-11	1.77078	3.7837e-09	-0.179035	0.97934	2.55254	1.36084e-20	1.96693	3.82174e-13	NO	YES	YES	NO	YES	YES	NO	YES	YES	0.375322	0.648683	0.0101296	0.999745	-0.452852	0.999932	NO	NO	NO	NO	NO	NO	YES	YES
ENSG00000179820	91663	MYADM	myeloid associated differentiation marker	19	53864763	53878125	protein coding	1	-0.36592	0.650638	-2.31719	3.95944e-10	-2.59134	1.10807e-12	-0.441948	0.688587	-1.53951	0.00067553	-1.84148	3.21514e-05	-0.557904	0.743192	-2.36999	1.91026e-06	-2.74047	3.05013e-09	NO	YES	YES	NO	YES	YES	NO	YES	YES	0.0951922	0.967079	0.140458	0.999745	0.12521	0.999932	NO	NO	NO	NO	NO	NO	YES	YES
ENSG00000182718	302	ANXA2	annexin A2	15	60347134	60402883	protein coding	-1	0.923505	0.00408015	2.26234	1.52339e-17	2.12219	6.20318e-16	0.175259	0.879636	2.54054	4.74616e-17	2.1245	3.5712e-12	0.385916	0.78795	1.70411	2.28569e-06	1.6473	1.64159e-06	NO	YES	YES	NO	YES	YES	NO	YES	YES	-1.05909	0.0551819	-0.597747	0.999745	-0.45795	0.999932	NO	NO	NO	NO	NO	NO	YES	YES
ENSG00000182871	80781	COL18A1	collagen type XVIII alpha 1 chain	21	45405165	45513720	protein coding	1	-0.493032	0.0770708	-1.31132	2.97116e-10	-1.95591	5.71159e-21	-0.306986	0.602943	-1.5786	4.97843e-08	-2.12631	1.50078e-10	-0.447206	0.355126	-1.16141	7.30942e-05	-1.42015	4.99619e-08	NO	YES	YES	NO	YES	YES	NO	YES	YES	-0.153219	0.900461	-0.186102	0.999745	0.168583	0.999932	NO	NO	NO	NO	NO	NO	YES	YES
ENSG00000184384	84441	MAML2	mastermind like transcriptional coactivator 2	11	95976598	96343195	protein coding	-1	0.146417	0.917607	4.23142	1.67292e-21	4.17529	1.72509e-21	0.0712531	0.981314	4.20681	1.42055e-16	4.39531	2.60096e-18	-0.27386	0.995219	4.44522	4.72052e-14	4.19156	3.90917e-13	NO	YES	YES	NO	YES	YES	NO	YES	YES	-0.199125	0.952457	0.112042	0.999745	0.0102512	0.999932	NO	NO	NO	NO	NO	NO	YES	YES
ENSG00000184574	57121	LPAR5	lysophosphatidic acid receptor 5	12	6618835	6635960	protein coding	-1	-0.0531814	0.947347	-2.20352	1.28384e-15	-3.27755	8.8782e-26	-0.273978	0.789975	-1.41347	0.000492669	-3.21217	1.33369e-06	-0.190168	0.97709	-2.4413	1.02274e-10	-2.91948	1.03051e-16	NO	YES	YES	NO	YES	YES	NO	YES	YES	-1.01751	0.159803	-1.52995	0.999745	-0.277961	0.999932	NO	NO	NO	YES	NO	NO	YES	YES
ENSG00000185000	8694	DGAT1	diacylglycerol O-acyltransferase 1	8	144314584	144326910	protein coding	-1	0.0151256	0.98561	-1.32818	1.4922e-10	-1.48554	4.04409e-13	-0.107919	0.909755	-1.07433	7.70301e-05	-1.2505	8.42697e-06	-0.19386	0.955206	-1.02279	0.000619255	-1.11002	3.21588e-05	NO	YES	YES	NO	YES	YES	NO	YES	YES	-0.170398	0.878829	-0.0768675	0.999745	0.0927739	0.999932	NO	NO	NO	NO	NO	NO	YES	YES
ENSG00000185507	3665	IRF7	interferon regulatory factor 7	11	612553	615983	protein coding	-1	-0.477774	0.649301	3.3762	3.1572e-13	2.07037	1.10923e-05	-0.869261	0.523163	2.99057	4.41589e-08	2.64827	1.50812e-06	-0.164936	0.995219	3.28353	3.16724e-07	2.2807	0.000355961	NO	YES	YES	NO	YES	YES	NO	YES	YES	-0.824258	0.637917	0.525808	0.999745	-0.872818	0.999932	NO	NO	NO	YES	NO	NO	YES	YES
ENSG00000187608	9636	ISG15	ISG15 ubiquitin like modifier	1	1001138	1014540	protein coding	1	-0.370345	0.755049	4.35435	8.94723e-20	3.01457	3.45095e-10	-0.388288	0.85593	3.82112	5.26595e-12	3.4131	8.76809e-10	0.0945902	0.995219	3.48086	7.74076e-08	2.95661	2.74864e-06	NO	YES	YES	NO	YES	YES	NO	YES	YES	-0.963569	0.687992	-0.0177492	0.999745	-0.633268	0.999932	NO	NO	NO	YES	NO	NO	YES	YES
ENSG00000188641	1806	DPYD	dihydropyrimidine dehydrogenase	1	97077743	97995000	protein coding	-1	0.1467	0.766094	1.34325	2.58169e-11	1.32521	2.65032e-11	0.295084	0.581559	1.34713	1.1786e-08	1.37431	4.85017e-09	0.0746523	0.995219	1.33561	7.33608e-07	1.16449	7.46696e-06	NO	YES	YES	NO	YES	YES	NO	YES	YES	-0.160481	0.920223	-0.274342	0.999745	-0.258526	0.999932	NO	NO	NO	NO	NO	NO	YES	YES
ENSG00000188747	10811	NOXA1	NADPH oxidase activator 1	9	137423350	137434406	protein coding	1	-0.0494262	0.952426	-2.32642	9.99198e-16	-2.37501	2.74313e-16	-0.336339	0.729712	-1.60501	0.000280211	-1.95201	0.000168222	-0.238485	0.959388	-1.54005	0.000134606	-2.41882	3.66393e-11	NO	YES	YES	NO	YES	YES	NO	YES	YES	-0.00164881	0.999561	-0.00612724	0.999745	-0.644874	0.999932	NO	NO	NO	NO	NO	NO	YES	YES
ENSG00000196092	5079	PAX5	paired box 5	9	36833269	37034268	protein coding	-1	0.386586	0.703642	3.57246	5.83117e-17	2.72516	1.9859e-10	0.732174	0.53877	2.52714	1.1668e-06	2.63551	3.19413e-07	0.200325	0.995219	2.0314	0.000970967	2.05587	0.000296601	NO	YES	YES	NO	YES	YES	NO	YES	YES	-1.22881	0.221547	-0.641685	0.999745	-0.173419	0.999932	NO	NO	NO	NO	NO	NO	YES	YES
ENSG00000196535	399687	MYO18A	myosin XVIIIA	17	29071122	29180398	protein coding	-1	0.106063	0.883725	-2.049	1.55775e-16	-2.03866	9.2094e-17	-0.14515	0.895418	-1.53031	2.95846e-07	-1.69711	1.06819e-08	-0.193058	0.97709	-1.78423	7.13258e-08	-1.8615	2.79545e-09	NO	YES	YES	NO	YES	YES	NO	YES	YES	-0.0928658	0.964821	-0.0336242	0.999745	0.0934324	0.999932	NO	NO	NO	NO	NO	NO	YES	YES
ENSG00000196975	307	ANXA4	annexin A4	2	69644425	69827112	protein coding	1	-0.56278	0.000125521	-1.72267	3.64985e-40	-1.96278	2.58494e-52	-0.568685	0.000774439	-1.41457	1.85369e-18	-1.38864	3.24223e-17	-0.676233	7.66117e-05	-1.84873	1.43567e-28	-1.88488	3.4586e-32	NO	YES	YES	NO	YES	YES	NO	YES	YES	0.326528	0.353224	0.587126	0.999745	0.634416	0.999932	NO	NO	NO	NO	NO	NO	YES	NO
ENSG00000197548	10533	ATG7	autophagy related 7	3	11272309	11557665	protein coding	1	-0.0241832	0.97676	1.58585	1.10307e-12	1.40431	2.33347e-10	0.186886	0.841645	1.46097	3.2761e-08	1.1989	8.16206e-06	0.020868	0.999613	1.51919	3.91872e-07	1.37347	1.8055e-06	NO	YES	YES	NO	YES	YES	NO	YES	YES	-0.153371	0.905903	-0.460928	0.999745	-0.1844	0.999932	NO	NO	NO	NO	NO	NO	YES	YES
ENSG00000204103	9935	MAFB	MAF bZIP transcription factor B	20	40685848	40689236	protein coding	-1	0.564504	0.838468	6.80642	4.57984e-11	7.02979	5.16663e-12	0.181119	0.974917	7.37193	4.87464e-10	7.78782	2.7317e-11	0.899779	0.97265	6.12317	2.04569e-05	6.49879	1.56361e-06	NO	YES	YES	NO	YES	YES	NO	YES	YES	-0.335032	0.971581	0.229413	0.999745	-0.531071	0.999932	NO	NO	NO	NO	NO	NO	YES	YES
ENSG00000205268	5150	PDE7A	phosphodiesterase 7A	8	65714334	65842322	protein coding	-1	-0.0415347	0.933211	-1.09486	6.3077e-12	-1.22454	5.36521e-15	-0.0353306	0.967037	-1.30209	9.65076e-12	-1.15296	2.81376e-09	-0.181027	0.902196	-1.05196	1.06775e-06	-1.2072	1.47544e-09	NO	YES	YES	NO	YES	YES	NO	YES	YES	-0.0843187	0.939479	0.191868	0.999745	0.0090364	0.999932	NO	NO	NO	NO	NO	NO	YES	YES
ENSG00000205542	7114	TMSB4X	thymosin beta 4 X-linked	X	12975110	12977227	protein coding	1	-0.0736803	0.918473	1.73369	1.64547e-13	1.50505	1.15923e-10	-0.0641475	0.958442	1.51396	3.7502e-08	1.49235	4.12086e-08	0.0988391	0.995219	1.22938	0.000171863	1.52244	3.95251e-07	NO	YES	YES	NO	YES	YES	NO	YES	YES	-0.151104	0.915767	0.0361052	0.999745	0.182001	0.999932	NO	NO	NO	NO	NO	NO	YES	YES
ENSG00000213722	23564	DDAH2	DDAH family member 2, ADMA-independent	6	31727038	31730617	protein coding	-1	-0.399912	0.379379	-2.26846	3.87176e-15	-3.16536	2.04023e-23	-0.822446	0.129686	-1.4976	0.000405547	-1.90678	0.000103225	-0.721585	0.153368	-1.63988	3.58641e-05	-3.10443	8.29213e-17	NO	YES	YES	NO	YES	YES	NO	YES	YES	-0.493059	0.71408	0.402427	0.999745	-0.729273	0.999932	NO	NO	NO	NO	NO	YES	YES	NO
ENSG00000011201	3730	ANOS1	anosmin 1	X	8528874	8732137	protein coding	-1	-0.880046	0.00169424	1.33747	1.67044e-08	1.31325	1.88735e-08	-0.428932	0.48845	1.48541	1.12985e-07	1.68254	1.10875e-09	-0.203859	0.97265	1.39631	1.72539e-05	1.29113	2.57445e-05	NO	YES	YES	NO	YES	YES	NO	YES	YES	0.85989	0.0061558	0.618397	0.999745	0.10944	0.999932	YES	NO	NO	NO	NO	NO	YES	YES
ENSG00000067798	89795	NAV3	neuron navigator 3	12	77324641	78213010	protein coding	1	0.47634	0.503404	2.37749	1.15315e-10	3.48151	2.13443e-22	0.516718	0.597192	2.56335	1.64128e-09	3.24206	3.93181e-15	0.672578	0.563458	2.64263	5.21689e-08	3.31713	3.44866e-13	NO	YES	YES	NO	YES	YES	NO	YES	YES	0.632111	0.326919	0.156126	0.999745	0.00490228	0.999932	NO	NO	NO	YES	NO	NO	YES	YES
ENSG00000088827	6614	SIGLEC1	sialic acid binding Ig like lectin 1	20	3686970	3712600	protein coding	-1	-0.559794	0.690813	4.27651	3.34924e-12	3.34923	4.76425e-08	-0.355782	0.896466	4.06372	1.23055e-08	3.75885	1.19341e-07	0.205338	0.995219	4.03901	9.78544e-07	3.45475	1.50587e-05	NO	YES	YES	NO	YES	YES	NO	YES	YES	-0.36292	0.933964	0.0504685	0.999745	-0.801291	0.999932	NO	NO	NO	NO	NO	NO	YES	YES
ENSG00000099864	5064	PALM	paralemmin	19	708935	748329	protein coding	1	-0.594256	0.266293	-2.57669	6.37746e-13	-3.08102	6.07516e-17	-0.372141	0.756906	-2.4458	6.27598e-06	-2.58233	1.72712e-05	-0.711639	0.391949	-2.05089	3.29889e-05	-2.63703	2.02226e-09	NO	YES	YES	NO	YES	YES	NO	YES	YES	0.092143	0.98153	0.242749	0.999745	0.0666345	0.999932	NO	NO	NO	NO	NO	NO	YES	YES
ENSG00000100290	638	BIK	BCL2 interacting killer	22	43110750	43129712	protein coding	1	-0.634109	0.244447	-2.40731	9.20891e-12	-3.30731	2.49649e-20	-0.331057	0.792688	-1.96401	2.14086e-05	-2.8873	3.7675e-08	-0.821942	0.260381	-1.7828	0.000344005	-2.7327	5.01051e-10	NO	YES	YES	NO	YES	YES	NO	YES	YES	-0.261841	0.928799	-0.627137	0.999745	-0.194858	0.999932	NO	NO	NO	NO	NO	NO	YES	YES
ENSG00000101210	1917	EEF1A2	eukaryotic translation elongation factor 1 alpha 2	20	63477488	63499239	protein coding	-1	-0.337979	0.638652	-2.20443	1.75553e-10	-2.38854	3.48196e-12	0.194894	0.896466	-1.74927	0.000149041	-2.05589	2.8275e-05	-0.323001	0.947772	-1.86663	8.11246e-05	-1.96045	5.0894e-06	NO	YES	YES	NO	YES	YES	NO	YES	YES	0.144672	0.951169	-0.457048	0.999745	0.210192	0.999932	NO	NO	NO	NO	NO	NO	YES	YES
ENSG00000110237	9828	ARHGEF17	Rho guanine nucleotide exchange factor 17	11	73308276	73369388	protein coding	1	-0.335269	0.340347	-1.43149	8.97819e-12	-1.84338	7.27417e-19	-0.670641	0.0462399	-1.38892	5.47217e-07	-1.88002	4.77504e-10	-0.746207	0.0170966	-1.11679	0.00016835	-1.44733	3.88105e-08	NO	YES	YES	NO	YES	YES	NO	YES	YES	-0.0742728	0.96052	0.181002	0.999745	0.402533	0.999932	NO	NO	NO	NO	NO	NO	YES	YES
ENSG00000110881	41	ASIC1	acid sensing ion channel subunit 1	12	50057548	50083611	protein coding	1	-0.132789	0.75406	-2.21867	4.57574e-23	-1.36001	1.17938e-11	-0.0850212	0.94216	-1.8466	4.06401e-06	-1.63038	0.000155414	0.0829676	0.995219	-1.42446	2.19261e-07	-1.24041	4.61699e-07	NO	YES	YES	NO	YES	YES	NO	YES	YES	0.992052	0.0435714	0.309801	0.999745	0.0893308	0.999932	YES	NO	NO	NO	NO	NO	YES	YES
ENSG00000116016	2034	EPAS1	endothelial PAS domain protein 1	2	46293667	46386697	protein coding	1	-0.723097	0.00489066	-2.41827	6.59821e-30	-1.80216	1.43658e-17	-0.580917	0.104244	-2.15197	6.5704e-16	-2.06183	4.09977e-14	-0.847297	0.00572479	-1.67377	4.8877e-09	-1.70203	2.30913e-10	NO	YES	YES	NO	YES	YES	NO	YES	YES	1.34112	0.00351673	0.674184	0.999745	0.791467	0.686626	YES	NO	NO	NO	NO	NO	YES	YES
ENSG00000128274	53947	A4GALT	alpha 1,4-galactosyltransferase (P1PK blood group)	22	42692121	42721298	protein coding	-1	-0.478217	0.149765	-2.18753	2.58447e-19	-2.5116	4.12659e-24	-0.456087	0.435945	-1.6989	1.84963e-06	-1.30773	0.000313571	-0.66149	0.10816	-1.83731	3.21478e-08	-2.0969	2.36561e-12	NO	YES	YES	NO	YES	YES	NO	YES	YES	0.159778	0.931903	0.838092	0.999745	0.418925	0.999932	NO	NO	NO	NO	NO	NO	YES	NO
ENSG00000128917	54567	DLL4	delta like canonical Notch ligand 4	15	40929340	40939073	protein coding	1	-0.0930299	0.954148	5.12621	3.61614e-29	4.48174	8.03839e-23	0.344487	0.878458	4.50286	1.31423e-17	4.11218	7.13149e-15	-0.111674	0.995219	4.82046	1.06413e-15	4.72217	1.18231e-15	NO	YES	YES	NO	YES	YES	NO	YES	YES	-0.547783	0.763477	-0.753476	0.999745	0.0409545	0.999932	NO	NO	NO	NO	NO	NO	YES	YES
ENSG00000136848	153090	DAB2IP	DAB2 interacting protein	9	121567057	121785530	protein coding	1	0.548743	0.077267	-2.51085	8.54834e-20	-1.85271	5.09493e-13	0.463337	0.421675	-2.40418	8.22634e-07	-2.38772	1.30277e-05	0.194398	0.97265	-1.89697	2.32835e-08	-1.54299	3.71421e-07	NO	YES	YES	NO	YES	YES	NO	YES	YES	0.107059	0.962259	-0.440017	0.999745	0.1612	0.999932	NO	NO	NO	NO	NO	NO	YES	YES
ENSG00000137203	7020	TFAP2A	transcription factor AP-2 alpha	6	10393186	10419659	protein coding	-1	0.796713	0.604836	4.7506	2.03526e-11	3.96427	2.05502e-08	0.0723938	0.988861	4.57703	2.74706e-08	4.23155	3.23258e-07	-0.0392175	0.999613	4.74275	1.13689e-06	3.75841	7.71105e-05	NO	YES	YES	NO	YES	YES	NO	YES	YES	-1.59732	0.246674	-0.42344	0.999745	-1.04792	0.999932	NO	NO	NO	NO	NO	NO	YES	YES
ENSG00000139572	53831	GPR84	G protein-coupled receptor 84	12	54362445	54364487	protein coding	-1	0.518156	0.677082	3.57456	2.99873e-11	3.76733	1.05993e-12	-0.391321	0.897783	3.7192	2.5952e-09	3.69822	3.27329e-09	1.17682	0.427242	3.89821	1.20491e-07	4.08971	4.50702e-09	NO	YES	YES	NO	YES	YES	NO	YES	YES	-0.338235	0.88338	0.344215	0.999745	-0.782165	0.999932	NO	NO	NO	NO	NO	NO	YES	YES
ENSG00000145147	9353	SLIT2	slit guidance ligand 2	4	20251905	20620561	protein coding	1	-0.44092	0.550564	3.6616	6.49431e-38	1.80909	6.73119e-09	0.0911265	0.975641	3.67361	6.60059e-28	2.24349	4.32628e-07	-0.726432	0.475472	3.6416	1.29062e-27	1.68606	3.33994e-06	NO	YES	YES	NO	YES	YES	NO	YES	YES	-1.40462	0.0551819	-1.54648	0.999745	-1.26952	0.999932	NO	NO	NO	YES	YES	YES	YES	YES
ENSG00000147570	85479	DNAJC5B	DnaJ heat shock protein family (Hsp40) member C5 beta	8	66021553	66101245	protein coding	1	-0.266128	0.638652	-2.00721	8.34091e-13	-2.63977	9.31581e-20	-0.082434	0.954967	-1.35096	0.000679592	-1.67535	0.000136949	-0.259866	0.952161	-1.73424	1.27684e-05	-2.47944	3.09011e-12	NO	YES	YES	NO	YES	YES	NO	YES	YES	-0.361735	0.780891	-0.26605	0.999745	-0.483642	0.999932	NO	NO	NO	NO	NO	NO	YES	YES
ENSG00000148680	3363	HTR7	5-hydroxytryptamine receptor 7	10	90740823	90858039	protein coding	-1	-1.27644	0.0274971	2.76234	2.76761e-11	2.0408	1.04526e-06	-1.02598	0.438185	2.03383	8.44471e-05	1.9942	0.000124769	-0.714909	0.71692	2.62582	5.92279e-06	1.93262	0.000658108	NO	YES	YES	NO	YES	YES	NO	YES	YES	0.565138	0.74875	0.961054	0.999745	0.0110233	0.999932	NO	NO	NO	NO	NO	NO	YES	YES
ENSG00000163909	26508	HEYL	hes related family bHLH transcription factor with YRPW motif like	1	39623435	39639643	protein coding	-1	-0.219497	0.538303	-1.67334	8.13154e-19	-1.68705	2.00248e-19	-0.294262	0.57714	-1.14802	1.17805e-05	-1.40403	7.55794e-07	-0.0187085	0.999613	-1.122	2.38512e-05	-1.26262	9.3646e-08	NO	YES	YES	NO	YES	YES	NO	YES	YES	0.208232	0.817615	0.0563903	0.999745	-0.134364	0.999932	NO	NO	NO	NO	NO	NO	YES	YES
ENSG00000164023	166929	SGMS2	sphingomyelin synthase 2	4	107824563	107915047	protein coding	1	0.74737	0.0321382	2.62083	3.42741e-26	3.13519	9.82697e-39	0.705512	0.388287	2.49887	1.69651e-15	2.65892	1.11628e-16	0.337675	0.833583	1.82908	9.30212e-09	2.14565	1.39171e-13	NO	YES	YES	NO	YES	YES	NO	YES	YES	-0.230203	0.903289	-0.526381	0.999745	-0.0319263	0.999932	NO	NO	NO	NO	NO	NO	YES	YES
ENSG00000166816	197257	LDHD	lactate dehydrogenase D	16	75111860	75116780	protein coding	-1	-0.0781025	0.907476	-2.71364	7.59753e-23	-3.01977	1.74441e-25	-0.254011	0.798572	-2.30341	8.79013e-07	-1.82533	0.000103463	-0.211064	0.959388	-2.20824	2.4977e-10	-2.45845	2.44978e-14	NO	YES	YES	NO	YES	YES	NO	YES	YES	-0.224436	0.920223	0.722211	0.999745	-0.0411589	0.999932	NO	NO	NO	NO	NO	NO	YES	YES
ENSG00000174099	253827	MSRB3	methionine sulfoxide reductase B3	12	65278643	65491430	protein coding	1	-0.0652295	0.957294	-3.12227	3.79843e-16	-3.5028	9.31581e-20	0.106301	0.954967	-2.27107	5.19316e-06	-3.06873	5.27981e-08	-0.19726	0.995219	-2.28843	1.23245e-05	-3.08476	5.91753e-11	NO	YES	YES	NO	YES	YES	NO	YES	YES	-0.328197	0.848606	-0.809027	0.999745	-0.605079	0.999932	NO	NO	NO	NO	NO	NO	YES	YES
ENSG00000174776	151790	WDR49	WD repeat domain 49	3	167478684	167653983	protein coding	-1	-0.51897	0.192331	-1.72662	6.16246e-11	-1.86092	9.3677e-13	-0.164381	0.887437	-1.66417	6.50431e-07	-1.94348	2.10557e-08	-0.486072	0.534234	-1.34102	0.000344005	-1.65941	7.33075e-07	NO	YES	YES	NO	YES	YES	NO	YES	YES	0.386926	0.62329	-0.0606881	0.999745	0.129209	0.999932	NO	NO	NO	NO	NO	NO	YES	YES
ENSG00000184156	3786	KCNQ3	potassium voltage-gated channel subfamily Q member 3	8	132120861	132481095	protein coding	-1	-0.885102	0.00330339	1.77241	4.86537e-13	1.1993	1.33101e-06	-0.584098	0.304014	1.31289	1.46914e-05	1.42444	1.96269e-06	-0.700206	0.136217	1.80197	4.28228e-08	1.30915	5.4035e-05	NO	YES	YES	NO	YES	YES	NO	YES	YES	0.315808	0.651578	0.690353	0.999745	0.193389	0.999932	NO	NO	NO	NO	NO	NO	YES	YES
ENSG00000184979	11274	USP18	ubiquitin specific peptidase 18	22	18149843	18177397	protein coding	1	-0.553056	0.648491	4.1128	5.97389e-15	2.27884	2.40979e-05	-1.15995	0.488032	3.86947	2.61723e-10	3.38518	4.57808e-08	0.0537739	0.999613	3.40777	4.49896e-06	2.46762	0.000752699	NO	YES	YES	NO	YES	YES	NO	YES	YES	-1.27802	0.380786	0.682449	0.999745	-0.960039	0.999932	NO	NO	NO	YES	NO	NO	YES	YES
ENSG00000187193	4501	MT1X	metallothionein 1X	16	56682470	56684196	protein coding	1	0.00955273	0.994032	1.91814	1.86415e-13	2.21596	2.28924e-18	-0.0197516	0.992119	2.11265	4.12153e-10	2.77797	3.58344e-18	-0.000211491	0.999704	1.37836	7.27704e-05	1.53639	6.22474e-07	NO	YES	YES	NO	YES	YES	NO	YES	YES	0.292729	0.855362	0.660993	0.999745	0.12962	0.999932	NO	NO	NO	NO	NO	NO	YES	YES
ENSG00000187678	81848	SPRY4	sprouty RTK signaling antagonist 4	5	142310427	142326455	protein coding	-1	1.70288	0.00196943	2.48566	1.52648e-07	4.18449	1.46686e-20	0.438714	0.845285	3.34863	6.03669e-10	3.80426	7.61222e-13	1.35985	0.102711	2.29677	0.000501148	3.53552	1.05612e-09	NO	YES	YES	NO	YES	YES	NO	YES	YES	0.00779397	0.999561	-0.0428039	0.999745	-0.021159	0.999932	NO	NO	NO	YES	NO	NO	YES	YES
ENSG00000196460	731220	RFX8	regulatory factor X8	2	101397359	101475112	protein coding	-1	-0.701914	0.00737697	-1.44007	1.1236e-10	-2.51821	3.21623e-27	-0.678954	0.0897149	-1.73068	1.63998e-07	-2.09665	3.26574e-08	-0.863678	0.00724991	-1.1749	0.000293111	-2.45173	8.82409e-18	NO	YES	YES	NO	YES	YES	NO	YES	YES	-0.374635	0.688764	0.311802	0.999745	-0.416921	0.999932	NO	NO	NO	YES	NO	YES	YES	YES
ENSG00000197461	5154	PDGFA	platelet derived growth factor subunit A	7	497258	520296	protein coding	-1	1.8735	0.0448802	5.31478	2.05283e-14	4.64779	1.74432e-11	1.27177	0.438185	4.88964	1.30026e-09	4.38611	5.58673e-08	1.9002	0.164297	4.70009	6.96317e-07	4.43304	1.04953e-06	NO	YES	YES	NO	YES	YES	NO	YES	YES	-2.53524	0.0986756	-1.75462	0.999745	-2.18726	0.999932	NO	NO	NO	NO	NO	NO	YES	YES
ENSG00000205927	10215	OLIG2	oligodendrocyte transcription factor 2	21	33025935	33029196	protein coding	1	-0.276413	0.554788	1.78836	3.22199e-15	1.12022	1.22352e-06	-0.528128	0.366386	1.60364	4.88714e-09	1.20104	3.13247e-05	-0.450012	0.539541	1.80071	4.6484e-09	1.1834	0.00011086	NO	YES	YES	NO	YES	YES	NO	YES	YES	-0.387616	0.648683	0.108533	0.999745	-0.180854	0.999932	NO	NO	NO	NO	NO	NO	YES	YES
ENSG00000244405	2119	ETV5	ETS variant transcription factor 5	3	186046314	186110318	protein coding	-1	-0.38701	0.400938	1.90356	1.4847e-14	1.65629	1.92615e-11	-0.455796	0.556372	2.46825	4.50051e-18	2.13377	2.84529e-13	0.240135	0.957518	1.71941	4.03574e-07	1.45882	7.55454e-06	NO	YES	YES	NO	YES	YES	NO	YES	YES	0.144362	0.946985	0.113011	0.999745	-0.499379	0.999932	NO	NO	NO	NO	NO	NO	YES	YES
ENSG00000255833	497189	TIFAB	TIFA inhibitor	5	135444226	135452351	protein coding	-1	-0.0653332	0.956553	2.48786	4.04093e-12	1.65629	4.70745e-06	0.26464	0.858493	2.29956	4.34368e-08	2.1907	1.52386e-07	0.235099	0.987786	2.03753	3.57409e-05	1.72383	0.000287146	NO	YES	YES	NO	YES	YES	NO	YES	YES	-0.761588	0.492338	-0.379177	0.999745	-0.559888	0.999932	NO	NO	NO	NO	NO	NO	YES	YES
ENSG00000196116	23424	TDRD7	tudor domain containing 7	9	97412096	97496125	protein coding	1	-0.85618	1.20369e-08	-0.999335	4.72819e-12	-2.3458	1.10755e-62	-0.388957	0.104592	-1.244	5.88342e-13	-1.74313	2.16041e-23	-0.622958	0.00177168	-1.27622	1.06293e-11	-2.20596	5.63054e-37	NO	NO	YES	NO	YES	YES	NO	YES	YES	-0.486623	0.0790958	-0.105663	0.999745	-0.321286	0.999932	NO	NO	NO	YES	NO	NO	YES	YES
ENSG00000167207	64127	NOD2	nucleotide binding oligomerization domain containing 2	16	50693588	50733077	protein coding	1	1.23105	1.18882e-10	1.28789	5.59945e-12	2.27181	3.24295e-37	0.387324	0.422473	0.864915	0.00050397	1.82463	1.74367e-16	0.845352	0.00166378	1.14913	1.65559e-05	2.25011	1.35042e-22	YES	YES	YES	NO	NO	YES	NO	YES	YES	-0.24227	0.733481	0.553567	0.999745	0.237894	0.999932	NO	NO	NO	NO	NO	YES	YES	YES
ENSG00000100099	89781	HPS4	HPS4 biogenesis of lysosomal organelles complex 3 subunit 2	22	26443107	26483931	protein coding	-1	-0.506542	0.0783711	-1.28094	1.47321e-09	-1.3611	6.98208e-11	-0.411787	0.376305	-0.926103	0.000616279	-1.16574	1.89463e-05	-0.58041	0.126138	-1.20523	3.91133e-05	-1.29231	1.48342e-06	NO	YES	YES	NO	NO	YES	NO	YES	YES	0.427646	0.38896	0.190877	0.999745	0.462499	0.999932	NO	NO	NO	NO	NO	NO	NO	NO
ENSG00000117602	11123	RCAN3	RCAN family member 3	1	24502351	24541040	protein coding	1	-0.130554	0.785121	-1.37487	9.87836e-12	-1.8943	1.16077e-20	-0.0279276	0.981562	-0.60238	0.0319279	-1.49455	1.72538e-06	-0.317879	0.690675	-1.28399	4.43123e-06	-2.11665	1.82684e-17	NO	YES	YES	NO	NO	YES	NO	YES	YES	-0.385224	0.624666	-0.869117	0.999745	-0.52705	0.999932	NO	NO	NO	NO	NO	NO	YES	YES
ENSG00000131323	7187	TRAF3	TNF receptor associated factor 3	14	102777449	102911500	protein coding	1	0.138089	0.602613	1.02574	1.0172e-16	1.21832	7.52813e-24	-0.0262846	0.973189	0.932337	1.14167e-09	1.07124	2.57434e-12	0.116095	0.959388	1.00718	1.31168e-09	1.14122	2.09946e-13	NO	YES	YES	NO	NO	YES	NO	YES	YES	0.0582047	0.962259	0.145125	0.999745	0.00446558	0.999932	NO	NO	NO	NO	NO	NO	YES	YES
ENSG00000176597	84002	B3GNT5	UDP-GlcNAc:betaGal beta-1,3-N-acetylglucosaminyltransferase 5	3	183253253	183298504	protein coding	1	-0.885417	0.0102594	-1.85195	1.68521e-10	-1.78	5.35036e-10	-0.0960595	0.951032	-1.24697	0.00141523	-1.94786	6.64185e-06	-0.445791	0.710228	-1.5188	0.0002446	-1.8295	5.56837e-07	NO	YES	YES	NO	NO	YES	NO	YES	YES	0.960913	0.262677	-0.624201	0.999745	0.117938	0.999932	NO	NO	NO	NO	NO	NO	NO	YES
ENSG00000179604	23580	CDC42EP4	CDC42 effector protein 4	17	73283624	73312005	protein coding	-1	-0.699714	0.0123107	-1.35697	2.32862e-08	-1.93096	1.60314e-14	-0.858537	0.0703448	-1.01394	0.00698361	-1.90922	8.81709e-05	-0.712924	0.0817035	-1.4427	4.36501e-05	-1.91395	1.23877e-09	NO	YES	YES	NO	NO	YES	NO	YES	YES	0.131169	0.952457	-0.0237	0.999745	0.230167	0.999932	NO	NO	NO	NO	NO	NO	YES	NO
ENSG00000125144	4495	MT1G	metallothionein 1G	16	56666730	56668065	protein coding	-1	-0.262763	0.705539	2.05043	9.24482e-14	2.53547	2.01359e-21	-0.703897	0.578294	0.987524	0.0204491	1.7288	6.59012e-06	0.0106	0.999613	1.34734	0.000485382	1.93336	5.57785e-09	NO	YES	YES	NO	NO	YES	NO	YES	YES	0.754408	0.15642	1.43901	0.999745	0.551397	0.999932	NO	NO	NO	NO	NO	NO	YES	YES
ENSG00000158966	57685	CACHD1	cache domain containing 1	1	64470129	64693058	protein coding	1	0.885552	0.00890271	1.85521	3.66665e-12	2.12712	2.28737e-16	0.285988	0.882225	1.29322	0.0023288	1.76363	1.38889e-05	0.769214	0.130815	1.88148	5.87902e-08	2.29001	1.38017e-13	NO	YES	YES	NO	NO	YES	NO	YES	YES	-0.608799	0.503575	0.19308	0.999745	-0.390559	0.999932	NO	NO	NO	NO	NO	NO	YES	YES
ENSG00000165449	220963	SLC16A9	solute carrier family 16 member 9	10	59650764	59736002	protein coding	-1	-0.270417	0.562656	1.20671	2.41156e-08	1.8852	1.14282e-20	0.000300134	0.999779	0.747591	0.0376195	1.67364	3.08096e-08	0.273522	0.84883	1.12226	7.81869e-05	1.32982	8.96985e-08	NO	YES	YES	NO	NO	YES	NO	YES	YES	0.950374	0.0560427	0.900562	0.999745	-0.0585872	0.999932	NO	NO	NO	NO	NO	NO	YES	YES
ENSG00000198794	192683	SCAMP5	secretory carrier membrane protein 5	15	74957219	75021495	protein coding	1	0.13804	0.726584	-1.30553	3.64735e-14	-1.72815	6.48636e-24	0.0306849	0.974083	-0.87704	0.000122211	-1.28596	8.00718e-08	-0.0226627	0.997614	-1.1293	2.81954e-06	-1.00498	5.81327e-06	NO	YES	YES	NO	NO	YES	NO	YES	YES	-0.556828	0.159662	-0.449011	0.999745	0.138593	0.999932	NO	NO	NO	NO	NO	NO	YES	YES
ENSG00000167693	64359	NXN	nucleoredoxin	17	799310	979776	protein coding	-1	-0.442509	0.143235	-0.895954	3.59107e-05	-1.73235	9.69915e-16	-0.0811845	0.944455	-0.489191	0.110949	-1.37802	4.22233e-05	-0.236104	0.902562	-1.05136	0.000640171	-1.36557	3.31266e-07	NO	NO	YES	NO	NO	YES	NO	YES	YES	-0.391864	0.627851	-0.775963	0.999745	-0.0936664	0.999932	NO	NO	NO	NO	NO	NO	YES	YES
ENSG00000117139	10765	KDM5B	lysine demethylase 5B	1	202724495	202808487	protein coding	-1	-0.0451983	0.921151	-1.59707	4.6656e-27	-1.00162	1.74362e-11	0.0641827	0.931185	-1.08016	2.9119e-09	-0.797706	1.69763e-05	-0.210034	0.798511	-1.5056	6.94298e-15	-1.23964	3.95599e-11	NO	YES	YES	NO	YES	NO	NO	YES	YES	0.643292	0.100041	0.211016	0.999745	0.456756	0.999932	NO	NO	NO	NO	NO	NO	NO	NO
ENSG00000126016	154796	AMOT	angiomotin	X	112774503	112840831	protein coding	-1	-0.614325	0.212926	-1.74569	9.08478e-07	-2.26546	8.49169e-10	-0.576208	0.580414	-2.278	0.00066694	-2.12907	0.00316989	-0.44479	0.798266	-1.80417	0.000207705	-2.09429	9.18854e-07	NO	YES	YES	NO	YES	NO	NO	YES	YES	0.0986541	0.98021	0.713971	0.999745	0.15722	0.999932	NO	NO	NO	NO	NO	NO	YES	NO
ENSG00000128872	29767	TMOD2	tropomodulin 2	15	51751597	51816363	protein coding	1	1.33621	0.0025739	1.74929	5.06258e-06	2.47877	6.11929e-12	1.27103	0.126845	2.55857	3.78625e-08	1.31206	0.0383189	0.640087	0.690675	1.90405	0.000260612	1.6955	0.000389858	NO	YES	YES	NO	YES	NO	NO	YES	YES	-0.610901	0.61254	-2.50296	0.999745	-0.806284	0.999932	NO	NO	NO	NO	NO	NO	YES	NO
ENSG00000132965	241	ALOX5AP	arachidonate 5-lipoxygenase activating protein	13	30713478	30764426	protein coding	1	-0.403028	0.408995	2.16776	9.61793e-17	1.10511	4.03296e-05	-0.599612	0.393866	2.25134	1.9355e-13	0.638795	0.0829579	-0.293838	0.924146	2.1942	1.57964e-10	1.58335	3.32973e-06	NO	YES	YES	NO	YES	NO	NO	YES	YES	-0.658519	0.229756	-1.02113	0.999745	-0.329946	0.999932	NO	NO	NO	YES	YES	NO	YES	YES
ENSG00000145901	10318	TNIP1	TNFAIP3 interacting protein 1	5	151029942	151093577	protein coding	-1	-0.0384246	0.967844	1.22375	6.84845e-06	1.35496	3.31681e-07	-0.269027	0.774583	1.0714	0.00099415	0.812591	0.0129716	-0.080397	0.995219	1.33393	0.000341627	1.41003	4.52395e-05	NO	YES	YES	NO	YES	NO	NO	YES	YES	0.173812	0.930775	0.00301716	0.999745	0.146484	0.999932	NO	NO	NO	NO	NO	NO	YES	YES
ENSG00000150593	27250	PDCD4	programmed cell death 4	10	110871795	110900006	protein coding	1	-0.0380165	0.963456	-1.87628	1.32767e-14	-1.20582	8.49972e-07	-0.0213251	0.987916	-1.42873	1.53759e-06	-0.996087	0.000930593	-0.173401	0.98072	-1.85749	9.13074e-09	-1.44807	3.79758e-06	NO	YES	YES	NO	YES	NO	NO	YES	YES	0.711781	0.250957	0.456114	0.999745	0.554777	0.999932	NO	NO	NO	NO	NO	NO	YES	NO
ENSG00000164236	651746	ANKRD33B	ankyrin repeat domain 33B	5	10564070	10657816	protein coding	1	-0.570456	0.00516775	1.84066	1.52651e-33	1.41911	4.01093e-20	-0.159196	0.859899	1.31844	7.73853e-11	0.844815	0.000293405	-0.402286	0.271039	1.82475	3.24496e-20	1.51894	5.5418e-15	NO	YES	YES	NO	YES	NO	NO	YES	YES	0.154943	0.898327	-0.33026	0.999745	0.0857693	0.999932	NO	NO	NO	NO	NO	NO	YES	YES
ENSG00000189195	284697	BTBD8	BTB domain containing 8	1	92080305	92184725	protein coding	1	-0.128331	0.806711	-1.29945	6.67816e-09	-1.48266	3.63304e-11	0.139303	0.895418	-1.28868	0.00024153	-1.05352	0.00408028	-0.62376	0.103376	-1.44252	4.83143e-06	-1.73828	5.23814e-10	NO	YES	YES	NO	YES	NO	NO	YES	YES	-0.0508826	0.982389	0.0876921	0.999745	0.346855	0.999932	NO	NO	NO	NO	NO	NO	YES	YES
ENSG00000124721	1769	DNAH8	dynein axonemal heavy chain 8	6	38715311	39030792	protein coding	1	0.0728417	0.955559	-2.41664	4.74146e-08	-3.01871	4.61798e-11	0.018646	0.992231	-2.29496	0.000821216	-2.49577	0.00121533	-0.34108	0.97265	-2.31975	0.000267101	-2.66676	1.88749e-06	NO	YES	YES	NO	YES	NO	NO	YES	YES	-0.671935	0.813058	-0.24728	0.999745	-0.0410892	0.999932	NO	NO	NO	NO	NO	NO	YES	YES
ENSG00000002933	55365	TMEM176A	transmembrane protein 176A	7	150800403	150805118	protein coding	1	1.42874	2.17516e-06	1.16192	8.82538e-05	0.420017	0.200518	0.809096	0.210729	1.98919	1.51995e-08	1.28465	0.00160778	1.07784	0.0210881	1.75619	2.04569e-05	1.41151	0.000284361	YES	YES	NO	NO	YES	NO	NO	YES	YES	-2.16585	5.40515e-07	-1.53582	0.999745	-1.43672	0.621449	YES	NO	NO	NO	NO	NO	YES	NO
ENSG00000173801	3728	JUP	junction plakoglobin	17	41754604	41786931	protein coding	-1	-0.290759	0.677082	2.6105	4.11502e-19	0.779462	0.0144592	-0.247391	0.87884	2.25707	1.63941e-10	1.09934	0.00743986	-0.355844	0.93301	2.62379	1.73585e-10	1.41171	0.000876427	NO	YES	NO	NO	YES	NO	NO	YES	YES	-1.53771	0.0151386	-0.917754	0.999745	-0.878961	0.999932	YES	NO	NO	YES	NO	YES	YES	YES
ENSG00000167107	80221	ACSF2	acyl-CoA synthetase family member 2	17	50426158	50474845	protein coding	1	1.55666	2.21386e-10	-1.75399	1.05262e-10	-1.57557	3.61963e-09	0.890755	0.0137358	-1.03855	0.0093148	-1.2197	0.00528289	0.95251	0.00824018	-1.51431	6.73172e-05	-1.13412	0.000887487	YES	YES	YES	NO	NO	NO	NO	YES	YES	-1.37487	0.00666825	-1.07672	0.999745	-0.584913	0.999932	YES	NO	NO	NO	NO	NO	YES	YES
ENSG00000185567	113146	AHNAK2	AHNAK nucleoprotein 2	14	104937244	104978374	protein coding	-1	-1.21578	2.27749e-06	-1.07992	1.51885e-05	-2.78602	7.62816e-24	-0.293704	0.742743	0.0741285	0.86026	-0.590295	0.117809	-0.631237	0.175797	-1.26294	0.000447267	-2.10759	1.87903e-11	YES	YES	YES	NO	NO	NO	NO	YES	YES	-0.486478	0.661329	-0.372598	0.999745	-0.224282	0.999932	NO	NO	NO	YES	NO	NO	YES	NO
ENSG00000104825	4793	NFKBIB	NFKB inhibitor beta	19	38899700	38908893	protein coding	1	-0.142688	0.83162	1.167	2.00801e-06	1.24501	2.14582e-07	-0.580678	0.659818	0.66012	0.11756	1.12345	0.00415614	0.0308867	0.997712	1.14405	0.000910259	1.33806	6.56648e-06	NO	YES	YES	NO	NO	NO	NO	YES	YES	0.22413	0.889977	1.00039	0.999745	0.156154	0.999932	NO	NO	NO	NO	NO	NO	YES	YES
ENSG00000110104	79080	CCDC86	coiled-coil domain containing 86	11	60842113	60851081	protein coding	1	-0.391074	0.107614	1.24396	2.061e-14	1.3079	3.33604e-16	-0.213316	0.776067	0.471951	0.0542337	0.924483	4.48324e-05	-0.0492195	0.995219	1.08454	1.48067e-06	1.4291	1.55231e-12	NO	YES	YES	NO	NO	NO	NO	YES	YES	0.458836	0.326791	0.654804	0.999745	0.379748	0.999932	NO	NO	NO	NO	NO	NO	YES	YES
ENSG00000124920	745	MYRF	myelin regulatory factor	11	61752636	61788518	protein coding	1	-0.860384	0.0580516	-1.86519	2.60397e-06	-2.25347	5.84863e-08	-0.457359	0.764726	-1.39364	0.0384762	-0.906499	0.182058	-0.670445	0.444566	-1.81991	0.000444565	-2.28756	7.32276e-07	NO	YES	YES	NO	NO	NO	NO	YES	YES	0.474177	0.838202	0.935819	0.999745	0.214618	0.999932	NO	NO	NO	NO	NO	NO	YES	NO
ENSG00000126457	3276	PRMT1	protein arginine methyltransferase 1	19	49675786	49689029	protein coding	1	0.112307	0.785121	1.20732	1.94425e-13	1.34066	9.10238e-17	-0.0431463	0.96288	0.579314	0.00571455	0.774081	0.000128905	0.158931	0.954861	1.07265	1.46166e-06	1.3917	1.19408e-11	NO	YES	YES	NO	NO	NO	NO	YES	YES	0.0250531	0.993399	0.231119	0.999745	0.149774	0.999932	NO	NO	NO	NO	NO	NO	YES	NO
ENSG00000142235	114783	LMTK3	lemur tyrosine kinase 3	19	48485271	48513935	protein coding	-1	-0.127628	0.850012	-1.80047	3.10159e-09	-2.56999	4.70052e-14	-0.091938	0.957037	-0.935161	0.052809	-1.69943	0.00660771	-0.459557	0.634355	-1.45556	0.000487245	-2.04122	5.96609e-08	NO	YES	YES	NO	NO	NO	NO	YES	YES	-0.636515	0.62128	-0.693959	0.999745	-0.0689488	0.999932	NO	NO	NO	NO	NO	NO	YES	YES
ENSG00000143457	55204	GOLPH3L	golgi phosphoprotein 3 like	1	150646230	150697154	protein coding	-1	-0.130045	0.708761	-1.19461	1.08003e-14	-1.06663	3.39739e-12	0.0928795	0.896466	-0.893504	2.40268e-05	-0.871968	7.5502e-05	-0.10048	0.985676	-1.03152	1.76644e-06	-1.12622	6.4887e-09	NO	YES	YES	NO	NO	NO	NO	YES	YES	0.261803	0.715956	-0.0410808	0.999745	-0.00722451	0.999932	NO	NO	NO	NO	NO	NO	NO	NO
ENSG00000159363	23400	ATP13A2	ATPase cation transporting 13A2	1	16985958	17011928	protein coding	-1	0.143856	0.868402	-2.05785	2.25496e-10	-1.36741	2.07538e-05	0.105273	0.951032	-0.648461	0.13827	-0.785391	0.0688728	-0.0429693	0.997614	-1.87011	3.68117e-05	-1.39698	0.000926338	NO	YES	YES	NO	NO	NO	NO	YES	YES	0.551548	0.679396	-0.240697	0.999745	0.507546	0.999932	NO	NO	NO	NO	NO	NO	YES	NO
ENSG00000165271	65083	NOL6	nucleolar protein 6	9	33461353	33473930	protein coding	-1	-0.097249	0.810733	1.16145	1.71436e-13	1.06185	1.10354e-11	-0.127806	0.850663	0.666147	0.000787747	0.678839	0.000553617	0.146951	0.959049	1.00551	2.88632e-06	1.31433	2.75789e-11	NO	YES	YES	NO	NO	NO	NO	YES	YES	0.00182027	0.999561	0.133508	0.999745	0.150324	0.999932	NO	NO	NO	NO	NO	NO	YES	NO
ENSG00000167642	10653	SPINT2	serine peptidase inhibitor, Kunitz type 2	19	38244035	38292615	protein coding	1	0.255636	0.465391	-1.19124	5.6354e-08	-1.57635	4.31711e-12	0.274478	0.725697	-0.979866	0.0100344	-1.06219	0.0135994	0.0495563	0.995219	-1.14832	0.00017085	-1.24433	3.95149e-06	NO	YES	YES	NO	NO	NO	NO	YES	YES	-0.635494	0.277209	-0.372669	0.999745	-0.139999	0.999932	NO	NO	NO	NO	NO	NO	YES	YES
ENSG00000167851	11314	CD300A	CD300a molecule	17	74466399	74484798	protein coding	1	0.0122152	0.986907	-1.15345	3.35886e-07	-1.56434	1.40919e-11	-0.159538	0.891496	-0.517733	0.149583	-1.02033	0.0129527	-0.145219	0.982034	-1.21321	0.000111021	-1.3216	1.66122e-06	NO	YES	YES	NO	NO	NO	NO	YES	YES	-0.419507	0.681446	-0.305182	0.999745	0.0474232	0.999932	NO	NO	NO	NO	NO	NO	YES	NO
ENSG00000176533	2788	GNG7	G protein subunit gamma 7	19	2511219	2702694	protein coding	-1	-0.243637	0.706341	-2.00764	3.82833e-10	-2.3709	8.01842e-13	0.0494685	0.977046	-0.937944	0.0458782	-1.99185	0.00108414	-0.641144	0.350759	-1.93909	1.04112e-05	-2.1748	2.55008e-08	NO	YES	YES	NO	NO	NO	NO	YES	YES	-0.101104	0.970787	-1.11824	0.999745	0.420939	0.999932	NO	NO	NO	NO	NO	NO	YES	YES
ENSG00000181104	2149	F2R	coagulation factor II thrombin receptor	5	76716126	76735770	protein coding	1	-0.0803435	0.920567	-3.06938	6.93169e-15	-1.67151	1.08729e-07	0.217153	0.878458	-1.91367	0.00197489	-1.91694	0.00599601	-0.104622	0.995219	-1.48105	0.00060387	-1.45318	0.000114308	NO	YES	YES	NO	NO	NO	NO	YES	YES	1.48542	0.0551819	-0.204747	0.999745	0.0806979	0.999932	NO	NO	NO	YES	NO	NO	YES	YES
ENSG00000185432	25840	TMT1A	thiol methyltransferase 1A	12	50923472	50932510	protein coding	1	0.00120322	0.999054	-2.37417	5.8839e-11	-1.59727	1.23148e-06	0.171015	0.916022	-0.24196	0.652041	-0.137645	0.810516	-0.149929	0.995219	-2.29011	3.29701e-06	-2.27132	2.61853e-07	NO	YES	YES	NO	NO	NO	NO	YES	YES	0.768232	0.574105	-0.0785196	0.999745	0.155677	0.999932	NO	NO	NO	NO	NO	NO	YES	NO
ENSG00000214113	57128	LYRM4	LYR motif containing 4	6	5103629	5260950	protein coding	-1	-0.204491	0.604836	1.07782	2.60793e-09	1.18304	2.5495e-11	-0.277392	0.754123	0.824995	0.00165783	0.933284	0.000512385	0.211592	0.915741	1.09048	2.12541e-05	1.26639	2.5777e-08	NO	YES	YES	NO	NO	NO	NO	YES	YES	0.31356	0.686443	0.346601	0.999745	-0.0659981	0.999932	NO	NO	NO	NO	NO	NO	YES	YES
ENSG00000105974	857	CAV1	caveolin 1	7	116524994	116561179	protein coding	1	0.0592332	0.944696	-1.94817	6.07443e-10	-2.33396	1.53199e-12	0.0438143	0.980534	-1.37046	0.00734937	-1.40442	0.0136246	-0.00428727	0.999613	-2.09091	1.6001e-06	-2.54843	3.029e-10	NO	YES	YES	NO	NO	NO	NO	YES	YES	-0.440787	0.813058	-0.052276	0.999745	-0.469588	0.999932	NO	NO	NO	NO	NO	NO	YES	YES
ENSG00000123570	51209	RAB9B	RAB9B, member RAS oncogene family	X	103822327	103832257	protein coding	-1	-0.153117	0.809948	-1.63787	2.66151e-07	-1.28623	2.10952e-05	0.186063	0.899846	-1.98187	0.00470693	-1.97976	0.0136075	-0.218062	0.968216	-1.36998	0.000487245	-1.17091	0.000700406	NO	YES	YES	NO	NO	NO	NO	YES	YES	0.515956	0.734739	-0.178666	0.999745	0.460731	0.999932	NO	NO	NO	NO	NO	NO	YES	YES
ENSG00000148225	114987	WDR31	WD repeat domain 31	9	113313222	113340298	protein coding	-1	-0.347764	0.471106	-2.65131	3.83441e-13	-2.18217	8.04154e-11	0.403562	0.664752	-1.90685	0.0027031	-1.3754	0.0286256	-0.311609	0.892734	-1.5516	0.000191767	-1.96104	2.0132e-07	NO	YES	YES	NO	NO	NO	NO	YES	YES	0.820578	0.485855	0.154346	0.999745	-0.220844	0.999932	NO	NO	NO	NO	NO	NO	YES	YES
ENSG00000172322	160364	CLEC12A	C-type lectin domain family 12 member A	12	9951316	9995694	protein coding	1	-0.28812	0.805065	-2.751	5.38648e-08	-1.72233	0.000419077	-0.345172	0.866818	-0.969612	0.149496	-2.35602	0.00211975	-0.4125	0.966088	-2.56268	0.000363819	-2.30707	0.000273543	NO	YES	YES	NO	NO	NO	NO	YES	YES	1.32643	0.173799	-0.991828	0.999745	0.578684	0.999932	NO	NO	NO	NO	NO	NO	YES	YES
ENSG00000184489	11156	PTP4A3	protein tyrosine phosphatase 4A3	8	141391995	141432454	protein coding	1	-0.00172682	0.998675	-1.26403	0.000207986	-2.12795	2.40753e-08	-0.149284	0.939977	-1.17865	0.0604657	-1.32521	0.0673199	-0.830899	0.10286	-1.51263	0.000572726	-2.60634	4.4721e-10	NO	YES	YES	NO	NO	NO	NO	YES	YES	-0.859347	0.463476	-0.0085809	0.999745	-0.219454	0.999932	NO	NO	NO	NO	NO	NO	YES	NO
ENSG00000066294	8832	CD84	CD84 molecule	1	160541095	160579516	protein coding	-1	0.427556	0.143079	-0.843618	4.53577e-05	-1.82435	4.30841e-20	0.145328	0.862218	-0.533323	0.0446718	-0.887961	0.000633177	-0.013178	0.999613	-1.306	2.28569e-06	-1.76743	1.63693e-12	NO	NO	YES	NO	NO	NO	NO	YES	YES	-1.40416	3.10422e-05	-0.512631	0.999745	-0.459601	0.999932	YES	NO	NO	NO	NO	NO	YES	YES
ENSG00000136490	80774	LIMD2	LIM domain containing 2	17	63695888	63701172	protein coding	-1	-0.104641	0.865963	1.50369	7.06097e-12	0.589487	0.0112028	-0.681599	0.138873	0.81493	0.00484647	0.297832	0.373513	-0.550162	0.272972	1.78424	9.98588e-10	1.01963	0.000620303	NO	YES	NO	NO	NO	NO	NO	YES	YES	-0.805768	0.191156	0.144122	0.999745	-0.236713	0.999932	NO	NO	NO	NO	NO	NO	NO	NO
ENSG00000147408	55790	CSGALNACT1	chondroitin sulfate N-acetylgalactosaminyltransferase 1	8	19404161	19758029	protein coding	-1	-0.898832	0.00914336	-2.01941	2.37785e-09	-0.989635	0.00112691	0.191546	0.896957	-1.75593	0.00468418	-1.60168	0.0172006	-0.153774	0.995219	-2.05384	5.68918e-06	-1.43007	0.000276338	NO	YES	NO	NO	NO	NO	NO	YES	YES	1.92124	0.00326724	-0.0523299	0.999745	0.776992	0.999932	YES	NO	NO	YES	NO	NO	NO	YES
ENSG00000175155	388403	YPEL2	yippee like 2	17	59331655	59401729	protein coding	1	0.138027	0.826798	-1.5452	3.83752e-09	-0.837574	0.00124068	0.314417	0.701185	-0.585659	0.116644	-0.627382	0.101596	-0.302222	0.884783	-1.37445	0.000313079	-1.3306	7.45372e-05	NO	YES	NO	NO	NO	NO	NO	YES	YES	0.574643	0.331049	-0.380001	0.999745	0.336011	0.999932	NO	NO	NO	NO	NO	NO	NO	NO
ENSG00000162512	9672	SDC3	syndecan 3	1	30869466	30908758	protein coding	-1	-0.839235	0.000286845	-1.15653	4.46996e-08	-0.954325	5.12435e-06	-0.610118	0.104346	-0.545029	0.0597409	-0.396118	0.18313	-0.596528	0.102099	-1.15614	9.78152e-05	-1.04703	0.000106005	NO	YES	NO	NO	NO	NO	NO	YES	YES	1.04449	0.0125364	0.750995	0.999745	0.686059	0.999932	YES	NO	NO	NO	NO	NO	NO	NO
ENSG00000135587	6610	SMPD2	sphingomyelin phosphodiesterase 2	6	109440724	109443919	protein coding	1	-0.0182335	0.982364	0.771936	0.000194958	0.973431	1.06261e-06	-0.288575	0.724108	0.436204	0.146919	0.736143	0.00934578	-0.0975361	0.995219	1.07326	0.000194022	1.01989	0.000108818	NO	NO	NO	NO	NO	NO	NO	YES	YES	0.224587	0.866372	0.578481	0.999745	0.0289546	0.999932	NO	NO	NO	NO	NO	NO	NO	YES
ENSG00000101160	1522	CTSZ	cathepsin Z	20	58985686	59008238	protein coding	-1	1.82925	1.73954e-11	1.117	4.98775e-05	1.76609	1.93538e-11	1.11898	0.000563531	1.88784	8.62649e-10	2.16135	8.13496e-13	1.30094	0.000186266	0.699489	0.106695	1.53748	7.55206e-06	YES	YES	YES	YES	YES	YES	YES	NO	YES	-1.17556	1.47868e-06	-0.853634	0.999745	-0.478992	0.999932	YES	NO	NO	NO	NO	NO	NO	YES
ENSG00000120217	29126	CD274	CD274 molecule	9	5450503	5470566	protein coding	1	4.6995	1.88937e-09	3.75489	1.28112e-06	5.55867	6.93671e-14	4.10107	1.96957e-06	4.26931	1.83811e-06	5.62125	4.80791e-11	3.74686	0.000249705	2.44861	0.0441249	5.14862	1.04428e-07	YES	YES	YES	YES	YES	YES	YES	NO	YES	-2.89611	0.00199651	-2.75643	0.999745	-0.981756	0.999932	YES	NO	NO	YES	NO	YES	NO	NO
ENSG00000130775	9473	THEMIS2	thymocyte selection associated family member 2	1	27872543	27886685	protein coding	1	2.67234	5.48978e-08	1.73374	0.000396717	3.43928	8.03186e-14	2.07615	0.000207327	2.25306	6.60985e-05	3.6238	9.88808e-12	2.34864	0.000125552	1.24693	0.104939	3.37729	1.22757e-08	YES	YES	YES	YES	YES	YES	YES	NO	YES	-0.961882	0.44712	-0.711528	0.999745	-0.23114	0.999932	NO	NO	NO	YES	NO	YES	NO	YES
ENSG00000136868	1317	SLC31A1	solute carrier family 31 member 1	9	113221544	113264492	protein coding	1	1.67238	4.52444e-13	1.38552	1.96395e-09	2.62334	8.29939e-33	1.36767	1.58589e-07	1.84354	6.01102e-12	2.79095	4.59837e-28	1.5077	6.30848e-08	0.925515	0.00710175	1.83146	1.51557e-10	YES	YES	YES	YES	YES	YES	YES	NO	YES	-0.430487	0.692808	-0.423769	0.999745	-0.604324	0.999932	NO	NO	NO	YES	NO	NO	NO	YES
ENSG00000163823	1230	CCR1	C-C motif chemokine receptor 1	3	46201711	46208313	protein coding	-1	1.80008	1.13474e-16	1.12984	3.84803e-07	1.94649	4.79838e-20	1.58164	8.76492e-12	1.61945	2.25954e-10	2.03387	2.46877e-16	1.77422	3.73739e-12	0.751099	0.0272718	1.8662	7.62004e-12	YES	YES	YES	YES	YES	YES	YES	NO	YES	-0.978942	0.0214123	-1.17534	0.965386	-0.662856	0.686626	YES	NO	NO	NO	NO	YES	NO	NO
ENSG00000168961	3965	LGALS9	galectin 9	17	27629798	27649560	protein coding	1	1.72903	3.3623e-15	1.47235	1.92166e-11	1.77886	1.01013e-16	1.13471	6.45689e-06	1.36603	1.40692e-07	1.85417	1.18091e-13	1.54157	3.68871e-09	0.956469	0.00275165	1.81613	3.11699e-11	YES	YES	YES	YES	YES	YES	YES	NO	YES	-1.41821	0.00046033	-0.652523	0.999745	-0.686783	0.621449	YES	NO	NO	NO	NO	NO	NO	NO
ENSG00000178695	115207	KCTD12	potassium channel tetramerization domain containing 12	13	76880175	76886405	protein coding	-1	3.37744	4.49126e-35	1.09021	0.000214925	3.93127	6.87434e-48	2.76277	1.19731e-22	1.70321	3.43868e-07	3.37414	1.73377e-27	2.89631	8.79079e-20	0.699765	0.136752	3.35711	1.3591e-22	YES	YES	YES	YES	YES	YES	YES	NO	YES	-0.531989	0.597526	-1.09866	0.999745	-0.239804	0.999932	NO	NO	NO	YES	YES	YES	NO	NO
ENSG00000213023	84258	SYT3	synaptotagmin 3	19	50621307	50639881	protein coding	-1	2.30575	2.20917e-14	2.06534	1.11308e-11	3.44944	2.16429e-33	1.88467	2.09313e-06	2.13122	4.81256e-08	3.3098	2.86591e-21	1.63343	1.63713e-05	1.3977	0.00126096	2.95161	5.15882e-17	YES	YES	YES	YES	YES	YES	YES	NO	YES	-0.918514	0.144182	-0.738065	0.999745	-0.0896007	0.999932	NO	NO	NO	YES	NO	YES	YES	YES
ENSG00000068323	7030	TFE3	transcription factor binding to IGHM enhancer 3	X	49028726	49043410	protein coding	-1	1.48755	3.71491e-10	0.765103	0.0017433	1.46716	1.4092e-10	1.09077	0.000105115	1.28062	5.19316e-06	1.43517	2.14682e-07	1.31976	6.50691e-06	0.757525	0.0386935	1.39603	3.03661e-06	YES	NO	YES	YES	YES	YES	YES	NO	YES	-0.781431	0.0776182	-0.953105	0.999745	-0.671797	0.607671	NO	NO	NO	NO	NO	NO	NO	NO
ENSG00000134955	219855	SLC37A2	solute carrier family 37 member 2	11	125063302	125090516	protein coding	1	5.04519	1.72384e-33	1.46226	0.00136855	5.12069	8.46067e-35	4.11045	1.74086e-21	2.51388	9.78278e-07	4.99823	6.37088e-26	4.41814	4.53514e-19	1.03509	0.164779	4.85677	8.02309e-20	YES	NO	YES	YES	YES	YES	YES	NO	YES	-1.38206	0.160415	-1.62893	0.999745	-0.614336	0.999932	NO	NO	NO	YES	YES	YES	NO	NO
ENSG00000117525	2152	F3	coagulation factor III, tissue factor	1	94529173	94541759	protein coding	-1	-1.64952	8.02093e-07	-0.858345	0.0102202	-3.17914	1.4406e-23	-1.53357	9.85009e-05	-1.59254	7.22867e-05	-3.23788	2.10376e-12	-1.88309	1.31328e-06	-0.601937	0.277416	-2.74666	3.59998e-12	YES	NO	YES	YES	YES	YES	YES	NO	YES	-0.667142	0.585574	-0.124317	0.999745	-0.293882	0.999932	NO	NO	NO	YES	YES	YES	YES	YES
ENSG00000008513	6482	ST3GAL1	ST3 beta-galactoside alpha-2,3-sialyltransferase 1	8	133454848	133571926	protein coding	-1	1.21382	3.50419e-09	0.143038	0.561367	1.38995	1.12405e-12	0.961099	4.16135e-05	1.02846	1.99366e-05	1.31065	1.94983e-08	1.21413	7.19123e-07	0.29259	0.445891	1.40072	2.5777e-08	YES	NO	YES	NO	YES	YES	YES	NO	YES	0.0386318	0.974447	-0.694608	0.999745	-0.110527	0.999932	NO	NO	NO	YES	NO	YES	NO	NO
ENSG00000135185	79161	TMEM243	transmembrane protein 243	7	87196160	87220587	protein coding	-1	2.30185	2.2259e-21	1.30245	9.91556e-07	2.77523	1.75622e-31	2.05626	1.09996e-10	1.04767	0.0132337	2.84056	3.34911e-20	1.50556	2.23715e-07	0.418748	0.365055	2.17522	6.43196e-15	YES	YES	YES	YES	NO	YES	YES	NO	YES	-0.81532	0.279162	-0.294956	0.999745	0.245893	0.999932	NO	NO	NO	YES	YES	YES	NO	NO
ENSG00000169896	3684	ITGAM	integrin subunit alpha M	16	31259967	31332892	protein coding	1	3.27119	1.20803e-23	1.31973	0.000141195	3.69811	1.31093e-30	2.34773	2.09164e-11	1.02913	0.0157819	3.20025	9.70484e-18	2.42129	7.15483e-10	0.868033	0.111895	3.0774	7.21798e-14	YES	YES	YES	YES	NO	YES	YES	NO	YES	-0.890935	0.0714943	-0.179093	0.999745	-0.224251	0.999932	NO	NO	NO	YES	YES	YES	NO	NO
ENSG00000114757	51555	PEX5L	peroxisomal biogenesis factor 5 like	3	179794958	180037053	protein coding	-1	3.25876	5.56933e-19	1.48421	0.000143083	5.00642	1.34618e-45	2.57943	2.4697e-10	1.42153	0.00420608	3.91801	2.86591e-21	2.77117	1.46046e-09	1.22695	0.0470465	4.40489	1.4225e-21	YES	YES	YES	YES	NO	YES	YES	NO	YES	0.267487	0.932513	-0.0985935	0.999745	0.439037	0.999932	NO	NO	NO	YES	YES	YES	YES	YES
ENSG00000004468	952	CD38	CD38 molecule	4	15778275	15853232	protein coding	1	2.12618	3.45061e-23	0.724168	0.00184478	1.60675	9.18069e-14	1.41547	5.03807e-09	0.866228	0.00206471	1.64158	2.39274e-10	1.36573	5.00119e-07	0.740707	0.0321217	1.32158	3.24818e-06	YES	NO	YES	YES	NO	YES	YES	NO	YES	-1.2388	2.74677e-05	-0.649216	0.999745	-0.793858	0.999932	YES	NO	NO	NO	NO	NO	NO	NO
ENSG00000101846	412	STS	steroid sulfatase	X	7147237	7804358	protein coding	1	2.47681	7.93479e-29	0.454686	0.0808053	3.24204	6.58358e-50	1.49918	1.54206e-08	0.902404	0.00362023	2.67172	9.57118e-25	1.99302	1.97331e-13	0.494896	0.23783	2.76544	8.33288e-23	YES	NO	YES	YES	NO	YES	YES	NO	YES	0.314294	0.579897	0.249072	0.999745	0.281298	0.999932	NO	NO	NO	YES	YES	YES	NO	YES
ENSG00000112343	10475	TRIM38	tripartite motif containing 38	6	25962802	25991231	protein coding	1	1.56924	7.98608e-09	0.692625	0.0140336	1.42475	4.96432e-08	1.41356	1.99702e-06	0.973023	0.00315297	1.44181	4.07085e-06	1.40259	2.97103e-05	0.287902	0.598217	1.20246	0.000587461	YES	NO	YES	YES	NO	YES	YES	NO	YES	-0.832289	0.155342	-0.953371	0.999745	-0.504799	0.999932	NO	NO	NO	NO	NO	NO	NO	NO
ENSG00000120053	2805	GOT1	glutamic-oxaloacetic transaminase 1	10	99396870	99430624	protein coding	-1	1.35883	4.8796e-10	0.372245	0.136326	1.98645	3.60367e-22	1.11	0.000264068	0.974777	0.00149525	1.50669	1.67025e-07	1.32188	4.90949e-07	0.120008	0.823875	1.58251	1.69401e-09	YES	NO	YES	YES	NO	YES	YES	NO	YES	0.259261	0.841106	-0.588724	0.999745	0.132853	0.999932	NO	NO	NO	YES	NO	YES	NO	NO
ENSG00000123684	9926	LPGAT1	lysophosphatidylglycerol acyltransferase 1	1	211743457	211830763	protein coding	-1	1.63679	9.27838e-24	-0.163052	0.414899	1.72222	1.06737e-26	1.26765	3.18295e-13	-0.0324074	0.90895	1.13205	6.85675e-09	1.46768	1.71001e-14	0.0437269	0.921094	1.47961	7.92919e-13	YES	NO	YES	YES	NO	YES	YES	NO	YES	0.252015	0.801972	-0.104219	0.999745	-0.0446405	0.999932	NO	NO	NO	YES	YES	YES	NO	NO
ENSG00000123689	50486	G0S2	G0/G1 switch 2	1	209675412	209676390	protein coding	1	3.14386	3.76886e-11	0.467591	0.403745	6.20081	3.2984e-44	2.10932	0.000154494	1.07757	0.0813316	5.05072	5.57714e-23	2.56467	1.50388e-05	0.650778	0.475519	5.39578	1.95175e-21	YES	NO	YES	YES	NO	YES	YES	NO	YES	2.5937	0.000374912	1.85526	0.999745	2.17946	0.131934	YES	NO	NO	YES	YES	YES	YES	YES
ENSG00000131669	4814	NINJ1	ninjurin 1	9	93121496	93134251	protein coding	-1	3.23029	1.4397e-07	1.84686	0.00273195	3.38238	5.26076e-09	2.64035	0.000111367	2.22331	0.0018823	3.37567	6.00404e-07	2.66514	0.000674299	0.838765	0.451751	2.99419	8.75856e-05	YES	NO	YES	YES	NO	YES	YES	NO	YES	-1.68996	0.221547	-1.49222	0.999745	-0.488417	0.999932	NO	NO	NO	YES	NO	YES	NO	NO
ENSG00000136802	56262	LRRC8A	leucine rich repeat containing 8 VRAC subunit A	9	128882133	128918039	protein coding	1	2.13968	7.90842e-74	0.0488471	0.771509	1.54487	1.452e-37	1.52368	2.59552e-30	0.137023	0.525168	1.39387	1.56335e-19	1.71468	2.75585e-34	0.133114	0.634162	1.65237	2.24608e-27	YES	NO	YES	YES	NO	YES	YES	NO	YES	-0.640442	0.0194316	-0.275393	0.999745	-0.199476	0.999932	YES	NO	NO	YES	YES	YES	NO	NO
ENSG00000140598	79631	EFL1	elongation factor like GTPase 1	15	82130206	82262773	protein coding	-1	1.99221	2.09532e-50	0.0365438	0.851495	2.21301	4.20052e-62	1.80176	5.25295e-34	-0.0524317	0.855237	1.95771	2.92746e-32	1.91088	3.92137e-34	-0.075285	0.835244	1.95239	8.1113e-31	YES	NO	YES	YES	NO	YES	YES	NO	YES	0.187046	0.844301	0.198276	0.999745	0.103482	0.999932	NO	NO	NO	YES	YES	YES	NO	NO
ENSG00000151693	8853	ASAP2	ArfGAP with SH3 domain, ankyrin repeat and PH domain 2	2	9206765	9405683	protein coding	1	2.56528	1.55034e-190	0.261992	0.0129888	2.81079	1.99261e-228	2.29869	2.08487e-130	0.244451	0.110754	2.42522	4.94705e-117	2.50779	2.70284e-130	0.369899	0.0177187	2.81285	1.58575e-143	YES	NO	YES	YES	NO	YES	YES	NO	YES	-0.013914	0.993399	-0.127161	0.999745	-0.101698	0.999932	NO	NO	NO	YES	YES	YES	NO	NO
ENSG00000164048	51385	ZNF589	zinc finger protein 589	3	48241100	48299253	protein coding	1	2.10978	3.00992e-43	0.300562	0.11078	1.79824	6.34207e-31	1.50578	6.5273e-16	0.361369	0.177006	1.68336	1.63938e-16	1.54617	1.16136e-16	0.180664	0.612597	1.75033	4.13197e-19	YES	NO	YES	YES	NO	YES	YES	NO	YES	-0.608476	0.118087	-0.195808	0.999745	0.0178494	0.999932	NO	NO	NO	YES	YES	YES	NO	NO
ENSG00000165233	84270	CARD19	caspase recruitment domain family member 19	9	93096217	93113283	protein coding	1	1.84648	2.57929e-08	0.43216	0.245222	2.09259	2.51181e-11	1.44579	0.000260776	0.545223	0.232783	2.24532	1.88513e-09	1.56724	0.000254433	0.201109	0.794179	1.98902	1.49234e-06	YES	NO	YES	YES	NO	YES	YES	NO	YES	-0.181777	0.952457	0.256135	0.999745	0.212692	0.999932	NO	NO	NO	YES	YES	YES	NO	NO
ENSG00000165359	203522	INTS6L	integrator complex subunit 6 like	X	135520659	135582510	protein coding	1	1.30819	7.96381e-39	0.544649	9.63759e-07	1.32504	5.51443e-39	1.05151	2.06985e-15	0.306878	0.0893484	1.05102	4.13861e-12	1.04515	1.82472e-17	0.394282	0.0216556	1.09327	2.09431e-17	YES	NO	YES	YES	NO	YES	YES	NO	YES	-0.523779	0.0394826	-0.305314	0.999745	-0.363652	0.999932	YES	NO	NO	NO	NO	NO	NO	NO
ENSG00000165959	79789	CLMN	calmin	14	95181940	95319908	protein coding	-1	6.19587	1.33049e-86	0.805907	0.0407931	6.96074	1.21707e-109	5.16784	8.45365e-57	1.2869	0.0124137	6.54366	1.04905e-79	5.13688	5.14932e-46	0.58236	0.375366	5.98742	5.66547e-55	YES	NO	YES	YES	NO	YES	YES	NO	YES	-0.0364315	0.993593	0.083255	0.999745	0.315016	0.999932	NO	NO	NO	YES	YES	YES	NO	YES
ENSG00000167680	10501	SEMA6B	semaphorin 6B	19	4542588	4581776	protein coding	-1	4.36202	1.37192e-26	-0.600695	0.231532	5.40702	2.91595e-41	4.02234	1.00401e-21	-0.319686	0.652147	5.25975	1.16511e-30	4.44491	3.92875e-20	-0.745056	0.381795	5.53032	6.28058e-27	YES	NO	YES	YES	NO	YES	YES	NO	YES	1.64754	0.0236611	1.56039	0.999745	1.80693	0.999932	YES	NO	NO	YES	YES	YES	YES	YES
ENSG00000168386	11259	FILIP1L	filamin A interacting protein 1 like	3	99828811	100114513	protein coding	-1	-1.23073	4.45898e-17	-0.416742	0.0070873	-1.06511	3.48297e-13	-1.03186	1.05354e-07	-0.106338	0.650771	-1.09141	4.9452e-07	-1.26253	2.03701e-13	-0.199678	0.484314	-1.28933	1.5646e-12	YES	NO	YES	YES	NO	YES	YES	NO	YES	0.584407	0.177579	0.0299361	0.999745	0.160551	0.999932	NO	NO	NO	NO	NO	YES	NO	NO
ENSG00000171246	4884	NPTX1	neuronal pentraxin 1	17	80466834	80477843	protein coding	-1	-2.93861	6.43025e-14	0.935563	0.0136145	-3.05441	2.19182e-14	-2.32599	5.88341e-05	0.0780704	0.900556	-2.98958	2.48117e-05	-3.28179	8.51557e-13	1.22167	0.0246861	-3.20772	2.54176e-11	YES	NO	YES	YES	NO	YES	YES	NO	YES	-1.05789	0.489938	-0.75233	0.999745	-1.15625	0.817267	NO	NO	NO	YES	YES	YES	NO	NO
ENSG00000204160	84243	ZDHHC18	zinc finger DHHC-type palmitoyltransferase 18	1	26826688	26857604	protein coding	1	1.75665	1.32644e-25	0.375538	0.0519863	1.24545	3.09214e-13	1.14562	1.54206e-08	0.270308	0.318678	1.11157	6.00018e-07	1.42118	3.73739e-12	0.313869	0.340342	1.41012	8.81148e-11	YES	NO	YES	YES	NO	YES	YES	NO	YES	-0.882194	0.020919	-0.313769	0.999745	-0.337339	0.999932	YES	NO	NO	NO	NO	YES	NO	NO
ENSG00000205593	414918	DENND6B	DENN domain containing 6B	22	50309030	50327012	protein coding	-1	3.56608	1.61512e-76	-0.947535	0.000127448	2.03285	4.48481e-24	2.78436	5.60313e-40	-0.595257	0.143619	1.95227	4.87696e-14	3.07031	3.9548e-39	-0.765489	0.0458906	2.43009	3.38574e-21	YES	NO	YES	YES	NO	YES	YES	NO	YES	-0.58288	0.325742	-0.244179	0.999745	0.115519	0.999932	NO	NO	NO	YES	YES	YES	YES	NO
ENSG00000205726	6453	ITSN1	intersectin 1	21	33642400	33899861	protein coding	1	3.0222	3.46263e-43	-0.307297	0.265815	2.39702	3.21623e-27	2.63877	1.42696e-30	0.24505	0.504867	1.73719	3.29842e-10	2.74942	4.75756e-26	-0.0667593	0.91607	2.56952	1.44029e-19	YES	NO	YES	YES	NO	YES	YES	NO	YES	-0.313029	0.774676	-1.16304	0.999745	-0.125952	0.999932	NO	NO	NO	YES	YES	YES	NO	NO
ENSG00000036672	9099	USP2	ubiquitin specific peptidase 2	11	119355215	119381711	protein coding	-1	2.2518	2.72638e-60	-0.372998	0.0327463	1.57222	2.21165e-28	1.97085	3.84515e-36	-0.320247	0.257179	1.67129	3.08069e-19	2.06774	9.51005e-37	-0.343835	0.2222	1.5178	4.19789e-17	YES	NO	YES	YES	NO	YES	YES	NO	YES	-0.302967	0.55236	0.040066	0.999745	-0.213122	0.999932	NO	NO	NO	YES	YES	YES	NO	NO
ENSG00000113327	2566	GABRG2	gamma-aminobutyric acid type A receptor subunit gamma2	5	162000057	162162977	protein coding	1	2.32041	3.51295e-20	-0.541081	0.0989816	2.42236	2.95374e-22	2.21893	2.85415e-14	0.0181418	0.976282	2.19959	1.67994e-11	2.63936	8.0143e-17	-0.211481	0.764289	2.5813	1.13329e-14	YES	NO	YES	YES	NO	YES	YES	NO	YES	0.647476	0.427466	-0.0502766	0.999745	0.141749	0.999932	NO	NO	NO	YES	YES	YES	NO	NO
ENSG00000131435	8572	PDLIM4	PDZ and LIM domain 4	5	132257696	132273454	protein coding	1	2.46157	2.26117e-30	-0.151043	0.609752	2.05953	2.23314e-21	1.80376	5.34154e-13	-0.299738	0.47315	1.69106	2.40148e-09	1.84625	2.78616e-12	-0.308679	0.520196	1.67509	2.82497e-09	YES	NO	YES	YES	NO	YES	YES	NO	YES	-0.246682	0.879621	0.177366	0.999745	0.113658	0.999932	NO	NO	NO	YES	YES	YES	NO	NO
ENSG00000137726	53826	FXYD6	FXYD domain containing ion transport regulator 6	11	117836976	117877486	protein coding	-1	2.46012	6.30913e-13	0.83491	0.0316202	2.25785	2.23925e-11	1.67516	0.000608544	0.724299	0.215132	2.30145	1.86471e-07	2.82159	4.09079e-10	0.626958	0.418561	2.8149	1.20682e-09	YES	NO	YES	YES	NO	YES	YES	NO	YES	-1.03449	0.262677	-0.125274	0.999745	-0.639208	0.999932	NO	NO	NO	YES	NO	YES	NO	NO
ENSG00000139567	94	ACVRL1	activin A receptor like type 1	12	51906908	51923361	protein coding	1	1.75943	4.45285e-14	-0.322071	0.248285	1.17236	5.62328e-07	1.20708	2.6015e-05	0.171926	0.661615	1.37378	2.54051e-06	1.48264	3.75419e-07	-0.306371	0.537847	1.15507	0.000209023	YES	NO	YES	YES	NO	YES	YES	NO	YES	-0.262176	0.78845	-0.0497546	0.999745	-0.0543343	0.999932	NO	NO	NO	YES	YES	YES	NO	NO
ENSG00000169291	126669	SHE	Src homology 2 domain containing E	1	154469772	154502412	protein coding	-1	3.98213	2.58074e-96	-0.715584	0.00499739	3.17194	6.00688e-60	3.10468	3.31723e-50	-0.723467	0.101629	2.07551	1.88572e-15	3.78463	2.5305e-62	-0.694092	0.0726895	3.14939	2.33998e-37	YES	NO	YES	YES	NO	YES	YES	NO	YES	-0.0866487	0.96052	-0.326577	0.999745	0.0741456	0.999932	NO	NO	NO	YES	YES	YES	NO	YES
ENSG00000101849	6907	TBL1X	transducin beta like 1 X-linked	X	9463320	9741037	protein coding	1	-1.56633	6.68434e-16	-1.13629	5.87529e-09	-1.2155	3.4347e-10	-0.991802	0.000939694	-0.88412	0.00193403	-1.47769	7.07732e-06	-1.05592	1.41724e-05	-0.646152	0.0314939	-1.23552	3.36227e-07	YES	YES	YES	NO	NO	YES	YES	NO	YES	1.49253	1.36129e-07	0.520428	0.999745	0.454047	0.999932	YES	NO	NO	NO	NO	NO	NO	NO
ENSG00000148143	58499	ZNF462	zinc finger protein 462	9	106863166	107013634	protein coding	1	1.80001	1.35704e-11	0.846277	0.00318045	1.58879	1.48348e-09	0.946716	0.0573508	0.894368	0.025329	1.63875	5.16072e-06	1.55178	4.45032e-06	0.976771	0.0206955	1.64466	1.12297e-06	YES	NO	YES	NO	NO	YES	YES	NO	YES	-1.05467	0.0977889	-0.213268	0.999745	-0.887474	0.999932	NO	NO	NO	NO	NO	NO	NO	NO
ENSG00000152492	152137	CCDC50	coiled-coil domain containing 50	3	191329085	191398659	protein coding	1	1.13926	5.04874e-11	-0.3812	0.0453821	1.25151	6.38255e-14	0.834185	8.69347e-05	-0.17913	0.514527	1.06334	4.51482e-07	1.0253	2.02554e-06	-0.415421	0.175451	1.05147	2.01911e-06	YES	NO	YES	NO	NO	YES	YES	NO	YES	0.497151	0.282034	0.397436	0.999745	0.426631	0.999932	NO	NO	NO	YES	YES	YES	NO	NO
ENSG00000158062	91544	UBXN11	UBX domain protein 11	1	26281328	26318363	protein coding	-1	1.50452	7.65947e-25	0.151667	0.424223	1.26564	1.45547e-17	0.551742	0.0603382	0.283847	0.278013	1.17393	2.18955e-08	1.1017	4.59065e-09	0.503085	0.0492536	1.40024	1.38017e-13	YES	NO	YES	NO	NO	YES	YES	NO	YES	-0.387651	0.443566	0.326126	0.999745	-0.21066	0.999932	NO	NO	NO	YES	NO	NO	NO	NO
ENSG00000250479	400916	CHCHD10	coiled-coil-helix-coiled-coil-helix domain containing 10	22	23765834	23767972	protein coding	-1	1.37241	1.33498e-11	0.785746	0.000189726	1.82846	3.07703e-21	0.93972	0.000845634	0.778318	0.00562064	1.71669	4.01416e-12	1.12095	1.06526e-05	0.393151	0.284219	1.45903	5.0299e-09	YES	NO	YES	NO	NO	YES	YES	NO	YES	-0.325105	0.755879	-0.0119237	0.999745	-0.0624733	0.999932	NO	NO	NO	YES	NO	YES	NO	NO
ENSG00000060762	51660	MPC1	mitochondrial pyruvate carrier 1	6	166364919	166383013	protein coding	-1	0.859369	6.55544e-13	0.79567	2.93783e-11	1.28181	3.5701e-29	0.826717	4.07911e-08	0.585511	0.000540985	1.37692	2.77906e-20	1.12228	4.3008e-16	0.591402	0.000852294	1.26449	2.77514e-18	NO	NO	YES	NO	NO	YES	YES	NO	YES	-0.369459	0.219795	-0.0459313	0.999745	-0.473052	0.999932	NO	NO	NO	NO	NO	NO	NO	NO
ENSG00000165801	55701	ARHGEF40	Rho guanine nucleotide exchange factor 40	14	21070273	21090248	protein coding	1	-0.341819	0.285555	-0.58169	0.00537015	-1.62918	1.7943e-16	-0.698527	0.0220014	-0.819918	0.00198591	-1.92787	5.91983e-11	-1.08071	1.87308e-05	-0.463961	0.168335	-1.96587	2.22871e-15	NO	NO	YES	NO	NO	YES	YES	NO	YES	-0.699283	0.00293011	-0.415139	0.999745	-0.42715	0.999932	YES	NO	NO	YES	YES	YES	YES	YES
ENSG00000027075	5583	PRKCH	protein kinase C eta	14	61187559	61550980	protein coding	1	1.75296	3.95477e-31	0.218483	0.256633	1.11909	1.25464e-12	1.46878	2.59388e-15	0.126095	0.689486	0.81772	0.000746392	1.51059	4.00712e-16	0.426189	0.1302	1.296	7.58635e-11	YES	NO	YES	YES	NO	NO	YES	NO	YES	-0.848363	0.00759853	-0.769492	0.999745	-0.661758	0.999932	YES	NO	NO	NO	NO	NO	NO	NO
ENSG00000112039	2178	FANCE	FA complementation group E	6	35452338	35467104	protein coding	1	2.4164	2.95212e-14	0.0613164	0.883835	1.27099	7.82031e-05	2.03807	1.69666e-09	-0.118111	0.823389	0.948845	0.0172828	2.05302	9.83494e-08	0.22273	0.756146	1.63769	7.96483e-05	YES	NO	YES	YES	NO	NO	YES	NO	YES	-1.2049	0.00235314	-0.957939	0.999745	-0.639734	0.999932	YES	NO	NO	YES	NO	YES	YES	YES
ENSG00000139278	11010	GLIPR1	GLI pathogenesis related 1	12	75480753	75503863	protein coding	1	1.55071	1.17037e-09	0.175163	0.569474	1.39064	1.57672e-08	1.12114	0.000188387	0.599156	0.0675175	0.722247	0.0225271	1.12691	0.000838753	0.326898	0.508052	1.20413	0.000239449	YES	NO	YES	YES	NO	NO	YES	NO	YES	-0.331225	0.701547	-1.005	0.999745	-0.273938	0.999932	NO	NO	NO	YES	NO	NO	NO	NO
ENSG00000197386	3064	HTT	huntingtin	4	3041363	3243957	protein coding	1	1.54886	1.03355e-52	0.237322	0.0422052	1.05464	1.74925e-24	1.14132	5.66621e-26	0.338711	0.0149695	0.93168	9.97921e-14	1.2212	9.44178e-25	0.123565	0.574965	1.19301	4.08625e-20	YES	NO	YES	YES	NO	NO	YES	NO	YES	-0.72768	9.41425e-06	-0.557668	0.999745	-0.164512	0.999932	YES	NO	NO	NO	NO	YES	NO	NO
ENSG00000116729	79971	WLS	Wnt ligand secretion mediator	1	68098473	68233120	protein coding	-1	2.06036	1.76808e-27	-0.167303	0.527896	1.87344	1.41684e-22	1.88441	7.80848e-17	0.0481243	0.915959	0.982529	0.00128139	1.41884	5.78366e-10	0.0138669	0.980857	1.28828	9.49969e-08	YES	NO	YES	YES	NO	NO	YES	NO	YES	-0.0175331	0.993593	-0.978519	0.999745	-0.156576	0.999932	NO	NO	NO	YES	NO	YES	NO	NO
ENSG00000186862	79955	PDZD7	PDZ domain containing 7	10	101007679	101032295	protein coding	-1	2.53085	1.11814e-14	-0.809475	0.0236633	1.21921	0.000254341	2.10004	1.59727e-09	-0.78707	0.0786943	0.941607	0.0215417	2.25976	7.80147e-09	-0.390119	0.560762	1.6695	0.000101236	YES	NO	YES	YES	NO	NO	YES	NO	YES	-0.499927	0.612342	-0.367275	0.999745	-0.221356	0.999932	NO	NO	NO	YES	YES	YES	YES	YES
ENSG00000169047	3667	IRS1	insulin receptor substrate 1	2	226731312	226799820	protein coding	-1	2.02171	1.34478e-18	-0.34232	0.21886	0.982147	3.68584e-05	1.5486	3.93845e-09	-1.14556	0.00301265	0.163303	0.681563	1.78042	3.60928e-10	-0.0931333	0.882127	1.56709	2.36452e-07	YES	NO	NO	YES	NO	NO	YES	NO	YES	-0.695473	0.0696021	-0.241503	0.999745	-0.132284	0.999932	NO	NO	NO	YES	YES	YES	YES	YES
ENSG00000172403	171024	SYNPO2	synaptopodin 2	4	118850688	119061247	protein coding	1	-2.13524	2.82956e-08	-2.01476	1.79739e-07	-2.69404	1.10714e-10	-1.57917	0.0440361	-1.10901	0.0590719	-2.06276	0.007836	-1.87763	6.27883e-05	-1.89849	NA	-2.66186	2.64233e-08	YES	YES	YES	NO	NO	NO	YES	NO	YES	1.45929	0.133799	0.638642	0.999745	1.08819	0.999932	NO	NO	NO	NO	NO	NO	NO	NO
ENSG00000187210	2650	GCNT1	glucosaminyl (N-acetyl) transferase 1	9	76419850	76651203	protein coding	1	-1.20942	6.1225e-06	0.278491	0.335052	-1.51672	1.0913e-09	-0.707963	0.0930505	0.018778	0.963859	-0.742028	0.0244756	-1.21086	0.000202845	0.160598	0.775527	-1.13583	0.000542013	YES	NO	YES	NO	NO	NO	YES	NO	YES	-0.583124	0.285726	-0.0444314	0.999745	-0.10236	0.999932	NO	NO	NO	YES	NO	YES	NO	NO
ENSG00000198873	2869	GRK5	G protein-coupled receptor kinase 5	10	119207571	119459745	protein coding	1	1.67024	3.43072e-06	-0.295762	0.509016	2.05259	6.30418e-10	1.36076	0.00966396	-1.34095	0.0873447	0.970281	0.0646356	1.62379	0.000507634	0.307813	0.698188	2.07618	1.8688e-06	YES	NO	YES	NO	NO	NO	YES	NO	YES	0.68255	0.529016	0.942565	0.999745	0.138145	0.999932	NO	NO	NO	YES	NO	YES	NO	NO
ENSG00000113070	1839	HBEGF	heparin binding EGF like growth factor	5	140332843	140346603	protein coding	-1	2.70014	2.28071e-09	1.69415	0.000214417	4.23998	1.11548e-23	2.26571	1.12461e-05	1.87165	0.000727542	3.9976	3.49609e-16	1.9643	0.00137217	1.02852	0.179813	3.58382	7.78343e-11	YES	YES	YES	YES	YES	YES	NO	NO	YES	-0.149332	0.96666	-0.150172	0.999745	0.568306	0.999932	NO	NO	NO	YES	YES	YES	YES	YES
ENSG00000089041	5027	P2RX7	purinergic receptor P2X 7	12	121132819	121188032	protein coding	1	2.04507	0.000186449	3.6151	6.71438e-14	3.82797	7.26325e-16	1.1742	0.245626	3.82872	6.14294e-12	4.27059	5.19836e-15	1.25675	0.208251	1.94224	0.00814365	2.89503	4.09335e-06	YES	YES	YES	NO	YES	YES	NO	NO	YES	-1.82712	0.0836958	-0.732653	0.999745	-0.330914	0.999932	NO	NO	NO	NO	NO	NO	YES	YES
ENSG00000112561	7942	TFEB	transcription factor EB	6	41683978	41736259	protein coding	-1	1.41065	0.000213669	2.03651	2.37785e-09	1.96162	5.79544e-09	0.800886	0.224324	1.68378	4.76232e-05	1.78686	1.14652e-05	0.808118	0.273028	1.31236	0.00994444	1.72209	0.000108051	YES	YES	YES	NO	YES	YES	NO	NO	YES	-1.48102	0.00346679	-0.71092	0.999745	-0.428142	0.999932	YES	NO	NO	NO	NO	NO	NO	NO
ENSG00000119950	4601	MXI1	MAX interactor 1, dimerization protein	10	110207605	110287365	protein coding	1	-1.41336	3.58925e-06	-1.52232	1.45313e-07	-1.47405	2.33332e-07	-0.785733	0.0985801	-1.41628	9.49254e-05	-1.22473	0.00080432	-0.930842	0.0408352	-0.974856	0.0269851	-1.31198	0.000506345	YES	YES	YES	NO	YES	YES	NO	NO	YES	1.46612	7.62832e-06	1.02026	0.999745	0.590319	0.999932	YES	NO	NO	NO	NO	NO	NO	NO
ENSG00000134986	9315	NREP	neuronal regeneration related protein	5	111662621	111997464	protein coding	-1	-1.30354	0.000416286	-1.43042	1.96822e-05	-2.17449	1.74996e-11	-0.91253	0.0769336	-1.60021	6.60454e-05	-2.3684	3.32081e-09	-1.18593	0.0147246	-1.35638	0.00451649	-1.95642	2.81394e-06	YES	YES	YES	NO	YES	YES	NO	NO	YES	0.562002	0.637917	0.143063	0.999745	0.564836	0.999932	NO	NO	NO	NO	NO	NO	NO	YES
ENSG00000133101	8900	CCNA1	cyclin A1	13	36431520	36442870	protein coding	1	-1.66159	0.00084444	-1.72027	0.000136486	-2.70268	1.06061e-09	-1.46731	0.0281491	-2.00066	0.000632735	-2.26918	0.00019999	-1.45687	0.0342992	-1.36678	0.0485406	-2.40141	2.51784e-05	YES	YES	YES	NO	YES	YES	NO	NO	YES	0.675428	0.541418	1.21688	0.999745	0.411297	0.999932	NO	NO	NO	NO	NO	NO	YES	NO
ENSG00000011007	6924	ELOA	elongin A	1	23743448	23762059	protein coding	1	0.0702072	0.947347	1.48206	7.56638e-06	1.87264	5.30866e-09	-0.101121	0.952271	1.4664	0.000178965	1.45555	0.00015981	0.0247311	0.999613	1.19919	0.0133802	1.54504	0.000287506	NO	YES	YES	NO	YES	YES	NO	NO	YES	0.325172	0.823011	0.0813532	0.999745	0.31336	0.999932	NO	NO	NO	NO	NO	NO	YES	YES
ENSG00000042286	84883	AIFM2	AIF family member 2	10	70098223	70132934	protein coding	-1	0.559764	0.246546	1.29672	2.8978e-05	1.77103	2.75569e-09	0.413063	0.66827	1.31217	0.0005554	1.78354	9.08615e-07	0.544436	0.591927	0.963003	0.0442689	1.4338	0.000326568	NO	YES	YES	NO	YES	YES	NO	NO	YES	-0.0810464	0.978456	0.0345461	0.999745	-0.0520924	0.999932	NO	NO	NO	NO	NO	NO	YES	YES
ENSG00000065675	5588	PRKCQ	protein kinase C theta	10	6427143	6580301	protein coding	-1	-0.898527	0.0015653	-1.58228	2.52449e-09	-2.03056	1.50976e-13	-0.676626	0.27723	-1.55462	0.00050397	-2.9599	3.17175e-05	-0.694729	0.12393	-1.12475	0.00324713	-1.74136	9.58063e-08	NO	YES	YES	NO	YES	YES	NO	NO	YES	0.464824	0.771552	-0.723778	0.999745	0.065702	0.999932	NO	NO	NO	NO	NO	NO	YES	YES
ENSG00000065911	10797	MTHFD2	methylenetetrahydrofolate dehydrogenase (NADP+ dependent) 2, methenyltetrahydrofolate cyclohydrolase	2	74186172	74217565	protein coding	1	0.297397	0.522281	1.44691	1.22553e-09	1.88899	3.31662e-16	0.326981	0.615848	1.67178	1.11266e-09	1.82941	1.3529e-11	0.304941	0.84883	1.09857	0.00114575	1.21042	9.26673e-05	NO	YES	YES	NO	YES	YES	NO	NO	YES	0.148799	0.952457	-0.175433	0.999745	-0.201787	0.999932	NO	NO	NO	NO	NO	NO	YES	YES
ENSG00000070214	23446	SLC44A1	solute carrier family 44 member 1	9	105244622	105439171	protein coding	1	-0.240615	0.763883	-1.30481	0.00013105	-1.77691	6.27703e-08	0.151309	0.921346	-1.40495	0.000471856	-1.91641	7.95765e-07	-0.0475805	0.997614	-1.22292	0.012981	-1.50794	0.000543854	NO	YES	YES	NO	YES	YES	NO	NO	YES	-0.228387	0.928761	-0.671432	0.999745	-0.256052	0.999932	NO	NO	NO	NO	NO	NO	YES	YES
ENSG00000071246	22846	VASH1	vasohibin 1	14	76761468	76783015	protein coding	1	0.628422	0.159661	1.54246	3.67245e-07	1.8251	6.36195e-10	0.322814	0.756884	1.81265	2.93074e-07	1.83114	1.86763e-07	0.280147	0.957247	1.04813	0.0216521	1.61489	3.06545e-05	NO	YES	YES	NO	YES	YES	NO	NO	YES	-0.340552	0.741884	-0.317364	0.999745	0.27875	0.999932	NO	NO	NO	NO	NO	NO	YES	YES
ENSG00000072274	7037	TFRC	transferrin receptor	3	196012511	196082153	protein coding	-1	-0.360285	0.454531	1.2439	2.45123e-06	1.46986	1.03812e-08	-0.0868725	0.94881	1.1552	0.000215799	1.24753	4.27332e-05	0.0884323	0.995219	1.02512	0.00709222	1.30405	0.000112314	NO	YES	YES	NO	YES	YES	NO	NO	YES	0.591484	0.00472368	0.170645	0.999745	0.177308	0.999932	YES	NO	NO	NO	NO	NO	YES	YES
ENSG00000100767	89932	PAPLN	papilin, proteoglycan like sulfated glycoprotein	14	73237497	73274640	protein coding	1	-0.150579	0.808999	-1.75818	5.74987e-12	-1.99124	4.49346e-15	-0.403246	0.54791	-1.33498	0.00011243	-1.33659	0.000196004	-0.320191	0.853643	-0.938379	0.016768	-1.47417	6.26442e-06	NO	YES	YES	NO	YES	YES	NO	NO	YES	-0.0785818	0.976717	0.395251	0.999745	-0.238247	0.999932	NO	NO	NO	NO	NO	NO	YES	NO
ENSG00000104894	951	CD37	CD37 molecule	19	49335171	49343335	protein coding	1	0.219507	0.516117	-1.07788	7.31851e-10	-1.27789	9.36238e-14	-0.118006	0.872188	-1.24882	1.96095e-09	-1.20713	8.64533e-09	-0.0898263	0.995219	-0.89484	0.000260612	-1.0049	7.51744e-06	NO	YES	YES	NO	YES	YES	NO	NO	YES	-0.415957	0.472408	0.151393	0.999745	-0.0352645	0.999932	NO	NO	NO	NO	NO	NO	YES	YES
ENSG00000106804	727	C5	complement C5	9	120932987	121075195	protein coding	-1	-0.482067	0.35763	-1.88228	6.49721e-10	-1.89185	3.18683e-10	-0.24832	0.835384	-1.48009	7.82957e-05	-1.52106	4.66494e-05	-0.478716	0.705711	-1.41232	0.00114575	-1.72805	9.27935e-06	NO	YES	YES	NO	YES	YES	NO	NO	YES	0.475701	0.570698	0.223274	0.999745	0.149	0.999932	NO	NO	NO	NO	NO	NO	YES	YES
ENSG00000109762	83891	SNX25	sorting nexin 25	4	185204237	185370185	protein coding	1	0.720914	0.227479	1.43937	0.000210635	2.38931	3.78998e-11	-0.0817089	0.977839	2.03655	2.01565e-05	2.17431	6.41125e-06	0.638414	0.710228	1.4953	0.0111452	2.07787	2.00801e-05	NO	YES	YES	NO	YES	YES	NO	NO	YES	0.235898	0.930775	0.203427	0.999745	-0.0911506	0.999932	NO	NO	NO	NO	NO	NO	YES	YES
ENSG00000110911	4891	SLC11A2	solute carrier family 11 member 2	12	50979401	51028566	protein coding	-1	0.261007	0.808999	2.16184	4.80712e-07	2.44397	5.49561e-09	0.281783	0.878458	2.47946	6.15218e-07	2.57511	1.49373e-07	0.343956	0.976276	1.93811	0.00136884	2.13601	0.000117937	NO	YES	YES	NO	YES	YES	NO	NO	YES	0.0258411	0.993593	-0.196159	0.999745	-0.126163	0.999932	NO	NO	NO	NO	NO	NO	YES	YES
ENSG00000113916	604	BCL6	BCL6 transcription repressor	3	187721377	187745725	protein coding	-1	2.04159	0.0456134	4.02072	2.50016e-07	4.21889	3.36626e-08	1.42556	0.399062	4.33803	1.53759e-06	4.51183	3.70602e-07	1.47826	0.508099	3.20184	0.00437405	3.5957	0.000418155	NO	YES	YES	NO	YES	YES	NO	NO	YES	-1.83815	0.340462	-1.25224	0.999745	-1.10496	0.999932	NO	NO	NO	NO	NO	NO	YES	YES
ENSG00000117450	5052	PRDX1	peroxiredoxin 1	1	45510914	45542732	protein coding	-1	-0.0101331	0.989593	1.3355	1.08888e-11	1.32729	7.91761e-12	0.108716	0.898784	1.35295	3.26908e-09	1.28948	1.64949e-08	0.197605	0.943108	0.891777	0.00152796	1.02348	6.56115e-05	NO	YES	YES	NO	YES	YES	NO	NO	YES	0.00633212	0.998548	-0.179839	0.999745	-0.0742111	0.999932	NO	NO	NO	NO	NO	NO	YES	YES
ENSG00000120889	8795	TNFRSF10B	TNF receptor superfamily member 10b	8	23020133	23069031	protein coding	-1	0.353739	0.663925	1.60652	1.76629e-05	1.83092	5.02759e-07	0.00192186	0.998805	1.53838	0.000565878	1.66959	0.000128573	0.325849	0.965248	1.393	0.0111865	1.84841	0.000116154	NO	YES	YES	NO	YES	YES	NO	NO	YES	-0.124612	0.96474	0.119348	0.999745	0.108027	0.999932	NO	NO	NO	NO	NO	NO	YES	YES
ENSG00000122873	55847	CISD1	CDGSH iron sulfur domain 1	10	58269162	58289586	protein coding	1	0.511622	0.00671504	1.02436	3.12674e-11	1.57454	3.12655e-27	0.442177	0.335591	1.14125	2.17238e-07	1.51773	2.25736e-12	0.584113	0.00847819	0.412808	0.10175	1.2031	1.46815e-11	NO	YES	YES	NO	YES	YES	NO	NO	YES	0.042785	0.978542	-0.0698925	0.999745	0.19563	0.999932	NO	NO	NO	NO	NO	NO	YES	YES
ENSG00000135604	8676	STX11	syntaxin 11	6	144150487	144191939	protein coding	1	1.25605	0.0271103	2.15582	1.60637e-06	2.55478	4.7626e-09	0.625161	0.637978	2.85872	2.81475e-08	2.59705	5.33033e-07	0.902285	0.453872	1.65921	0.0137111	2.03322	0.000574585	NO	YES	YES	NO	YES	YES	NO	NO	YES	-0.852264	0.373107	-0.898877	0.999745	-0.531514	0.999932	NO	NO	NO	NO	NO	NO	YES	YES
ENSG00000135916	81618	ITM2C	integral membrane protein 2C	2	230864639	230879248	protein coding	1	-0.08757	0.932291	-1.68693	5.85322e-07	-2.23806	8.69595e-12	0.0676473	0.968451	-1.56877	0.000100645	-1.73713	1.23274e-05	-0.184448	0.995219	-1.30173	0.00791616	-1.66759	0.000116948	NO	YES	YES	NO	YES	YES	NO	NO	YES	-0.462182	0.610404	-0.232205	0.999745	-0.20161	0.999932	NO	NO	NO	NO	NO	NO	YES	YES
ENSG00000136048	55332	DRAM1	DNA damage regulated autophagy modulator 1	12	101877580	102012130	protein coding	1	1.82533	0.0132018	2.33314	0.000138737	3.7924	7.95928e-11	1.03644	0.445996	2.75252	0.000106234	3.84431	1.50953e-08	1.47392	0.226597	2.14555	0.0170275	3.39923	9.01588e-06	NO	YES	YES	NO	YES	YES	NO	NO	YES	-0.360832	0.937603	0.0510651	0.999745	-0.237683	0.999932	NO	NO	NO	NO	NO	NO	YES	YES
ENSG00000137177	63971	KIF13A	kinesin family member 13A	6	17759183	17987635	protein coding	-1	0.89852	0.235111	2.09285	1.27067e-05	3.52051	5.57581e-15	0.700989	0.69821	2.15932	0.000340333	3.68274	5.42532e-12	0.828343	0.650597	1.70722	0.0204124	3.0109	4.15825e-07	NO	YES	YES	NO	YES	YES	NO	NO	YES	0.53157	0.851557	0.822699	0.999745	0.455427	0.999932	NO	NO	NO	YES	NO	NO	YES	YES
ENSG00000140030	8477	GPR65	G protein-coupled receptor 65	14	88005135	88014811	protein coding	1	1.9829	0.00364841	2.16275	0.000283804	4.49367	4.61856e-16	1.04787	0.496619	3.17519	3.2108e-06	4.76349	7.88244e-14	1.67753	0.116036	1.53929	0.115686	3.92315	9.46726e-08	NO	YES	YES	NO	YES	YES	NO	NO	YES	0.357505	0.921564	0.526096	0.999745	0.674974	0.999932	NO	NO	NO	YES	NO	YES	YES	YES
ENSG00000142875	5567	PRKACB	protein kinase cAMP-activated catalytic subunit beta	1	84078062	84238498	protein coding	1	-0.256583	0.54028	-1.21388	2.53834e-08	-1.17413	4.6981e-08	0.168362	0.848752	-1.01865	0.000292077	-1.07333	0.000176165	-0.166909	0.97709	-0.873571	0.00700143	-1.09637	9.41415e-05	NO	YES	YES	NO	YES	YES	NO	NO	YES	0.300105	0.755718	-0.2086	0.999745	-0.0610361	0.999932	NO	NO	NO	NO	NO	NO	NO	YES
ENSG00000143067	90874	ZNF697	zinc finger protein 697	1	119619377	119648266	protein coding	-1	0.179105	0.899195	2.21142	2.89443e-06	2.64422	8.59801e-09	-0.137021	0.956171	2.12794	0.000143283	2.57276	2.01754e-06	0.00866222	0.999613	2.15728	0.00114575	2.06887	0.000843013	NO	YES	YES	NO	YES	YES	NO	NO	YES	0.258824	0.9386	0.575111	0.999745	-0.0866541	0.999932	NO	NO	NO	NO	NO	NO	YES	YES
ENSG00000143226	2212	FCGR2A	Fc gamma receptor IIa	1	161505430	161524013	protein coding	1	-0.725239	0.000752456	-1.09358	1.15284e-08	-1.88603	1.94046e-23	-0.596387	0.0531431	-1.08914	1.26914e-05	-1.89039	4.35124e-12	-0.803913	0.00229474	-0.993425	0.000263764	-2.07761	1.20973e-18	NO	YES	YES	NO	YES	YES	NO	NO	YES	-0.0630944	0.974447	-0.203685	0.999745	-0.299976	0.999932	NO	NO	NO	NO	NO	YES	YES	YES
ENSG00000143398	8394	PIP5K1A	phosphatidylinositol-4-phosphate 5-kinase type 1 alpha	1	151197949	151249536	protein coding	1	0.649374	0.0461548	1.57487	1.11392e-10	1.60563	2.54595e-11	0.331444	0.669009	1.62988	2.12741e-08	1.63524	2.08495e-08	0.544848	0.350465	1.14806	0.00114575	1.20392	0.000185612	NO	YES	YES	NO	YES	YES	NO	NO	YES	-0.614048	0.38654	-0.334763	0.999745	-0.485667	0.999932	NO	NO	NO	NO	NO	NO	NO	YES
ENSG00000144909	114885	OSBPL11	oxysterol binding protein like 11	3	125528858	125595497	protein coding	-1	0.920188	0.023352	1.47671	5.35102e-06	1.99088	1.86892e-10	0.167983	0.920994	2.11816	1.69453e-08	2.13261	1.45974e-08	0.559811	0.631437	1.42504	0.00239953	1.84615	7.79946e-06	NO	YES	YES	NO	YES	YES	NO	NO	YES	-0.398504	0.644856	-0.163317	0.999745	-0.121112	0.999932	NO	NO	NO	NO	NO	NO	YES	YES
ENSG00000145014	93109	TMEM44	transmembrane protein 44	3	194587673	194633689	protein coding	-1	-0.216079	0.614157	-1.28498	2.54911e-09	-1.68941	7.48462e-15	-0.421377	0.450649	-1.32849	5.18374e-05	-1.68376	7.78655e-06	-0.246445	0.888091	-0.882865	0.00615242	-1.60681	2.22029e-09	NO	YES	YES	NO	YES	YES	NO	NO	YES	-0.183666	0.916295	0.0580827	0.999745	-0.480214	0.999932	NO	NO	NO	NO	NO	NO	YES	YES
ENSG00000147650	29967	LRP12	LDL receptor related protein 12	8	104489231	104589258	protein coding	-1	0.721953	0.343065	1.61856	0.000439175	2.6688	1.00092e-09	0.897211	0.3293	2.03333	0.000140516	2.96456	5.37498e-09	0.836267	0.529728	1.36023	0.0507031	2.00627	0.00066014	NO	YES	YES	NO	YES	YES	NO	NO	YES	0.333423	0.899367	0.0268141	0.999745	-0.174264	0.999932	NO	NO	NO	NO	NO	NO	YES	YES
ENSG00000148700	120	ADD3	adducin 3	10	109996368	110135565	protein coding	1	-0.266994	0.679988	-2.1498	8.51505e-13	-1.83931	5.21211e-10	-0.0944633	0.952271	-1.51175	0.000201308	-1.7645	4.66049e-05	-0.353692	0.871416	-1.35327	0.00185614	-1.49472	9.3883e-05	NO	YES	YES	NO	YES	YES	NO	NO	YES	0.582395	0.680221	-0.187466	0.999745	0.180462	0.999932	NO	NO	NO	NO	NO	NO	YES	YES
ENSG00000151726	2180	ACSL1	acyl-CoA synthetase long chain family member 1	4	184755595	184826818	protein coding	-1	1.53564	0.0728353	2.73652	1.86e-05	4.88884	9.22854e-16	1.24096	0.325003	2.82405	0.000158726	4.21606	3.32081e-09	1.42987	0.299435	1.75388	0.0769129	3.92323	7.58214e-07	NO	YES	YES	NO	YES	YES	NO	NO	YES	0.622001	0.886957	0.147465	0.999745	0.728327	0.999932	NO	NO	NO	YES	NO	YES	YES	YES
ENSG00000154358	84033	OBSCN	obscurin, cytoskeletal calmodulin and titin-interacting RhoGEF	1	228208044	228378876	protein coding	1	0.454522	0.305829	-1.41297	2.29705e-07	-1.77014	3.08974e-11	-0.218176	0.839453	-1.63709	7.2993e-07	-2.15676	1.50078e-10	-0.244788	0.959049	-1.07317	0.00714261	-1.35004	0.000119666	NO	YES	YES	NO	YES	YES	NO	NO	YES	-0.808428	0.245646	-0.311133	0.999745	-0.0595401	0.999932	NO	NO	NO	NO	NO	NO	YES	YES
ENSG00000155093	5799	PTPRN2	protein tyrosine phosphatase receptor type N2	7	157539056	158587823	protein coding	-1	-0.618156	0.0621039	-1.29232	3.35881e-07	-2.10403	6.19559e-17	-0.287694	0.733145	-1.20629	0.000367676	-2.48109	1.36932e-09	-0.707941	0.102711	-1.1107	0.00236307	-1.81488	6.47294e-09	NO	YES	YES	NO	YES	YES	NO	NO	YES	-0.19375	0.894126	-0.934629	0.999745	-0.0257314	0.999932	NO	NO	NO	NO	NO	NO	YES	YES
ENSG00000155629	118788	PIK3AP1	phosphoinositide-3-kinase adaptor protein 1	10	96593315	96720514	protein coding	-1	0.364348	0.474983	1.16397	3.00106e-05	1.50812	2.1593e-08	0.382653	0.590785	1.12176	0.000665126	1.60048	3.49343e-07	0.309809	0.899471	1.11546	0.00480781	1.3603	0.000123106	NO	YES	YES	NO	YES	YES	NO	NO	YES	-0.0157056	0.993593	0.0889159	0.999745	-0.0744917	0.999932	NO	NO	NO	NO	NO	NO	YES	YES
ENSG00000156515	3098	HK1	hexokinase 1	10	69269984	69401884	protein coding	1	0.924205	0.00805686	1.13104	0.000130264	1.80652	1.41075e-10	0.727828	0.145168	2.11829	1.19649e-10	2.30337	1.28673e-12	0.679496	0.266299	0.884893	0.0476938	1.43633	0.000117937	NO	YES	YES	NO	YES	YES	NO	NO	YES	-0.243826	0.864704	-0.554053	0.999745	-0.136378	0.999932	NO	NO	NO	NO	NO	NO	NO	YES
ENSG00000157827	114793	FMNL2	formin like 2	2	152335174	152649826	protein coding	1	1.08984	0.19484	3.16345	6.55902e-09	3.4625	9.1497e-11	0.558075	0.800311	3.76853	1.6566e-09	3.77634	1.41996e-09	0.888911	0.698586	1.77036	0.0382244	2.81899	7.34183e-05	NO	YES	YES	NO	YES	YES	NO	NO	YES	-0.784874	0.67646	-0.555716	0.999745	0.173017	0.999932	NO	NO	NO	NO	NO	NO	YES	YES
ENSG00000158186	22808	MRAS	muscle RAS oncogene homolog	3	138347648	138405534	protein coding	1	0.426616	0.408677	1.33403	5.11385e-06	2.37725	1.17671e-17	0.281582	0.794376	1.69608	6.36463e-07	2.09539	2.48614e-10	0.537499	0.53386	1.02789	0.0185213	1.94969	7.14981e-08	NO	YES	YES	NO	YES	YES	NO	NO	YES	0.621568	0.347428	0.103031	0.999745	0.394757	0.999932	NO	NO	NO	YES	NO	NO	YES	YES
ENSG00000159399	3099	HK2	hexokinase 2	2	74834127	74893359	protein coding	1	-0.353297	0.625418	1.82456	6.25863e-08	3.03536	5.71159e-21	-0.0674636	0.970683	1.90579	1.53759e-06	3.00666	8.93475e-16	0.00935964	0.999613	1.42736	0.00327525	2.39636	1.05939e-08	NO	YES	YES	NO	YES	YES	NO	NO	YES	1.56831	0.0010416	1.15835	0.999745	0.970287	0.686626	YES	NO	NO	YES	NO	NO	YES	YES
ENSG00000162522	57648	NHSL3	NHS like 3	1	32741830	32774970	protein coding	1	-0.27868	0.356285	-1.24405	1.59778e-11	-2.06727	1.05283e-26	-0.259187	0.675735	-1.10324	7.70847e-05	-1.78355	1.62142e-07	-0.349509	0.491257	-0.85022	0.00163816	-1.74451	3.44622e-14	NO	YES	YES	NO	YES	YES	NO	NO	YES	-0.538728	0.431238	-0.448134	0.999745	-0.550919	0.999932	NO	NO	NO	NO	NO	NO	YES	YES
ENSG00000163694	54502	RBM47	RNA binding motif protein 47	4	40423267	40630875	protein coding	-1	0.667165	0.364443	1.77606	4.16668e-05	2.2688	5.89985e-08	0.487927	0.715892	2.70454	3.3186e-08	2.83157	4.564e-09	0.554129	0.838511	1.67043	0.00760807	2.11836	0.000127997	NO	YES	YES	NO	YES	YES	NO	NO	YES	-0.169256	0.96052	-0.366058	0.999745	-0.11067	0.999932	NO	NO	NO	NO	NO	NO	YES	YES
ENSG00000163803	151056	PLB1	phospholipase B1	2	28457145	28644142	protein coding	1	0.422421	0.529878	-1.79815	2.68464e-07	-2.50763	1.98992e-13	0.10741	0.95226	-2.05742	1.41537e-06	-2.42884	2.40469e-08	-0.07151	0.995219	-1.3141	0.010656	-1.88433	2.21702e-05	NO	YES	YES	NO	YES	YES	NO	NO	YES	-1.1305	0.0899502	-0.470638	0.999745	-0.539359	0.999932	NO	NO	NO	NO	NO	NO	YES	YES
ENSG00000163864	349565	NMNAT3	nicotinamide nucleotide adenylyltransferase 3	3	139560180	139678017	protein coding	-1	-0.952746	0.0070207	-1.45445	1.69482e-06	-2.50547	4.83064e-16	-1.0653	0.0279102	-2.50239	1.56985e-07	-2.19405	7.94877e-06	-0.528905	0.582397	-1.22002	0.0076295	-1.42643	0.000276925	NO	YES	YES	NO	YES	YES	NO	NO	YES	-0.0957344	0.973371	1.3693	0.999745	0.307557	0.999932	NO	NO	NO	YES	NO	NO	YES	NO
ENSG00000167461	4218	RAB8A	RAB8A, member RAS oncogene family	19	16111889	16134234	protein coding	1	0.0844072	0.893082	1.39051	1.8473e-11	1.27459	5.34654e-10	0.221969	0.770171	1.68334	2.56718e-12	1.49818	8.87272e-10	0.272749	0.837942	0.868489	0.00441034	1.05417	9.87187e-05	NO	YES	YES	NO	YES	YES	NO	NO	YES	-0.196047	0.815442	-0.435692	0.999745	-0.102217	0.999932	NO	NO	NO	NO	NO	NO	YES	YES
ENSG00000168389	84879	MFSD2A	MFSD2 lysolipid transporter A, lysophospholipid	1	39955112	39969968	protein coding	1	-0.81247	0.069026	1.49996	6.85214e-06	2.1352	3.05745e-11	-0.683942	0.283687	1.37565	0.000495257	1.75018	4.07204e-06	-0.343117	0.927196	1.36959	0.00379393	1.96305	2.51388e-06	NO	YES	YES	NO	YES	YES	NO	NO	YES	1.45189	0.0236611	1.05285	0.999745	0.92472	0.294108	YES	NO	NO	NO	NO	NO	YES	YES
ENSG00000168807	6645	SNTB2	syntrophin beta 2	16	69187147	69309052	protein coding	1	-0.27438	0.55956	1.2619	1.86593e-08	1.81881	1.79795e-17	0.294313	0.776067	1.7388	3.48643e-10	1.91381	9.09053e-12	-0.00644361	0.999613	1.0482	0.00120603	1.38796	5.78509e-07	NO	YES	YES	NO	YES	YES	NO	NO	YES	0.834512	0.102951	-0.127459	0.999745	0.332042	0.999932	NO	NO	NO	NO	NO	NO	YES	YES
ENSG00000171791	596	BCL2	BCL2 apoptosis regulator	18	63123346	63320128	protein coding	-1	-0.654892	0.162881	-1.53839	1.58874e-06	-1.60578	3.07467e-07	-0.324995	0.751586	-1.4557	0.000130734	-1.38002	0.000246661	-0.551296	0.59885	-1.41725	0.00157332	-1.53879	0.000182245	NO	YES	YES	NO	YES	YES	NO	NO	YES	0.590331	0.570612	0.395573	0.999745	0.398128	0.999932	NO	NO	NO	NO	NO	NO	NO	YES
ENSG00000172175	10892	MALT1	MALT1 paracaspase	18	58671465	58754477	protein coding	1	0.787307	0.00308998	1.35539	1.64302e-09	1.6357	8.25981e-14	0.489038	0.338303	1.51374	2.12741e-08	1.38209	5.96262e-07	0.603406	0.169247	1.01975	0.00199291	1.31135	6.11626e-06	NO	YES	YES	NO	YES	YES	NO	NO	YES	-0.502846	0.425778	-0.644504	0.999745	-0.31045	0.999932	NO	NO	NO	NO	NO	NO	NO	NO
ENSG00000172638	30008	EFEMP2	EGF containing fibulin extracellular matrix protein 2	11	65866441	65873592	protein coding	-1	-0.372862	0.295452	-1.30427	9.92603e-09	-2.18575	9.27459e-21	-0.684576	0.106382	-1.57973	3.78261e-06	-2.322	4.78357e-08	-0.490438	0.345969	-0.946049	0.00542014	-1.55263	5.38043e-08	NO	YES	YES	NO	YES	YES	NO	NO	YES	-0.504297	0.57311	-0.0454277	0.999745	-0.12998	0.999932	NO	NO	NO	NO	NO	NO	YES	YES
ENSG00000172830	54961	SSH3	slingshot protein phosphatase 3	11	67303478	67312607	protein coding	1	0.199245	0.741486	-1.57411	1.48543e-09	-1.8712	2.90538e-13	-0.0642314	0.963279	-1.53954	3.03149e-06	-1.94369	1.59831e-08	-0.18562	0.979389	-1.08438	0.00468307	-1.28543	0.000140213	NO	YES	YES	NO	YES	YES	NO	NO	YES	-0.493365	0.632535	-0.354359	0.999745	-0.0410933	0.999932	NO	NO	NO	NO	NO	NO	YES	YES
ENSG00000178573	4094	MAF	MAF bZIP transcription factor	16	79585843	79600737	protein coding	-1	1.49151	0.148963	2.52093	0.00052247	4.13226	2.01934e-09	1.78323	0.138574	3.59086	1.4492e-05	4.73651	2.67456e-09	1.22328	0.633666	2.21668	0.0465188	3.69863	6.36982e-05	NO	YES	YES	NO	YES	YES	NO	NO	YES	0.125382	0.988727	-0.643244	0.999745	0.244297	0.999932	NO	NO	NO	NO	NO	NO	YES	YES
ENSG00000185187	59307	SIGIRR	single Ig and TIR domain containing	11	405715	417455	protein coding	-1	0.190213	0.714193	-1.50845	4.56257e-10	-2.00215	4.88667e-16	0.101675	0.935318	-1.20224	0.000843209	-1.41624	0.000367218	-0.322103	0.803971	-0.95664	0.00812348	-1.39164	4.33839e-06	NO	YES	YES	NO	YES	YES	NO	NO	YES	-0.679972	0.333908	-0.321213	0.999745	-0.117684	0.999932	NO	NO	NO	NO	NO	NO	YES	YES
ENSG00000185650	677	ZFP36L1	ZFP36 ring finger protein like 1	14	68787655	68796253	protein coding	-1	0.0822508	0.98561	5.6589	6.00062e-07	5.84118	1.45498e-07	0.324504	0.957362	6.92966	8.67728e-08	7.40367	6.06303e-09	0.0478671	0.999613	5.17063	0.00129941	5.08117	0.00071008	NO	YES	YES	NO	YES	YES	NO	NO	YES	0.106254	0.993593	0.144872	0.999745	-0.160523	0.999932	NO	NO	NO	NO	NO	NO	YES	YES
ENSG00000186088	54103	GSAP	gamma-secretase activating protein	7	77310751	77416349	protein coding	-1	0.164484	0.882132	2.0321	1.25874e-07	2.205	4.66517e-09	0.232096	0.895521	1.90351	3.33828e-05	2.10046	2.8939e-06	0.216406	0.995219	1.74614	0.00141791	1.73872	0.000607058	NO	YES	YES	NO	YES	YES	NO	NO	YES	0.0145053	0.994425	-0.0476104	0.999745	-0.231517	0.999932	NO	NO	NO	NO	NO	NO	YES	YES
ENSG00000196449	79693	YRDC	yrdC N6-threonylcarbamoyltransferase domain containing	1	37802945	37808208	protein coding	-1	-0.147625	0.841161	1.6587	1.45006e-09	1.48196	5.23659e-08	0.0171117	0.990971	1.33783	9.60567e-05	1.50106	9.29739e-06	0.0432414	0.997614	1.25095	0.00175396	1.2133	0.000952005	NO	YES	YES	NO	YES	YES	NO	NO	YES	-0.0247263	0.993593	0.134225	0.999745	-0.0697347	0.999932	NO	NO	NO	NO	NO	NO	YES	YES
ENSG00000196526	60312	AFAP1	actin filament associated protein 1	4	7758714	7939926	protein coding	-1	0.879283	0.023431	1.25673	6.11064e-05	1.79478	2.21482e-09	0.730615	0.227379	1.92502	9.56882e-08	1.99082	2.9925e-08	0.662137	0.375368	1.01955	0.0316769	1.33992	0.000973628	NO	YES	YES	NO	YES	YES	NO	NO	YES	-0.335739	0.829654	-0.667762	0.999745	-0.337817	0.999932	NO	NO	NO	NO	NO	NO	NO	YES
ENSG00000197321	6840	SVIL	supervillin	10	29457338	29736959	protein coding	-1	-0.0366192	0.968364	-1.32386	8.77144e-07	-1.65807	3.72268e-10	-0.134127	0.915375	-1.44824	5.31376e-05	-1.76695	3.62995e-06	-0.28541	0.917637	-0.913254	0.0248921	-1.49507	1.00915e-05	NO	YES	YES	NO	YES	YES	NO	NO	YES	-0.296781	0.833152	-0.178814	0.999745	-0.311097	0.999932	NO	NO	NO	NO	NO	NO	YES	YES
ENSG00000213918	1773	DNASE1	deoxyribonuclease 1	16	3611728	3680143	protein coding	1	0.0669115	0.920567	-1.41793	5.44454e-10	-1.82848	7.96705e-16	-0.147949	0.886065	-1.60666	3.50778e-07	-1.71291	3.70142e-07	-0.296923	0.833583	-1.00809	0.00299347	-1.52398	1.41623e-07	NO	YES	YES	NO	YES	YES	NO	NO	YES	-0.473909	0.503575	0.0354233	0.999745	-0.240191	0.999932	NO	NO	NO	NO	NO	NO	YES	YES
ENSG00000213983	8906	AP1G2	adaptor related protein complex 1 subunit gamma 2	14	23559565	23568070	protein coding	-1	0.249768	0.649291	-1.18574	6.54966e-06	-1.91775	1.60084e-13	0.16734	0.882654	-1.17421	0.0008883	-1.36755	0.000217222	0.0192686	0.999613	-1.06345	0.00668778	-1.4757	9.53095e-06	NO	YES	YES	NO	YES	YES	NO	NO	YES	-0.983307	0.028982	-0.365524	0.999745	-0.446945	0.999932	YES	NO	NO	NO	NO	NO	YES	YES
ENSG00000263528	9641	IKBKE	inhibitor of nuclear factor kappa B kinase subunit epsilon	1	206470476	206496889	protein coding	1	0.267338	0.77297	1.75923	4.37975e-06	1.88114	5.10086e-07	-0.105865	0.956771	1.65259	0.00027168	1.74339	8.60778e-05	0.114857	0.995219	1.50699	0.00633251	1.82075	0.000222632	NO	YES	YES	NO	YES	YES	NO	NO	YES	-0.141149	0.96052	0.188302	0.999745	0.183223	0.999932	NO	NO	NO	NO	NO	NO	YES	YES
ENSG00000274349	26149	ZNF658	zinc finger protein 658	9	66856426	66932141	protein coding	1	-0.295419	0.550564	-1.33773	3.93182e-07	-1.47551	1.56075e-08	-0.0910123	0.950669	-1.39462	0.000281417	-1.61159	0.000128905	-0.271845	0.924146	-1.13625	0.00335875	-1.48253	7.66067e-06	NO	YES	YES	NO	YES	YES	NO	NO	YES	0.161071	0.932513	-0.0950843	0.999745	-0.087903	0.999932	NO	NO	NO	NO	NO	NO	YES	YES
ENSG00000291237	6648	SOD2	superoxide dismutase 2	6	159669069	159762529	protein coding	-1	0.600606	0.787424	4.41017	1.32696e-06	5.60136	2.38513e-10	0.698442	0.843932	5.25311	5.20687e-07	5.84303	1.20896e-08	0.752263	0.97265	3.72817	0.00406664	4.25073	0.000304476	NO	YES	YES	NO	YES	YES	NO	NO	YES	0.596407	0.928761	-0.112502	0.999745	-0.246407	0.999932	NO	NO	NO	NO	NO	NO	YES	YES
ENSG00000003989	6542	SLC7A2	solute carrier family 7 member 2	8	17497088	17570573	protein coding	1	1.72108	0.0361621	2.94903	4.19608e-06	4.21569	8.21703e-12	1.15892	0.420075	3.83458	1.60356e-07	4.39317	8.43284e-10	1.6782	0.161306	2.60623	0.00457921	3.05975	0.000213277	NO	YES	YES	NO	YES	YES	NO	NO	YES	-0.447745	0.883302	-0.59536	0.999745	-1.23951	0.999932	NO	NO	NO	NO	NO	NO	YES	YES
ENSG00000007384	64285	RHBDF1	rhomboid 5 homolog 1	16	58059	76355	protein coding	-1	-0.632759	0.0275468	-1.14352	2.00801e-06	-1.95467	9.6064e-15	-0.600298	0.303805	-1.41562	0.000452084	-2.05855	6.23603e-05	-0.86226	0.0166697	-0.615706	0.121103	-2.0978	3.38971e-11	NO	YES	YES	NO	YES	YES	NO	NO	YES	-0.172068	0.937222	-0.036418	0.999745	-0.593454	0.999932	NO	NO	NO	NO	NO	YES	YES	YES
ENSG00000112379	57221	ARFGEF3	ARFGEF family member 3	6	138161939	138344663	protein coding	1	0.6384	0.141612	1.57752	6.91419e-08	2.66576	2.13443e-22	0.391891	0.780751	1.50686	0.00014757	2.39526	2.33389e-11	0.321557	0.908887	0.909338	0.0406434	1.61619	3.83456e-06	NO	YES	YES	NO	YES	YES	NO	NO	YES	0.44974	0.780231	0.488629	0.999745	0.383781	0.999932	NO	NO	NO	YES	NO	NO	YES	YES
ENSG00000117245	57576	KIF17	kinesin family member 17	1	20664014	20718017	protein coding	-1	-0.635642	0.0270945	-1.19718	1.55618e-07	-1.44008	1.11196e-10	-0.531233	0.212138	-1.14092	5.71413e-05	-1.28836	6.28952e-06	-0.611624	0.139537	-0.97197	0.00328902	-1.1907	4.58229e-05	NO	YES	YES	NO	YES	YES	NO	NO	YES	0.395779	0.648705	0.386065	0.999745	0.361868	0.999932	NO	NO	NO	NO	NO	NO	NO	NO
ENSG00000144724	5793	PTPRG	protein tyrosine phosphatase receptor type G	3	61561569	62297609	protein coding	1	0.583779	0.164838	1.27209	9.01261e-06	2.09097	2.0694e-14	0.380093	0.655829	1.35355	7.55406e-05	2.11213	6.0205e-11	0.45073	0.700392	0.848216	0.0552134	1.5376	2.1659e-05	NO	YES	YES	NO	YES	YES	NO	NO	YES	0.240003	0.885605	0.364161	0.999745	0.225958	0.999932	NO	NO	NO	NO	NO	NO	YES	YES
ENSG00000147206	56000	NXF3	nuclear RNA export factor 3	X	103075810	103093143	protein coding	-1	-0.842519	9.60968e-07	-1.37745	6.13111e-17	-1.8695	1.79775e-29	-0.436095	0.177734	-1.06201	2.96045e-06	-1.17219	1.24745e-06	-0.768394	0.000396008	-0.881323	0.00016812	-1.54627	2.81961e-14	NO	YES	YES	NO	YES	YES	NO	NO	YES	0.353593	0.554206	0.325815	0.999745	0.101117	0.999932	NO	NO	NO	NO	NO	NO	YES	NO
ENSG00000154380	55740	ENAH	ENAH actin regulator	1	225486765	225653142	protein coding	-1	-0.708437	0.0517129	1.88273	2.15657e-16	2.36236	1.25196e-26	-0.231882	0.897311	1.93852	1.84111e-10	1.89669	5.96406e-09	-0.29838	0.864663	0.982436	0.00269039	1.44284	9.85695e-08	NO	YES	YES	NO	YES	YES	NO	NO	YES	1.18909	0.00425904	0.138882	0.999745	0.691436	0.999932	YES	NO	NO	NO	NO	NO	YES	YES
ENSG00000157111	134285	TMEM171	transmembrane protein 171	5	73120569	73131809	protein coding	1	1.27695	0.24413	2.50281	0.000388603	4.10018	6.11882e-10	1.04937	0.656703	3.15338	0.000140747	3.86471	1.10862e-06	0.402742	0.995219	0.948789	0.482281	2.96919	0.00085798	NO	YES	YES	NO	YES	YES	NO	NO	YES	0.325661	0.952167	-0.35828	0.999745	1.58444	0.999932	NO	NO	NO	YES	NO	NO	YES	YES
ENSG00000158258	64084	CLSTN2	calsyntenin 2	3	139935185	140577397	protein coding	1	-1.34381	0.10663	-2.23265	0.000242327	-3.99668	5.96441e-12	-0.571714	0.776067	-3.35166	2.00101e-06	-3.7814	7.75003e-08	-0.782036	0.826304	-2.05861	0.0203365	-3.04997	6.41196e-05	NO	YES	YES	NO	YES	YES	NO	NO	YES	-0.417816	0.926613	0.112489	0.999745	-0.222365	0.999932	NO	NO	NO	YES	NO	NO	YES	YES
ENSG00000169604	84168	ANTXR1	ANTXR cell adhesion molecule 1	2	69013176	69249327	protein coding	1	0.0560983	0.942209	1.1496	1.27465e-06	1.03779	1.0307e-05	0.458703	0.464659	1.89135	6.98541e-12	1.09827	0.000434977	0.374365	0.732786	1.1283	0.00106387	1.04453	0.000919318	NO	YES	YES	NO	YES	YES	NO	NO	YES	-0.160394	0.907014	-1.28485	0.999745	-0.464945	0.999932	NO	NO	NO	NO	NO	NO	NO	NO
ENSG00000183578	388121	TNFAIP8L3	TNF alpha induced protein 8 like 3	15	51056598	51105276	protein coding	-1	0.159966	0.917607	2.72334	9.7663e-09	2.36648	6.34313e-07	0.846344	0.633175	2.73969	3.12949e-06	3.1806	2.82692e-08	0.117693	0.995219	1.63969	0.033093	2.54114	3.86292e-05	NO	YES	YES	NO	YES	YES	NO	NO	YES	-0.514303	0.838202	-0.436124	0.999745	0.769618	0.999932	NO	NO	NO	NO	NO	NO	YES	YES
ENSG00000184500	5627	PROS1	protein S	3	93873051	93980003	protein coding	-1	-0.00557528	0.994217	-1.1095	2.10403e-09	-1.19734	5.67999e-11	0.27713	0.56728	-1.2046	9.61194e-07	-1.47774	1.66745e-08	0.073027	0.995219	-0.866067	0.00130166	-1.18161	4.49072e-07	NO	YES	YES	NO	YES	YES	NO	NO	YES	-0.0784243	0.966101	-0.548119	0.999745	-0.400504	0.999932	NO	NO	NO	NO	NO	NO	YES	YES
ENSG00000185551	7026	NR2F2	nuclear receptor subfamily 2 group F member 2	15	96325938	96340263	protein coding	1	0.348374	0.780606	2.14581	1.8445e-05	3.27611	6.02676e-12	0.185364	0.953475	2.23892	0.000270126	3.33827	4.44518e-09	0.0415901	0.999613	1.45339	0.0603788	2.51128	5.903e-05	NO	YES	YES	NO	YES	YES	NO	NO	YES	0.793295	0.654437	0.921202	0.999745	1.00901	0.999932	NO	NO	NO	NO	NO	NO	YES	YES
ENSG00000188153	1287	COL4A5	collagen type IV alpha 5 chain	X	108439838	108697545	protein coding	1	0.170617	0.80149	-1.34918	1.92388e-06	-1.58675	1.24596e-08	0.250337	0.813247	-1.87452	2.01492e-06	-2.11599	9.07845e-07	-0.138957	0.995219	-1.17038	0.00445076	-1.34026	0.000194454	NO	YES	YES	NO	YES	YES	NO	NO	YES	-0.405015	0.767457	-0.47478	0.999745	-0.0676852	0.999932	NO	NO	NO	NO	NO	NO	YES	YES
ENSG00000219607	648791	PPP1R3G	protein phosphatase 1 regulatory subunit 3G	6	5085341	5089487	protein coding	1	-0.360096	0.364008	-1.11754	2.14404e-06	-1.73983	5.14075e-14	-0.304923	0.666234	-1.09768	0.000367676	-1.53965	2.08265e-06	-0.441583	0.507432	-1.0281	0.00271006	-1.47176	6.38819e-07	NO	YES	YES	NO	YES	YES	NO	NO	YES	-0.259601	0.837569	-0.140738	0.999745	-0.0241659	0.999932	NO	NO	NO	NO	NO	NO	YES	YES
ENSG00000060982	586	BCAT1	branched chain amino acid transaminase 1	12	24810024	24949101	protein coding	-1	0.56501	0.0933919	0.58453	0.0238876	2.02428	3.8981e-18	0.79832	0.0161456	1.16732	5.08378e-05	2.24762	4.41224e-17	0.640445	0.154015	0.299004	0.526394	1.24931	6.11026e-05	NO	NO	YES	NO	YES	YES	NO	NO	YES	0.87824	0.246674	0.276234	0.999745	0.299158	0.999932	NO	NO	NO	YES	YES	NO	YES	YES
ENSG00000070882	26031	OSBPL3	oxysterol binding protein like 3	7	24796540	24981634	protein coding	-1	0.155363	0.766094	0.850828	0.000100732	1.14267	4.6981e-08	0.48004	0.405496	1.02561	0.000383934	1.17987	4.9789e-05	0.35361	0.683149	0.780696	0.0175256	1.06443	9.39229e-05	NO	NO	YES	NO	YES	YES	NO	NO	YES	0.1407	0.937603	-0.380339	0.999745	-0.082216	0.999932	NO	NO	NO	NO	NO	NO	NO	NO
ENSG00000084112	54434	SSH1	slingshot protein phosphatase 1	12	108778191	108857590	protein coding	-1	1.41943	0.00658098	1.42249	0.00166639	2.11364	9.22873e-07	1.0249	0.178801	2.21582	1.49486e-05	2.31942	3.86772e-06	1.14254	0.162294	1.21476	0.0769129	1.92226	0.000788613	NO	NO	YES	NO	YES	YES	NO	NO	YES	-0.723205	0.557843	-0.926969	0.999745	-0.43981	0.999932	NO	NO	NO	NO	NO	NO	NO	YES
ENSG00000106415	113263	GLCCI1	glucocorticoid induced 1	7	7968796	8094272	protein coding	1	-0.291291	0.522281	-0.928135	0.00013268	-1.20051	3.40935e-07	-0.212619	0.813247	-1.19296	8.00166e-05	-1.10342	0.000309953	-0.376612	0.69379	-0.81618	0.0238663	-1.14579	0.000196283	NO	NO	YES	NO	YES	YES	NO	NO	YES	0.0205896	0.993399	0.346764	0.999745	0.0225729	0.999932	NO	NO	NO	NO	NO	NO	NO	NO
ENSG00000107020	55848	PLGRKT	plasminogen receptor with a C-terminal lysine	9	5357971	5437925	protein coding	-1	0.760641	0.00804665	0.893545	0.000268819	1.58366	5.3318e-12	0.533719	0.356159	1.08471	0.00050609	1.499	5.33033e-07	0.910115	0.0102078	0.991745	0.0054967	1.54448	2.36452e-07	NO	NO	YES	NO	YES	YES	NO	NO	YES	-0.0639807	0.971494	-0.145151	0.999745	-0.364228	0.999932	NO	NO	NO	NO	NO	NO	NO	NO
ENSG00000109436	23158	TBC1D9	TBC1 domain family member 9	4	140620782	140756385	protein coding	-1	0.780171	0.297873	0.969412	0.0502455	2.71383	1.16997e-09	0.116622	0.96337	1.93344	0.000462583	3.04672	4.37408e-09	0.461336	0.940162	0.864834	0.283038	2.00023	0.000933282	NO	NO	YES	NO	YES	YES	NO	NO	YES	0.969909	0.349946	0.98127	0.999745	0.692707	0.999932	NO	NO	NO	YES	NO	NO	YES	YES
ENSG00000111859	4739	NEDD9	neural precursor cell expressed, developmentally down-regulated 9	6	11183298	11382348	protein coding	-1	-0.143823	0.672223	-0.949731	1.31063e-08	-1.14684	9.06497e-12	-0.219466	0.745272	-1.05466	0.000267383	-1.49893	2.47792e-05	0.111202	0.982034	-0.446177	0.110378	-1.01338	3.10365e-06	NO	NO	YES	NO	YES	YES	NO	NO	YES	-0.0496224	0.97537	-0.124054	0.999745	-0.712636	0.999932	NO	NO	NO	NO	NO	NO	YES	YES
ENSG00000130066	6303	SAT1	spermidine/spermine N1-acetyltransferase 1	X	23783173	23786210	protein coding	1	1.56358	0.136778	2.07704	0.00634114	4.01526	1.56972e-08	1.31162	0.413209	3.12622	0.000296444	4.48728	4.64769e-08	1.31627	0.567121	1.48502	0.235483	3.3292	0.000492821	NO	NO	YES	NO	YES	YES	NO	NO	YES	0.380128	0.947794	0.045611	0.999745	0.566571	0.999932	NO	NO	NO	YES	NO	NO	YES	YES
ENSG00000130779	6249	CLIP1	CAP-Gly domain containing linker protein 1	12	122271432	122422669	protein coding	-1	0.499679	0.101897	0.925485	3.04085e-05	1.24734	5.26076e-09	0.399072	0.427764	1.34737	1.4638e-07	1.40718	3.25145e-08	0.430378	0.47256	0.786877	0.0171878	1.00315	0.000465754	NO	NO	YES	NO	YES	YES	NO	NO	YES	-0.173264	0.898327	-0.350574	0.999745	-0.223535	0.999932	NO	NO	NO	NO	NO	NO	NO	YES
ENSG00000134202	2947	GSTM3	glutathione S-transferase mu 3	1	109733932	109741038	protein coding	-1	-0.375255	0.109791	-0.829827	1.10021e-06	-1.51895	7.7448e-20	-0.193822	0.737617	-1.20249	1.19389e-07	-1.75367	4.13861e-12	-0.298144	0.585746	-0.747775	0.00267981	-1.12444	1.22638e-07	NO	NO	YES	NO	YES	YES	NO	NO	YES	-0.309005	0.687089	-0.364445	0.999745	-0.0907344	0.999932	NO	NO	NO	NO	NO	NO	YES	YES
ENSG00000135108	23014	FBXO21	F-box protein 21	12	117141991	117190470	protein coding	-1	0.348422	0.219561	0.563174	0.00342889	1.31288	5.84582e-14	-0.168954	0.869528	1.04937	1.23234e-05	1.40938	1.62224e-09	0.299617	0.694959	0.406295	0.20705	1.04919	4.9222e-06	NO	NO	YES	NO	YES	YES	NO	NO	YES	0.406301	0.400845	0.474395	0.999745	0.331796	0.999932	NO	NO	NO	NO	NO	NO	NO	YES
ENSG00000135912	9654	TTLL4	tubulin tyrosine ligase like 4	2	218710835	218755416	protein coding	1	0.266297	0.599162	0.913453	0.000260595	1.19592	6.61425e-07	0.0927268	0.944011	1.15716	0.00010096	1.22902	3.10999e-05	0.326531	0.827758	0.967985	0.00733443	1.13669	0.000367943	NO	NO	YES	NO	YES	YES	NO	NO	YES	0.0181781	0.993593	-0.0553695	0.999745	-0.148755	0.999932	NO	NO	NO	NO	NO	NO	NO	YES
ENSG00000139668	115825	WDFY2	WD repeat and FYVE domain containing 2	13	51584455	51767709	protein coding	1	-0.345807	0.530721	-0.71481	0.0174942	-1.5277	4.6981e-08	-0.366689	0.647785	-1.25066	0.000279439	-1.68507	5.57018e-07	-0.407501	0.779157	-0.55794	0.250287	-1.23031	0.000973713	NO	NO	YES	NO	YES	YES	NO	NO	YES	-0.464179	0.691174	-0.0721681	0.999745	-0.287801	0.999932	NO	NO	NO	NO	NO	NO	YES	YES
ENSG00000151883	79668	PARP8	poly(ADP-ribose) polymerase family member 8	5	50665899	50846519	protein coding	1	-0.264674	0.492027	-0.862809	3.54523e-05	-1.18214	4.28338e-09	-0.14929	0.857322	-1.10225	6.73355e-06	-1.15894	1.8353e-06	-0.217609	0.924146	-0.743082	0.0147509	-1.03568	8.78051e-05	NO	NO	YES	NO	YES	YES	NO	NO	YES	-0.0514648	0.975576	0.0944124	0.999745	-0.0938654	0.999932	NO	NO	NO	NO	NO	NO	NO	YES
ENSG00000157693	203197	TMEM268	transmembrane protein 268	9	114611206	114646422	protein coding	1	0.369933	0.303594	0.89423	5.80591e-05	1.49079	1.26866e-12	-0.0314966	0.983665	1.28745	1.84963e-06	1.5653	3.92255e-09	0.378258	0.633351	0.575719	0.115309	1.14446	4.58229e-05	NO	NO	YES	NO	YES	YES	NO	NO	YES	0.229454	0.891548	0.303408	0.999745	0.185504	0.999932	NO	NO	NO	NO	NO	NO	YES	YES
ENSG00000171867	5621	PRNP	prion protein (Kanno blood group)	20	4686350	4701590	protein coding	1	0.996726	0.00116165	0.917815	0.000996706	1.95351	4.15477e-14	0.700695	0.172297	1.27674	0.000140122	2.01082	1.50078e-10	0.844431	0.0568176	0.565451	0.230129	1.36701	8.19991e-05	NO	NO	YES	NO	YES	YES	NO	NO	YES	0.0432945	0.98901	0.0197048	0.999745	-0.0288247	0.999932	NO	NO	NO	YES	NO	NO	NO	YES
ENSG00000177706	56975	FAM20C	FAM20C golgi associated secretory pathway kinase	7	192571	260772	protein coding	1	1.17725	0.010998	0.922094	0.0231314	2.15773	5.73573e-09	0.924619	0.193096	2.07385	3.73938e-06	2.5158	7.76428e-09	0.783508	0.429655	0.934863	0.142416	1.94911	7.89784e-05	NO	NO	YES	NO	YES	YES	NO	NO	YES	0.063352	0.987061	-0.498043	0.999745	0.235562	0.999932	NO	NO	NO	YES	NO	NO	NO	YES
ENSG00000188483	389792	IER5L	immediate early response 5 like	9	129175552	129178261	protein coding	-1	0.0526463	0.950155	0.918033	0.000474386	1.35324	5.84432e-08	-0.0499716	0.974917	1.31412	3.45602e-05	1.7532	9.10922e-09	-0.10014	0.995219	0.978196	0.0124129	1.21476	0.000300165	NO	NO	YES	NO	YES	YES	NO	NO	YES	0.386103	0.747359	0.47609	0.999745	0.334552	0.999932	NO	NO	NO	NO	NO	NO	YES	YES
ENSG00000113555	51294	PCDH12	protocadherin 12	5	141943581	141969741	protein coding	-1	0.997875	0.0542182	1.18413	0.00386592	2.58675	4.2516e-12	-0.407155	0.853331	1.87821	0.000119874	1.95152	7.08508e-05	0.727204	0.566312	1.19456	0.0575752	1.73217	0.000752699	NO	NO	YES	NO	YES	YES	NO	NO	YES	0.409348	0.841082	0.530943	0.999745	-0.167027	0.999932	NO	NO	NO	YES	NO	NO	YES	YES
ENSG00000147257	2719	GPC3	glypican 3	X	133535745	133987100	protein coding	-1	-0.591473	0.0174926	-0.90409	1.00248e-05	-1.39234	3.12992e-12	-0.125566	0.893664	-1.40688	1.88952e-07	-2.17213	2.02553e-12	-0.261164	0.837734	-0.914102	0.00203824	-1.1349	1.15242e-05	NO	NO	YES	NO	YES	YES	NO	NO	YES	0.105047	0.932513	-0.563934	0.999745	0.0202478	0.999932	NO	NO	NO	NO	NO	NO	NO	YES
ENSG00000162493	10630	PDPN	podoplanin	1	13583465	13617957	protein coding	1	1.39028	0.277947	2.52067	0.00218219	3.51506	7.08687e-06	1.20131	0.591317	3.68993	8.02237e-05	4.13854	5.52082e-06	1.44159	0.605825	1.81514	0.191023	3.53476	0.000940079	NO	NO	YES	NO	YES	YES	NO	NO	YES	-0.404393	0.928543	-0.756867	0.999745	0.252299	0.999932	NO	NO	NO	NO	NO	NO	YES	YES
ENSG00000172889	51162	EGFL7	EGF like domain multiple 7	9	136658856	136672678	protein coding	1	-0.630438	0.0521765	-0.992033	8.19065e-05	-2.04145	3.45186e-17	-0.411956	0.482418	-1.4903	1.53759e-06	-2.01332	5.74406e-10	-0.434717	0.588466	-0.585655	0.154711	-1.18312	0.000240946	NO	NO	YES	NO	YES	YES	NO	NO	YES	-0.415418	0.698436	-0.110256	0.999745	-0.182292	0.999932	NO	NO	NO	YES	NO	NO	YES	YES
ENSG00000021762	114879	OSBPL5	oxysterol binding protein like 5	11	3087107	3166739	protein coding	-1	-0.0942539	0.931608	-1.42221	0.000108384	-2.08932	3.41371e-09	-0.179647	0.908239	-1.09525	0.0142212	-1.83452	2.01628e-05	-0.404716	0.899471	-1.05913	0.0577473	-1.66199	0.00038978	NO	YES	YES	NO	NO	YES	NO	NO	YES	-0.570782	0.578093	-0.55539	0.999745	-0.233458	0.999932	NO	NO	NO	NO	NO	NO	YES	YES
ENSG00000033050	10061	ABCF2	ATP binding cassette subfamily F member 2	7	151211484	151227205	protein coding	-1	-0.112894	0.777713	1.16088	5.10525e-14	1.6539	7.20018e-29	-0.0180391	0.988166	0.546988	0.020738	1.19294	1.94236e-08	0.0960845	0.995219	0.880386	6.15663e-05	1.62906	1.86323e-18	NO	YES	YES	NO	NO	YES	NO	NO	YES	0.609762	0.0422405	0.65901	0.999745	0.625906	0.999932	YES	NO	NO	NO	NO	NO	YES	YES
ENSG00000058668	493	ATP2B4	ATPase plasma membrane Ca2+ transporting 4	1	203626832	203744081	protein coding	1	0.04936	0.973859	-1.52527	0.000518055	-2.5199	1.64391e-09	0.0126233	0.994455	-1.42447	0.00614957	-2.30142	3.38964e-06	-0.218984	0.995219	-1.18968	0.0753157	-1.96743	0.000401633	NO	YES	YES	NO	NO	YES	NO	NO	YES	-1.04157	0.198595	-0.893552	0.999745	-0.576832	0.999932	NO	NO	NO	NO	NO	NO	YES	YES
ENSG00000064201	10077	TSPAN32	tetraspanin 32	11	2301997	2318204	protein coding	1	0.116401	0.921151	-2.50889	1.15182e-09	-3.31181	5.17377e-15	-0.27121	0.875887	-1.7043	0.00200679	-3.28157	4.85772e-06	-0.375117	0.954314	-1.88861	0.0013316	-2.43436	2.25734e-06	NO	YES	YES	NO	NO	YES	NO	NO	YES	-0.930999	0.397642	-1.32087	0.999745	-0.24687	0.999932	NO	NO	NO	NO	NO	NO	YES	YES
ENSG00000070081	4925	NUCB2	nucleobindin 2	11	17208153	17349980	protein coding	1	-0.463997	0.584906	-1.98085	2.5396e-06	-2.53537	5.41001e-10	-0.163113	0.934796	-1.65232	0.00105223	-2.14055	1.15714e-05	-0.47344	0.895352	-1.71573	0.00421098	-2.35259	8.98588e-06	NO	YES	YES	NO	NO	YES	NO	NO	YES	-0.0879758	0.982389	-0.33102	0.999745	-0.184636	0.999932	NO	NO	NO	NO	NO	NO	YES	YES
ENSG00000084731	3797	KIF3C	kinesin family member 3C	2	25926598	25982749	protein coding	-1	-0.0482577	0.949592	-1.18286	1.38179e-06	-1.5463	1.69883e-10	-0.315755	0.686735	-1.01229	0.00288097	-1.53957	3.98092e-05	-0.389728	0.683519	-0.757178	0.0506661	-1.26406	5.69192e-05	NO	YES	YES	NO	NO	YES	NO	NO	YES	-0.315331	0.761016	-0.15851	0.999745	-0.135728	0.999932	NO	NO	NO	NO	NO	NO	YES	YES
ENSG00000087086	2512	FTL	ferritin light chain	19	48965309	48967896	protein coding	1	0.849537	0.0449243	1.40077	1.9257e-05	1.92441	1.15135e-09	0.360303	0.716836	1.1954	0.00217279	1.71559	3.86503e-06	0.502415	0.710228	1.0519	0.0310733	1.57996	0.000154333	NO	YES	YES	NO	NO	YES	NO	NO	YES	-0.321536	0.85002	0.154274	0.999745	0.0121765	0.999932	NO	NO	NO	NO	NO	NO	YES	YES
ENSG00000090097	57060	PCBP4	poly(rC) binding protein 4	3	51957454	51974016	protein coding	-1	0.0592355	0.939219	-1.12672	1.5794e-05	-1.52586	5.03009e-09	-0.223137	0.848276	-0.505178	0.19348	-1.79996	0.000182293	-0.119947	0.995219	-0.926495	0.0172591	-1.59379	6.50257e-07	NO	YES	YES	NO	NO	YES	NO	NO	YES	-0.450585	0.718134	-1.07218	0.999745	-0.562076	0.999932	NO	NO	NO	NO	NO	NO	YES	YES
ENSG00000100307	23492	CBX7	chromobox 7	22	39120167	39152680	protein coding	-1	-0.160337	0.691383	-1.12795	3.4144e-09	-1.68253	5.71573e-18	0.188325	0.804724	-0.990297	0.000689296	-1.16204	0.000314158	-0.247666	0.829429	-0.624373	0.0385852	-1.27447	1.25332e-07	NO	YES	YES	NO	NO	YES	NO	NO	YES	-0.388683	0.670217	-0.363644	0.999745	-0.416004	0.999932	NO	NO	NO	NO	NO	NO	YES	YES
ENSG00000104998	9466	IL27RA	interleukin 27 receptor subunit alpha	19	14031762	14053218	protein coding	1	0.716852	0.0156285	1.48104	2.40167e-10	1.43259	6.65736e-10	0.842824	0.0587459	1.08086	0.00124989	1.15739	0.000789335	0.372202	0.721275	0.928638	0.00832022	1.42052	9.83205e-07	NO	YES	YES	NO	NO	YES	NO	NO	YES	-0.759323	0.275891	-0.77882	0.999745	0.107561	0.999932	NO	NO	NO	NO	NO	NO	NO	NO
ENSG00000110090	1374	CPT1A	carnitine palmitoyltransferase 1A	11	68754620	68844410	protein coding	-1	-0.527651	0.222089	-1.04926	0.000244578	-1.80426	3.57026e-11	-0.212198	0.847459	-0.967212	0.00470693	-1.50167	4.97488e-06	-0.477208	0.610861	-0.778887	0.0754545	-1.42666	6.88489e-05	NO	YES	YES	NO	NO	YES	NO	NO	YES	-0.224161	0.912303	-0.329385	0.999745	-0.187444	0.999932	NO	NO	NO	NO	NO	NO	YES	YES
ENSG00000110665	29125	C11orf21	chromosome 11 open reading frame 21	11	2295628	2303049	protein coding	-1	0.193112	0.817352	-1.66495	1.93152e-06	-2.30465	4.38925e-11	0.0627471	0.97332	-1.34037	0.00493879	-2.47855	1.62718e-05	-0.157232	0.995219	-1.16953	0.0297737	-1.71895	0.000123449	NO	YES	YES	NO	NO	YES	NO	NO	YES	-0.830689	0.436011	-1.2356	0.999745	-0.417443	0.999932	NO	NO	NO	NO	NO	NO	YES	YES
ENSG00000118308	4033	IRAG2	inositol 1,4,5-triphosphate receptor associated 2	12	25004342	25108335	protein coding	1	-0.530192	0.435172	-1.40636	0.000286181	-1.91334	3.25753e-07	-0.493325	0.647292	-1.47671	0.00183745	-1.84497	9.78121e-05	-0.578839	0.721275	-1.24312	0.0310733	-1.85799	0.00014387	NO	YES	YES	NO	NO	YES	NO	NO	YES	0.0249554	0.993593	0.144422	0.999745	-0.0610926	0.999932	NO	NO	NO	NO	NO	NO	YES	YES
ENSG00000120896	10174	SORBS3	sorbin and SH3 domain containing 3	8	22544986	22575788	protein coding	1	-0.0524276	0.941449	-1.00377	8.53453e-06	-1.56952	7.53712e-13	-0.144986	0.879636	-0.589256	0.0436099	-1.28213	8.92676e-06	-0.0954192	0.995219	-0.911999	0.00524034	-1.16562	4.40946e-05	NO	YES	YES	NO	NO	YES	NO	NO	YES	-0.510121	0.468486	-0.561788	0.999745	-0.178473	0.999932	NO	NO	NO	NO	NO	NO	YES	YES
ENSG00000130270	148229	ATP8B3	ATPase phospholipid transporting 8B3	19	1782075	1812276	protein coding	-1	-0.0592676	0.972898	-2.20537	1.31274e-05	-3.34693	1.00159e-11	-0.323866	0.87599	-1.95113	0.00154023	-2.60955	1.97157e-05	-0.415907	0.97265	-1.83908	0.012981	-2.61255	4.53128e-05	NO	YES	YES	NO	NO	YES	NO	NO	YES	-1.08319	0.317404	-0.32324	0.999745	-0.435406	0.999932	NO	NO	NO	NO	NO	NO	YES	YES
ENSG00000138764	901	CCNG2	cyclin G2	4	77157207	77433388	protein coding	1	-0.0756518	0.942581	-1.75228	1.32053e-07	-1.41916	1.59767e-05	-0.0724236	0.967037	-1.19598	0.00481293	-1.47301	0.00058911	-0.54232	0.6597	-1.4569	0.0025905	-1.93041	4.78816e-06	NO	YES	YES	NO	NO	YES	NO	NO	YES	0.411411	0.84089	-0.220132	0.999745	0.0465461	0.999932	NO	NO	NO	NO	NO	NO	YES	YES
ENSG00000139899	643866	CBLN3	cerebellin 3 precursor	14	24426545	24430954	protein coding	-1	0.645926	0.389125	2.37455	5.21181e-09	3.08002	3.21971e-15	0.626237	0.728583	1.49804	0.0115271	2.38811	6.86234e-06	0.736597	0.679487	1.92792	0.00189652	3.15858	7.86e-10	NO	YES	YES	NO	NO	YES	NO	NO	YES	0.0622655	0.988982	0.215335	0.999745	0.477814	0.999932	NO	NO	NO	NO	NO	NO	YES	YES
ENSG00000145247	132299	OCIAD2	OCIA domain containing 2	4	48885019	48906937	protein coding	-1	-0.0411148	0.952617	-1.05697	5.73698e-06	-1.27328	5.01253e-08	0.0849474	0.951224	-0.999233	0.00982144	-1.7241	0.000540998	-0.320033	0.76141	-0.934191	0.00494212	-1.3516	1.52329e-06	NO	YES	YES	NO	NO	YES	NO	NO	YES	-0.170293	0.936231	-0.803458	0.999745	-0.0928554	0.999932	NO	NO	NO	NO	NO	NO	YES	YES
ENSG00000145687	23635	SSBP2	single stranded DNA binding protein 2	5	81412804	81751797	protein coding	-1	-0.567597	0.109791	-1.02859	9.31257e-05	-1.40396	5.53663e-08	-0.422981	0.55149	-1.08083	0.00329829	-1.80427	1.97023e-05	-0.55464	0.355126	-0.68115	0.108182	-1.20522	0.00032625	NO	YES	YES	NO	NO	YES	NO	NO	YES	0.198791	0.851557	-0.269136	0.999745	0.0197794	0.999932	NO	NO	NO	NO	NO	NO	NO	YES
ENSG00000147130	9203	ZMYM3	zinc finger MYM-type containing 3	X	71239624	71255146	protein coding	-1	-0.31441	0.183129	-1.04031	3.26669e-11	-1.44288	6.32791e-21	-0.365884	0.229487	-0.919819	3.21241e-06	-1.32369	6.17447e-11	-0.370312	0.267934	-0.820797	0.000212144	-1.06745	6.89597e-08	NO	YES	YES	NO	NO	YES	NO	NO	YES	-0.0854956	0.945681	-0.0274749	0.999745	0.107513	0.999932	NO	NO	NO	NO	NO	NO	YES	NO
ENSG00000148218	210	ALAD	aminolevulinate dehydratase	9	113386312	113401290	protein coding	-1	-0.0683748	0.862375	-1.22865	4.68872e-17	-1.44561	2.29353e-23	-0.0336514	0.967761	-0.944033	1.41537e-06	-1.48308	3.50496e-12	-0.0975289	0.983298	-0.951051	3.29701e-06	-1.01409	4.26076e-08	NO	YES	YES	NO	NO	YES	NO	NO	YES	-0.144114	0.894824	-0.509249	0.999745	0.0245776	0.999932	NO	NO	NO	NO	NO	NO	YES	YES
ENSG00000150681	64407	RGS18	regulator of G protein signaling 18	1	192158462	192185815	protein coding	1	-0.449499	0.481331	-1.27931	0.000300688	-2.46283	5.6907e-13	-0.109157	0.951316	-1.04566	0.0180136	-2.59444	3.24039e-08	-0.57278	0.64024	-1.11547	0.0354536	-2.39629	3.06937e-08	NO	YES	YES	NO	NO	YES	NO	NO	YES	-0.731799	0.468981	-1.41244	0.999745	-0.70599	0.999932	NO	NO	NO	YES	NO	YES	YES	YES
ENSG00000154359	91694	LONRF1	LON peptidase N-terminal domain and ring finger 1	8	12721906	12756073	protein coding	-1	0.252256	0.536397	1.20978	2.03051e-09	1.66957	5.20849e-18	0.300811	0.738717	0.903511	0.00253399	1.51561	3.70145e-08	0.409688	0.494854	0.864417	0.00494448	1.26289	6.37384e-07	NO	YES	YES	NO	NO	YES	NO	NO	YES	0.211423	0.868651	0.263238	0.999745	-0.0247398	0.999932	NO	NO	NO	NO	NO	NO	YES	YES
ENSG00000161513	2232	FDXR	ferredoxin reductase	17	74862497	74873031	protein coding	-1	0.0382557	0.968571	-2.00933	1.67542e-10	-2.15511	1.09602e-11	-0.469158	0.618035	-1.6335	0.00113317	-2.40451	0.00024509	-0.0908332	0.995219	-1.26426	0.00522625	-1.46564	0.000145879	NO	YES	YES	NO	NO	YES	NO	NO	YES	-0.181801	0.94712	-0.305405	0.999745	-0.104198	0.999932	NO	NO	NO	NO	NO	NO	YES	YES
ENSG00000169814	686	BTD	biotinidase	3	15601341	15722311	protein coding	1	-0.10207	0.864583	-1.45667	6.67423e-10	-1.37916	3.44248e-09	0.181379	0.858208	-0.533759	0.124971	-1.40808	0.000459855	-0.422743	0.528486	-1.09534	0.00126351	-1.55308	9.79233e-08	NO	YES	YES	NO	NO	YES	NO	NO	YES	0.183123	0.919559	-1.06394	0.999745	-0.0411667	0.999932	NO	NO	NO	NO	NO	NO	YES	YES
ENSG00000169926	51621	KLF13	KLF transcription factor 13	15	31326835	31435665	protein coding	1	0.858915	0.036299	1.37517	1.78188e-05	1.68054	5.14303e-08	1.0529	0.0797341	0.536884	0.323396	1.90524	3.61387e-06	0.530935	0.687421	0.921748	0.0773507	1.41913	0.000560158	NO	YES	YES	NO	NO	YES	NO	NO	YES	-0.549157	0.654261	0.260014	0.999745	-0.0481991	0.999932	NO	NO	NO	NO	NO	NO	NO	NO
ENSG00000170006	201799	TMEM154	transmembrane protein 154	4	152618628	152680012	protein coding	-1	-0.147742	0.81682	-1.19239	4.25685e-06	-1.19034	3.02281e-06	-0.0422891	0.974917	-1.01703	0.00195934	-1.2084	0.000256093	-0.143424	0.995219	-0.761986	0.0598103	-1.13883	0.000721851	NO	YES	YES	NO	NO	YES	NO	NO	YES	0.153094	0.932513	-0.123904	0.999745	-0.25067	0.999932	NO	NO	NO	NO	NO	NO	YES	YES
ENSG00000171291	90594	ZNF439	zinc finger protein 439	19	11848726	11883750	protein coding	1	-0.260008	0.712514	-1.1123	0.000521928	-1.82291	4.29888e-09	-0.103127	0.951032	-1.22418	0.0029205	-2.15921	1.51909e-06	-0.201773	0.985577	-0.794317	0.120231	-1.36324	0.000902745	NO	YES	YES	NO	NO	YES	NO	NO	YES	-0.448363	0.744832	-0.799741	0.999745	-0.385068	0.999932	NO	NO	NO	NO	NO	NO	YES	YES
ENSG00000180817	5464	PPA1	inorganic pyrophosphatase 1	10	70202835	70233911	protein coding	-1	0.794549	1.44905e-05	1.03835	8.73842e-10	2.39014	3.63255e-50	0.776572	0.000178037	0.948053	3.70631e-06	1.65951	5.08687e-18	0.533258	0.0551366	0.743893	0.00241822	1.87953	4.08625e-20	NO	YES	YES	NO	NO	YES	NO	NO	YES	0.560974	0.275891	-0.0696833	0.999745	0.593539	0.878056	NO	NO	NO	YES	NO	YES	YES	NO
ENSG00000181035	284439	SLC25A42	solute carrier family 25 member 42	19	19063994	19113030	protein coding	1	0.376258	0.589253	-2.06819	3.33945e-08	-2.66499	5.41998e-12	0.229106	0.887062	-1.62466	0.00319777	-2.20641	0.000723584	0.296817	0.97005	-1.53156	0.00525229	-2.01251	1.7031e-05	NO	YES	YES	NO	NO	YES	NO	NO	YES	-0.969297	0.403746	-0.83014	0.999745	-0.807385	0.999932	NO	NO	NO	NO	NO	NO	YES	YES
ENSG00000188305	374872	PEAK3	PEAK family member 3	19	2274631	2282175	protein coding	-1	-0.766217	0.142053	-1.8006	3.09322e-06	-3.03756	5.07685e-13	-0.789315	0.396036	-1.42841	0.0119742	-3.33769	0.000282186	-1.37198	0.0144414	-1.09705	0.0716937	-3.01066	3.65345e-09	NO	YES	YES	NO	NO	YES	NO	NO	YES	-0.468151	0.728115	-1.12191	0.999745	-0.557708	0.999932	NO	NO	NO	YES	NO	YES	YES	YES
ENSG00000196693	7582	ZNF33B	zinc finger protein 33B	10	42574185	42638570	protein coding	-1	-0.155854	0.793207	-1.25644	7.84178e-07	-1.05158	2.73051e-05	-0.0900385	0.949606	-1.08773	0.00319302	-1.38263	0.000657104	-0.311668	0.847148	-0.999398	0.00755032	-1.23841	9.92497e-05	NO	YES	YES	NO	NO	YES	NO	NO	YES	0.364376	0.786949	-0.219472	0.999745	0.0563276	0.999932	NO	NO	NO	NO	NO	NO	NO	YES
ENSG00000196950	57181	SLC39A10	solute carrier family 39 member 10	2	195575977	195737702	protein coding	1	0.194375	0.735368	-1.20451	1.64844e-06	-1.54125	3.09795e-10	0.394286	0.500396	-0.94021	0.00278861	-1.29843	3.39225e-05	0.185586	0.97709	-1.11678	0.00173763	-1.5373	9.97761e-07	NO	YES	YES	NO	NO	YES	NO	NO	YES	-0.527163	0.578603	-0.759681	0.999745	-0.617088	0.999932	NO	NO	NO	NO	NO	NO	YES	YES
ENSG00000197256	25959	KANK2	KN motif and ankyrin repeat domains 2	19	11164270	11197791	protein coding	-1	-0.151427	0.839592	-1.18008	5.65615e-05	-1.79121	2.30812e-10	-0.0149832	0.990971	-1.15695	0.00121305	-1.73034	1.07515e-06	-0.203007	0.979874	-0.98011	0.0237575	-1.40698	0.000150679	NO	YES	YES	NO	NO	YES	NO	NO	YES	-0.457317	0.688764	-0.552752	0.999745	-0.251474	0.999932	NO	NO	NO	NO	NO	NO	YES	YES
ENSG00000213047	163486	DENND1B	DENN domain containing 1B	1	197504748	197775696	protein coding	-1	-0.472574	0.19103	-1.07181	1.03302e-05	-1.41186	2.18627e-09	-0.243945	0.761122	-0.908343	0.00242873	-1.04701	0.00040752	-0.438483	0.537952	-1.00103	0.00406496	-1.41793	3.10365e-06	NO	YES	YES	NO	NO	YES	NO	NO	YES	0.136085	0.952457	0.102975	0.999745	-0.00146973	0.999932	NO	NO	NO	NO	NO	NO	NO	NO
ENSG00000051128	9454	HOMER3	homer scaffold protein 3	19	18929201	18941261	protein coding	-1	-0.0187629	0.98561	-1.36999	1.79739e-07	-1.68183	5.90935e-11	-0.13604	0.906415	-0.920503	0.00557492	-1.25734	0.000148141	-0.158941	0.991676	-1.06212	0.00580864	-1.31682	9.47453e-05	NO	YES	YES	NO	NO	YES	NO	NO	YES	-0.292033	0.670469	-0.168609	0.999745	-0.119907	0.999932	NO	NO	NO	NO	NO	NO	YES	YES
ENSG00000076826	57662	CAMSAP3	calmodulin regulated spectrin associated protein family member 3	19	7595863	7618304	protein coding	1	-0.0971151	0.86942	-1.17744	3.40432e-07	-1.41173	1.02129e-09	0.0496546	0.970016	-1.11605	0.00234132	-1.67395	0.000169128	-0.110111	0.995219	-0.822723	0.0223414	-1.0975	0.000240946	NO	YES	YES	NO	NO	YES	NO	NO	YES	-0.137273	0.937222	-0.613015	0.999745	-0.179935	0.999932	NO	NO	NO	NO	NO	NO	YES	YES
ENSG00000113356	10622	POLR3G	RNA polymerase III subunit G	5	90471748	90514557	protein coding	1	-0.47527	0.397395	1.13235	0.000268268	1.56645	1.15397e-07	-0.262093	0.882995	1.15644	0.00488154	1.52555	0.000122515	0.333103	0.924146	1.12148	0.0152433	1.39521	0.000376253	NO	YES	YES	NO	NO	YES	NO	NO	YES	0.914224	0.157277	0.582345	0.999745	-0.065317	0.999932	NO	NO	NO	NO	NO	NO	YES	YES
ENSG00000132561	4147	MATN2	matrilin 2	8	97868840	98036724	protein coding	1	0.653263	0.106689	-1.24301	8.23851e-05	-1.67316	1.09977e-07	0.299507	0.794553	-1.48905	0.00239255	-2.72806	8.60778e-05	0.175706	0.995219	-0.572298	0.285388	-1.56946	6.42206e-05	NO	YES	YES	NO	NO	YES	NO	NO	YES	-1.07911	0.155198	-1.55161	0.999745	-1.18014	0.958981	NO	NO	NO	NO	NO	NO	YES	YES
ENSG00000140876	283927	NUDT7	nudix hydrolase 7	16	77722492	77742260	protein coding	1	-0.888644	0.0863055	-1.51666	8.81938e-05	-2.36672	2.78499e-10	-0.667465	0.435945	-1.40797	0.00338654	-2.08929	1.85742e-05	-0.818008	0.350759	-1.04292	0.0851606	-1.79289	0.000280667	NO	YES	YES	NO	NO	YES	NO	NO	YES	0.039504	0.993593	0.0106998	0.999745	0.0542278	0.999932	NO	NO	NO	NO	NO	NO	YES	YES
ENSG00000161681	50944	SHANK1	SH3 and multiple ankyrin repeat domains 1	19	50659255	50719802	protein coding	-1	-1.25429	0.00287706	-1.62872	8.38646e-06	-2.82179	1.74055e-15	-1.25363	0.0114748	-1.445	0.0012887	-2.39672	1.16429e-07	-1.40415	0.00575209	-1.34399	0.0121432	-2.73528	1.09872e-09	NO	YES	YES	NO	NO	YES	NO	NO	YES	0.0593633	0.987061	0.305011	0.999745	-0.0383183	0.999932	NO	NO	NO	YES	NO	YES	YES	YES
ENSG00000165757	57608	JCAD	junctional cadherin 5 associated	10	30012803	30115494	protein coding	-1	-0.408226	0.565649	-1.96245	5.71554e-08	-2.09181	4.20919e-09	0.094666	0.960168	-1.326	0.00386685	-1.75107	0.000161101	-0.3156	0.959388	-1.59417	0.00203501	-1.88314	4.28421e-05	NO	YES	YES	NO	NO	YES	NO	NO	YES	0.279828	0.892586	-0.496485	0.999745	-0.0362261	0.999932	NO	NO	NO	NO	NO	NO	YES	YES
ENSG00000171777	115727	RASGRP4	RAS guanyl releasing protein 4	19	38409051	38426305	protein coding	-1	-0.687043	0.299523	-1.87869	7.53582e-06	-3.88087	2.64584e-18	-0.299844	0.859899	-1.46364	0.00772607	-2.15655	0.000267234	-0.587537	0.776562	-1.85391	0.00199765	-2.69848	2.37144e-07	NO	YES	YES	NO	NO	YES	NO	NO	YES	-1.31465	0.170688	-0.412251	0.999745	-0.284601	0.999932	NO	NO	NO	YES	NO	NO	YES	YES
ENSG00000176842	10265	IRX5	iroquois homeobox 5	16	54930865	54934485	protein coding	1	-0.23353	0.708104	-1.15488	4.23662e-05	-1.58091	8.62844e-09	-0.245967	0.817712	-1.03848	0.00419907	-1.79214	2.73914e-06	-0.533349	0.480973	-0.844589	0.0512186	-1.37146	0.000123449	NO	YES	YES	NO	NO	YES	NO	NO	YES	-0.187577	0.943905	-0.52585	0.999745	-0.0298012	0.999932	NO	NO	NO	NO	NO	NO	YES	YES
ENSG00000214357	54492	NEURL1B	neuralized E3 ubiquitin protein ligase 1B	5	172641263	172691540	protein coding	1	-0.290826	0.718973	-1.43441	6.61491e-05	-2.49633	8.32458e-13	-0.300764	0.822183	-1.3522	0.00253553	-1.92996	2.2317e-05	-0.313577	0.959388	-1.03327	0.0630197	-1.87302	3.64042e-05	NO	YES	YES	NO	NO	YES	NO	NO	YES	-0.77038	0.425301	-0.244837	0.999745	-0.577651	0.999932	NO	NO	NO	YES	NO	NO	YES	YES
ENSG00000239887	400793	C1orf226	chromosome 1 open reading frame 226	1	162378841	162386812	protein coding	1	-0.955522	4.81959e-06	-1.61877	6.01299e-14	-2.02774	3.92102e-19	-0.389065	0.550092	-0.461907	0.167355	-1.49595	0.000509977	-0.383796	0.480655	-0.797943	0.00872585	-1.42472	2.5777e-08	NO	YES	YES	NO	NO	YES	NO	NO	YES	0.54819	0.429281	-0.69296	0.999745	-0.243111	0.999932	NO	NO	NO	NO	NO	NO	YES	YES
ENSG00000012779	240	ALOX5	arachidonate 5-lipoxygenase	10	45374176	45446119	protein coding	1	2.32521	1.42158e-10	-1.27131	0.0015706	1.9728	2.36793e-08	1.1504	0.039125	0.456273	0.401613	2.50055	2.00489e-09	1.57043	0.00183958	-0.36608	0.648922	1.65046	0.000591347	YES	NO	YES	NO	NO	YES	NO	NO	YES	0.922641	0.406278	0.890481	0.999745	0.403438	0.999932	NO	NO	NO	YES	YES	YES	NO	YES
ENSG00000057252	6646	SOAT1	sterol O-acyltransferase 1	1	179293714	179358680	protein coding	1	1.01836	8.11129e-12	0.253409	0.124723	1.16909	3.25695e-16	0.876898	1.17329e-07	0.473193	0.013246	1.13874	5.13231e-11	0.950081	1.21084e-07	0.133826	0.673527	1.0697	7.74529e-09	YES	NO	YES	NO	NO	YES	NO	NO	YES	-0.0993918	0.946505	-0.220282	0.999745	-0.0247077	0.999932	NO	NO	NO	NO	NO	NO	NO	NO
ENSG00000136213	55501	CHST12	carbohydrate sulfotransferase 12	7	2403588	2448484	protein coding	1	-1.25073	1.43477e-10	-0.501123	0.0129727	-1.34166	2.11824e-12	-0.983448	0.000213595	-0.713422	0.00667406	-1.25521	8.04783e-06	-0.926499	0.000247025	-0.864397	0.002342	-1.17839	1.43788e-06	YES	NO	YES	NO	NO	YES	NO	NO	YES	0.41538	0.383505	0.45093	0.999745	0.610148	0.999932	NO	NO	NO	NO	NO	NO	NO	NO
ENSG00000180530	8204	NRIP1	nuclear receptor interacting protein 1	21	14961235	15065936	protein coding	-1	1.37365	2.74323e-11	0.988597	1.71874e-06	1.53571	8.92439e-15	0.929427	0.000119921	0.763963	0.00249855	1.32906	1.94855e-08	0.956146	0.000378155	0.983349	0.000621554	1.29439	5.48743e-07	YES	NO	YES	NO	NO	YES	NO	NO	YES	-0.822368	0.0599967	-0.370733	0.999745	-0.660427	0.999932	NO	NO	NO	NO	NO	NO	NO	NO
ENSG00000196878	3914	LAMB3	laminin subunit beta 3	1	209614870	209652425	protein coding	-1	1.75568	2.61759e-06	0.761977	0.0473264	3.59699	1.06029e-26	0.953336	0.112705	0.813874	0.083622	2.95538	8.08322e-14	1.39185	0.00611518	0.808836	0.178758	3.08578	1.27349e-12	YES	NO	YES	NO	NO	YES	NO	NO	YES	1.0836	0.185497	1.17942	0.999745	0.890521	0.837225	NO	NO	NO	YES	YES	YES	YES	YES
ENSG00000115107	55240	STEAP3	STEAP3 metalloreductase	2	119223831	119265652	protein coding	1	1.48433	1.05662e-42	0.0343253	0.824593	1.21954	2.13695e-28	0.950787	1.29809e-12	0.30417	0.0801259	1.28767	1.29245e-19	0.896174	2.16328e-11	0.188008	0.393789	1.02482	2.14031e-13	YES	NO	YES	NO	NO	YES	NO	NO	YES	-0.295655	0.262677	0.00622114	0.999745	-0.0686804	0.999932	NO	NO	NO	YES	NO	NO	NO	NO
ENSG00000119547	9480	ONECUT2	one cut homeobox 2	18	57435374	57491298	protein coding	1	-1.83233	7.48485e-08	-0.875799	0.0114128	-2.09807	7.32143e-11	-0.980019	0.0455778	-0.877992	0.0341137	-1.8045	5.41857e-06	-1.38778	0.00183958	-0.483713	0.427817	-1.8291	1.20276e-05	YES	NO	YES	NO	NO	YES	NO	NO	YES	0.612943	0.64382	0.0439779	0.999745	0.0198982	0.999932	NO	NO	NO	YES	NO	YES	NO	NO
ENSG00000138162	10579	TACC2	transforming acidic coiled-coil containing protein 2	10	121989163	122254545	protein coding	1	1.15053	5.48739e-05	0.396424	0.191967	1.77607	2.60799e-12	1.0007	0.0154109	0.858802	0.020957	2.05807	8.80534e-11	1.16996	0.00111729	0.184105	0.766136	1.46534	1.09014e-05	YES	NO	YES	NO	NO	YES	NO	NO	YES	0.23327	0.894625	0.190358	0.999745	0.106626	0.999932	NO	NO	NO	YES	YES	YES	NO	YES
ENSG00000007264	4145	MATK	megakaryocyte-associated tyrosine kinase	19	3777970	3802129	protein coding	-1	0.17994	0.79739	0.271298	0.420452	2.05084	2.85146e-15	0.163615	0.926425	-0.0465129	0.940742	1.86431	9.22344e-08	0.833534	0.0678856	0.0502765	0.948907	1.98248	1.36221e-09	NO	NO	YES	NO	NO	YES	NO	NO	YES	1.61055	7.29549e-06	1.58439	0.999745	1.08694	0.999932	YES	NO	NO	YES	YES	YES	YES	YES
ENSG00000011114	55727	BTBD7	BTB domain containing 7	14	93237550	93333092	protein coding	-1	-0.498689	0.023235	-0.840244	6.09604e-06	-1.25812	2.24109e-11	-0.135077	0.89066	-0.690046	0.0215399	-1.54736	6.52623e-05	-0.512828	0.103243	-0.645192	0.021287	-1.02353	8.28088e-06	NO	NO	YES	NO	NO	YES	NO	NO	YES	0.0859899	0.961321	-0.717215	0.999745	0.147788	0.999932	NO	NO	NO	NO	NO	NO	NO	YES
ENSG00000064666	1265	CNN2	calponin 2	19	1026586	1039068	protein coding	1	-0.475981	0.284243	-0.82982	0.00387879	-1.83461	8.42385e-12	-0.545423	0.321957	-0.512041	0.153242	-1.32924	4.70875e-05	-0.658347	0.24163	-0.617036	0.175586	-1.45113	3.78918e-05	NO	NO	YES	NO	NO	YES	NO	NO	YES	-0.525866	0.59937	-0.277253	0.999745	-0.195693	0.999932	NO	NO	NO	YES	NO	NO	YES	NO
ENSG00000070785	8891	EIF2B3	eukaryotic translation initiation factor 2B subunit gamma	1	44850522	44986722	protein coding	-1	0.0070109	0.986907	0.965281	5.04588e-18	1.20962	6.41235e-29	0.0739728	0.920912	0.808974	3.67053e-07	1.09359	4.27816e-12	0.182429	0.710228	0.760055	7.03875e-07	1.09565	2.99169e-16	NO	NO	YES	NO	NO	YES	NO	NO	YES	0.241307	0.554206	0.195306	0.999745	0.118102	0.999932	NO	NO	NO	NO	NO	NO	YES	YES
ENSG00000075240	23151	GRAMD4	GRAM domain containing 4	22	46576012	46679790	protein coding	1	-0.556132	0.0176059	-0.830091	1.4255e-05	-1.40098	2.51997e-14	-0.541957	0.0648725	-0.67119	0.00444687	-1.00999	1.13346e-05	-0.526922	0.111637	-0.65394	0.0216555	-1.07244	7.86638e-06	NO	NO	YES	NO	NO	YES	NO	NO	YES	-0.0116491	0.993593	0.203937	0.999745	0.0854414	0.999932	NO	NO	NO	NO	NO	NO	NO	NO
ENSG00000075884	55843	ARHGAP15	Rho GTPase activating protein 15	2	143091362	143768352	protein coding	1	-0.435365	0.0806226	-0.835835	6.6862e-06	-1.28699	8.76707e-13	-0.263527	0.599511	-0.858387	0.000261789	-1.18634	7.24525e-07	-0.316477	0.607909	-0.642891	0.0212361	-1.15943	5.19572e-07	NO	NO	YES	NO	NO	YES	NO	NO	YES	-0.0122772	0.993593	-0.0506617	0.999745	-0.214002	0.999932	NO	NO	NO	NO	NO	NO	NO	NO
ENSG00000077782	2260	FGFR1	fibroblast growth factor receptor 1	8	38400215	38468834	protein coding	-1	0.731662	1.19778e-08	0.980972	1.2158e-15	1.3383	1.79775e-29	0.506352	0.0124652	0.345167	0.0685906	1.21989	1.32143e-14	0.461124	0.0148615	0.746485	1.73141e-05	1.12379	1.3751e-13	NO	NO	YES	NO	NO	YES	NO	NO	YES	-0.370696	0.266118	0.337282	0.999745	-0.0919689	0.999932	NO	NO	NO	NO	NO	NO	NO	NO
ENSG00000082269	57579	FAM135A	family with sequence similarity 135 member A	6	70412941	70561174	protein coding	1	0.655452	0.0160708	0.869259	0.00010937	1.52865	6.21963e-13	0.49827	0.26542	0.707204	0.0129473	1.47742	1.20896e-08	0.504849	0.297712	0.665918	0.0536457	1.08349	0.000137279	NO	NO	YES	NO	NO	YES	NO	NO	YES	0.0079704	0.998304	0.266948	0.999745	-0.0974134	0.999932	NO	NO	NO	NO	NO	NO	NO	NO
ENSG00000101384	182	JAG1	jagged canonical Notch ligand 1	20	10637684	10673999	protein coding	-1	1.88238	0.00321044	1.3749	0.0178704	3.0565	9.54416e-09	1.55718	0.0733523	0.947111	0.209825	3.2321	2.42974e-07	1.32643	0.250637	0.797769	0.450318	2.44357	0.000716897	NO	NO	YES	NO	NO	YES	NO	NO	YES	-0.195516	0.96666	0.727562	0.999745	0.33793	0.999932	NO	NO	NO	YES	YES	NO	YES	YES
ENSG00000104689	8797	TNFRSF10A	TNF receptor superfamily member 10a	8	23190452	23225102	protein coding	-1	0.106529	0.838993	0.74262	0.000273913	1.20101	4.39752e-10	0.208848	0.817042	0.75409	0.00556054	1.2983	2.91936e-07	0.202185	0.944429	0.482788	0.158247	1.01379	7.33152e-05	NO	NO	YES	NO	NO	YES	NO	NO	YES	0.356652	0.626072	0.280816	0.999745	0.316887	0.999932	NO	NO	NO	NO	NO	NO	YES	YES
ENSG00000104915	8677	STX10	syntaxin 10	19	13144058	13150383	protein coding	-1	0.573298	0.0990761	0.213025	0.479824	1.01143	4.78432e-05	0.110594	0.936979	0.711937	0.0354782	1.12342	0.000438545	0.251204	0.94784	0.359355	0.4715	1.30288	6.1911e-05	NO	NO	YES	NO	NO	YES	NO	NO	YES	0.229532	0.851557	0.249372	0.999745	0.68271	0.999932	NO	NO	NO	NO	NO	NO	NO	YES
ENSG00000105875	29062	WDR91	WD repeat domain 91	7	135183839	135211555	protein coding	-1	-0.562341	0.00631506	-0.597993	0.000786196	-1.15324	1.05052e-11	-0.440466	0.159361	-0.692761	0.00179896	-1.06714	1.75263e-06	-0.599111	0.0210881	-0.596263	0.0230447	-1.12771	1.8387e-07	NO	NO	YES	NO	NO	YES	NO	NO	YES	0.0103215	0.993957	0.0657833	0.999745	0.053706	0.999932	NO	NO	NO	NO	NO	NO	NO	NO
ENSG00000115840	8604	SLC25A12	solute carrier family 25 member 12	2	171783405	171999859	protein coding	-1	0.575332	9.33849e-05	0.397181	0.00628002	1.28814	4.65882e-24	0.596854	0.0108901	0.393099	0.0764718	1.22104	4.44233e-11	0.763403	4.2985e-06	0.531848	0.00866684	1.11954	1.92664e-12	NO	NO	YES	NO	NO	YES	NO	NO	YES	0.317124	0.545376	0.243266	0.999745	-0.182769	0.999932	NO	NO	NO	NO	NO	NO	NO	NO
ENSG00000119397	11064	CNTRL	centriolin	9	121074660	121177729	protein coding	1	-0.288914	0.369983	-0.705615	0.00022581	-1.20781	3.54377e-11	-0.311204	0.466682	-0.799746	0.000456421	-1.27906	7.93666e-09	-0.436597	0.266637	-0.493135	0.099537	-1.01146	2.20458e-05	NO	NO	YES	NO	NO	YES	NO	NO	YES	-0.210114	0.813848	-0.165857	0.999745	-0.0985177	0.999932	NO	NO	NO	NO	NO	NO	NO	NO
ENSG00000121104	81558	FAM117A	family with sequence similarity 117 member A	17	49710332	49789180	protein coding	-1	-0.599399	0.02192	-0.988415	5.39836e-06	-1.81987	1.84136e-16	-0.813821	0.0324011	-0.903043	0.0047408	-1.90864	2.14507e-06	-0.78284	0.011938	-0.899332	0.00473655	-1.54109	7.43199e-09	NO	NO	YES	NO	NO	YES	NO	NO	YES	-0.235958	0.820158	-0.120219	0.999745	0.139324	0.999932	NO	NO	NO	NO	NO	NO	YES	YES
ENSG00000123545	29078	NDUFAF4	NADH:ubiquinone oxidoreductase complex assembly factor 4	6	96889315	96897891	protein coding	-1	0.441682	0.0818575	0.848242	5.65746e-06	1.6476	4.50584e-21	0.74074	0.00776113	0.650737	0.0111463	1.28173	4.21604e-08	0.811579	0.00126366	0.569596	0.0529358	1.35204	2.25324e-09	NO	NO	YES	NO	NO	YES	NO	NO	YES	0.361363	0.42428	-0.126709	0.999745	-0.0508675	0.999932	NO	NO	NO	NO	NO	NO	YES	NO
ENSG00000124766	6659	SOX4	SRY-box transcription factor 4	6	21593751	21598619	protein coding	1	0.00568033	0.996248	0.260166	0.340416	1.40089	6.7536e-10	-0.0810452	0.951316	0.416481	0.199005	1.21103	1.73593e-05	-0.153194	0.987786	0.226315	0.647725	1.21338	5.74085e-05	NO	NO	YES	NO	NO	YES	NO	NO	YES	1.14132	0.000527709	0.850456	0.999745	1.13588	0.0968895	YES	NO	NO	YES	NO	NO	YES	YES
ENSG00000126822	26030	PLEKHG3	pleckstrin homology and RhoGEF domain containing G3	14	64704102	64750249	protein coding	1	-0.459223	0.189281	-0.970372	4.7437e-05	-1.51959	5.36555e-11	-0.247239	0.759157	-0.854071	0.00549576	-1.64519	3.8565e-07	-0.495818	0.380946	-0.559867	0.152448	-1.03345	0.000794817	NO	NO	YES	NO	NO	YES	NO	NO	YES	-0.0850458	0.971581	-0.554007	0.999745	-0.00477164	0.999932	NO	NO	NO	NO	NO	NO	YES	YES
ENSG00000128881	146057	TTBK2	tau tubulin kinase 2	15	42738730	42920809	protein coding	-1	-0.369655	0.0114238	-0.940788	5.89372e-15	-1.28778	7.44394e-27	-0.324495	0.184632	-0.961252	1.15997e-08	-1.28173	5.36992e-12	-0.348553	0.102711	-0.806138	1.9246e-06	-1.25306	5.15882e-17	NO	NO	YES	NO	NO	YES	NO	NO	YES	0.02619	0.987061	0.0235159	0.999745	-0.110209	0.999932	NO	NO	NO	NO	NO	NO	NO	NO
ENSG00000129993	863	CBFA2T3	CBFA2/RUNX1 partner transcriptional co-repressor 3	16	88874858	88977207	protein coding	-1	-0.216137	0.808965	-1.06349	0.00438888	-2.22847	2.43457e-10	-0.363969	0.756906	-1.15317	0.0101371	-2.09643	2.27065e-06	-0.361022	0.934059	-0.838738	0.153857	-1.56603	0.000851398	NO	NO	YES	NO	NO	YES	NO	NO	YES	-0.946237	0.340377	-0.582704	0.999745	-0.409302	0.999932	NO	NO	NO	YES	NO	NO	YES	YES
ENSG00000130312	64981	MRPL34	mitochondrial ribosomal protein L34	19	17292609	17306843	protein coding	1	0.511636	0.0148645	0.5815	0.00103352	1.07577	7.80763e-11	0.413557	0.288367	0.798352	0.000416564	1.12017	3.08081e-07	0.675501	0.00573245	0.385849	0.192465	1.04979	8.89471e-07	NO	NO	YES	NO	NO	YES	NO	NO	YES	-0.0132859	0.993593	-0.143873	0.999745	-0.0243006	0.999932	NO	NO	NO	NO	NO	NO	NO	NO
ENSG00000135503	91	ACVR1B	activin A receptor type 1B	12	51951699	51997078	protein coding	1	0.874544	1.31605e-05	0.112305	0.636031	1.61716	1.76703e-19	0.493563	0.20057	0.226731	0.449359	1.467	1.24414e-10	0.794642	0.00259635	-0.0377147	0.942911	1.36477	5.0251e-09	NO	NO	YES	NO	NO	YES	NO	NO	YES	0.633928	0.193051	0.729257	0.999745	0.5901	0.999932	NO	NO	NO	YES	YES	YES	NO	NO
ENSG00000135596	64780	MICAL1	microtubule associated monooxygenase, calponin and LIM domain containing 1	6	109444062	109465968	protein coding	-1	-0.294662	0.549828	-0.709892	0.00697622	-1.549	2.60273e-10	-0.384962	0.518895	-0.920379	0.00254676	-1.47194	4.39344e-07	-0.459812	0.533081	-0.604205	0.13785	-1.17084	0.000327709	NO	NO	YES	NO	NO	YES	NO	NO	YES	-0.54136	0.38896	-0.174056	0.999745	-0.122522	0.999932	NO	NO	NO	NO	NO	NO	YES	YES
ENSG00000136286	64005	MYO1G	myosin IG	7	44962662	44979088	protein coding	-1	-0.21579	0.785121	-0.608194	0.0849479	-1.8738	3.65685e-09	-0.137768	0.928597	-0.939848	0.0193758	-1.44212	0.000182293	-0.531297	0.659347	-0.599073	0.285818	-1.40129	0.000991177	NO	NO	YES	NO	NO	YES	NO	NO	YES	-1.04571	0.188914	-0.374488	0.999745	-0.28433	0.999932	NO	NO	NO	YES	NO	NO	YES	YES
ENSG00000145287	51316	PLAC8	placenta associated 8	4	83059493	83137075	protein coding	-1	-0.573767	0.204017	-0.897574	0.00361201	-2.18471	2.66198e-14	-0.395327	0.615221	-1.1761	0.00101667	-1.82108	1.14844e-07	-0.69443	0.260381	-0.953449	0.0332485	-1.64912	1.12167e-05	NO	NO	YES	NO	NO	YES	NO	NO	YES	-0.709411	0.470552	-0.256183	0.999745	-0.0129114	0.999932	NO	NO	NO	YES	NO	NO	YES	YES
ENSG00000147010	30011	SH3KBP1	SH3 domain containing kinase binding protein 1	X	19533977	19887600	protein coding	-1	-0.689021	7.88561e-07	-0.743031	2.28986e-08	-1.29953	4.89333e-24	-0.397618	0.0519666	-0.627254	0.00013403	-1.12751	3.21976e-12	-0.694355	3.50373e-05	-0.570031	0.00304947	-1.19991	1.70741e-13	NO	NO	YES	NO	NO	YES	NO	NO	YES	0.136445	0.898327	-0.107631	0.999745	0.049315	0.999932	NO	NO	NO	NO	NO	NO	NO	NO
ENSG00000148180	2934	GSN	gelsolin	9	121207794	121332843	protein coding	1	-0.87814	0.000696439	-0.101187	0.727176	-2.44536	6.16441e-29	-0.651368	0.057408	-0.472122	0.107542	-1.46891	2.18955e-08	-0.860077	0.00873033	-0.20937	0.656367	-1.61325	1.39829e-08	NO	NO	YES	NO	NO	YES	NO	NO	YES	-1.46226	2.93655e-05	-0.352098	0.999745	-0.558055	0.999932	YES	NO	NO	YES	NO	YES	YES	NO
ENSG00000150637	10666	CD226	CD226 molecule	18	69831158	69961803	protein coding	-1	1.46774	0.00991983	0.44651	0.455242	3.06665	4.08582e-12	1.1436	0.371075	0.116723	0.919737	3.78963	3.97131e-13	1.21358	0.216161	0.811925	0.373972	2.31639	9.54919e-05	NO	NO	YES	NO	NO	YES	NO	NO	YES	1.15044	0.435934	2.4801	0.999745	0.283934	0.999932	NO	NO	NO	YES	YES	NO	YES	YES
ENSG00000152495	814	CAMK4	calcium/calmodulin dependent protein kinase IV	5	111223653	111494886	protein coding	1	0.377771	0.613603	0.762931	0.048289	2.99622	5.78871e-22	1.2525	0.0686938	0.497766	0.473582	2.62419	6.30154e-10	0.539329	0.709731	1.2452	0.0114737	2.62433	4.09538e-12	NO	NO	YES	NO	NO	YES	NO	NO	YES	1.86478	0.000374912	0.899408	0.999745	0.776237	0.999932	YES	NO	NO	YES	YES	YES	YES	YES
ENSG00000160124	131076	MIX23	mitochondrial matrix import factor 23	3	122359591	122383231	protein coding	-1	0.0489641	0.947547	0.665783	0.00559408	1.35126	6.37964e-10	0.373197	0.663183	0.743011	0.0278962	1.13164	0.000464395	0.747151	0.036553	0.633604	0.0858159	1.29018	3.52563e-06	NO	NO	YES	NO	NO	YES	NO	NO	YES	0.640619	0.301432	0.0153146	0.999745	-0.115445	0.999932	NO	NO	NO	NO	NO	NO	YES	NO
ENSG00000165272	360	AQP3	aquaporin 3 (Gill blood group)	9	33441156	33447596	protein coding	-1	-0.484819	0.117737	-0.689543	0.00330656	-2.0764	5.71298e-17	-0.41333	0.551365	-0.580916	0.104161	-1.94908	5.5151e-05	-0.704131	0.0507368	-0.683539	0.0552134	-1.88015	4.65859e-11	NO	NO	YES	NO	NO	YES	NO	NO	YES	-0.898059	0.0975344	-0.958403	0.999745	-0.511012	0.999932	NO	NO	NO	YES	NO	YES	YES	YES
ENSG00000166411	3419	IDH3A	isocitrate dehydrogenase (NAD(+)) 3 catalytic subunit alpha	15	78131498	78171945	protein coding	1	0.520035	0.00229672	0.979088	1.17532e-11	1.67605	6.45506e-34	0.500358	0.0351902	0.911397	6.39606e-07	1.44684	5.99141e-17	0.85187	2.22506e-06	0.661465	0.00173465	1.42184	6.68333e-16	NO	NO	YES	NO	NO	YES	NO	NO	YES	0.181681	0.785537	0.0288465	0.999745	-0.11497	0.999932	NO	NO	NO	NO	NO	NO	YES	NO
ENSG00000168297	54899	PXK	PX domain containing serine/threonine kinase like	3	58332880	58426127	protein coding	1	-0.931966	3.17099e-06	-0.881794	3.82615e-06	-1.03261	2.8489e-08	-0.642591	0.0139293	-0.635299	0.00705477	-1.03337	6.41125e-06	-0.883169	0.000340674	-0.729902	0.00874027	-1.19539	5.00789e-07	NO	NO	YES	NO	NO	YES	NO	NO	YES	0.785302	0.00186204	0.254355	0.999745	0.398453	0.999932	YES	NO	NO	NO	NO	NO	NO	NO
ENSG00000169398	5747	PTK2	protein tyrosine kinase 2	8	140657900	141002216	protein coding	-1	0.829395	1.03124e-05	0.853514	1.81968e-06	1.03794	2.03438e-09	0.481517	0.221803	0.98215	2.58935e-05	1.12075	1.95618e-06	0.542229	0.0761855	0.637751	0.021287	1.1342	3.10631e-07	NO	NO	YES	NO	NO	YES	NO	NO	YES	-0.640437	0.119208	-0.376987	0.999745	-0.0579005	0.999932	NO	NO	NO	NO	NO	NO	NO	NO
ENSG00000170854	84864	RIOX2	ribosomal oxygenase 2	3	97941818	97972457	protein coding	-1	0.0543544	0.90572	0.654707	1.86e-05	1.26411	5.21042e-19	0.0787276	0.936503	0.450668	0.054473	1.1209	4.95828e-08	0.276295	0.5602	0.498731	0.0341711	1.0764	2.51825e-09	NO	NO	YES	NO	NO	YES	NO	NO	YES	0.559705	0.073614	0.580097	0.999745	0.244835	0.999932	NO	NO	NO	NO	NO	NO	YES	YES
ENSG00000171100	4534	MTM1	myotubularin 1	X	150568417	150673143	protein coding	1	-0.487087	0.0852182	-0.504094	0.0220488	-1.09901	1.04648e-07	-0.168945	0.846937	-0.462977	0.105539	-1.1689	5.10854e-05	-0.239769	0.892221	-0.458792	0.195059	-1.1634	1.17444e-05	NO	NO	YES	NO	NO	YES	NO	NO	YES	-0.10418	0.957812	-0.545583	0.999745	-0.474904	0.999932	NO	NO	NO	NO	NO	NO	NO	NO
ENSG00000172115	54205	CYCS	cytochrome c, somatic	7	25118656	25125260	protein coding	-1	0.540575	0.00660706	0.750517	7.85778e-06	1.32459	1.12462e-16	0.753959	0.000144668	0.648961	0.00160731	1.18413	7.10388e-10	0.851607	5.1592e-05	0.4441	0.0963469	1.0511	4.66765e-07	NO	NO	YES	NO	NO	YES	NO	NO	YES	0.0375409	0.987061	-0.22633	0.999745	-0.25698	0.999932	NO	NO	NO	NO	NO	NO	NO	NO
ENSG00000175567	7351	UCP2	uncoupling protein 2	11	73974061	73982843	protein coding	-1	-0.279197	0.3396	-0.441122	0.016071	-1.40829	5.87581e-17	-0.463777	0.104592	-0.516034	0.0188801	-1.2234	7.76428e-09	-0.52564	0.0654543	-0.501397	0.0653659	-1.03534	2.29715e-06	NO	NO	YES	NO	NO	YES	NO	NO	YES	-0.684185	0.0551819	-0.252503	0.999745	-0.0225539	0.999932	NO	NO	NO	NO	NO	NO	YES	NO
ENSG00000176087	113829	SLC35A4	solute carrier family 35 member A4	5	140564819	140569100	protein coding	1	0.724119	0.0520035	0.394813	0.216463	1.3943	5.22336e-07	0.554602	0.338303	0.980978	0.00458437	1.43747	1.20256e-05	0.768259	0.130862	0.346301	0.531493	1.31758	0.000335063	NO	NO	YES	NO	NO	YES	NO	NO	YES	0.279663	0.844149	-0.109556	0.999745	0.202557	0.999932	NO	NO	NO	NO	NO	NO	NO	NO
ENSG00000180185	81889	FAHD1	fumarylacetoacetate hydrolase domain containing 1	16	1826967	1840207	protein coding	1	0.457484	0.169315	0.491136	0.0447449	1.53164	7.42978e-13	0.362942	0.651633	0.510456	0.142602	1.47574	3.34509e-07	0.871788	0.00868128	0.448135	0.278046	1.61877	4.22437e-09	NO	NO	YES	NO	NO	YES	NO	NO	YES	0.587397	0.326791	0.54569	0.999745	0.287225	0.999932	NO	NO	NO	YES	NO	YES	YES	YES
ENSG00000181444	168544	ZNF467	zinc finger protein 467	7	149764182	149773588	protein coding	-1	-0.263613	0.476437	-0.744682	0.000482473	-2.27863	7.25555e-23	-0.250661	0.759644	-0.918626	0.00516488	-1.41742	0.000243111	-0.479073	0.298862	-0.504719	0.157575	-1.90941	2.64708e-12	NO	NO	YES	NO	NO	YES	NO	NO	YES	-1.26735	0.0031726	-0.294672	0.999745	-0.929199	0.999932	YES	NO	NO	YES	NO	YES	YES	YES
ENSG00000183828	256281	NUDT14	nudix hydrolase 14	14	105172938	105181323	protein coding	-1	-0.187661	0.646142	-0.736392	0.000227851	-1.65412	1.28525e-16	0.0198346	0.987801	-0.982759	0.000787681	-1.45443	1.37969e-05	-0.15911	0.97265	-0.634556	0.0405602	-1.095	1.12256e-05	NO	NO	YES	NO	NO	YES	NO	NO	YES	-0.7259	0.118087	-0.470778	0.999745	-0.312672	0.999932	NO	NO	NO	NO	NO	NO	YES	YES
ENSG00000184014	23258	DENND5A	DENN domain containing 5A	11	9138825	9265959	protein coding	-1	0.36107	0.355281	0.853082	0.000251804	1.4283	1.02935e-10	-0.100559	0.9322	0.540453	0.0713256	1.04046	0.000159319	0.170378	0.977416	0.73787	0.0377041	1.35113	3.1916e-06	NO	NO	YES	NO	NO	YES	NO	NO	YES	0.218033	0.896924	0.596393	0.999745	0.430358	0.999932	NO	NO	NO	NO	NO	NO	YES	YES
ENSG00000196605	162993	ZNF846	zinc finger protein 846	19	9751993	9793180	protein coding	-1	-0.328116	0.453333	-0.981449	0.000158036	-1.85845	9.12305e-12	-0.479559	0.537351	-1.26688	0.00378254	-2.07457	0.000350656	-0.176238	0.980809	-0.707215	0.0949106	-1.46045	1.29917e-05	NO	NO	YES	NO	NO	YES	NO	NO	YES	-0.544393	0.619041	-0.314769	0.999745	-0.580215	0.999932	NO	NO	NO	NO	NO	NO	YES	YES
ENSG00000196814	89853	MVB12B	multivesicular body subunit 12B	9	126326829	126507041	protein coding	1	-0.336449	0.0589323	-0.70268	2.03699e-07	-1.34597	1.53561e-24	-0.415872	0.0587459	-0.707792	5.24635e-05	-1.14357	3.1273e-10	-0.693729	5.26652e-05	-0.567898	0.00421139	-1.11742	1.70141e-11	NO	NO	YES	NO	NO	YES	NO	NO	YES	-0.303205	0.532279	-0.00873132	0.999745	0.132225	0.999932	NO	NO	NO	NO	NO	NO	YES	NO
ENSG00000213523	10011	SRA1	steroid receptor RNA activator 1	5	140537340	140557677	protein coding	-1	1.02412	0.0145656	0.480318	0.213493	2.06635	4.44934e-10	0.432072	0.673915	1.03362	0.0156399	1.71434	1.81773e-05	0.802834	0.269493	0.528071	0.406929	1.58015	0.000389858	NO	NO	YES	NO	NO	YES	NO	NO	YES	0.565984	0.688764	0.244078	0.999745	0.259512	0.999932	NO	NO	NO	YES	NO	NO	YES	YES
ENSG00000237441	5863	RGL2	ral guanine nucleotide dissociation stimulator like 2	6	33291654	33298942	protein coding	-1	-0.178658	0.631613	-0.868761	2.10934e-06	-1.33402	2.18918e-13	-0.378725	0.409855	-0.809605	0.00223607	-1.17842	5.5469e-05	-0.464914	0.192205	-0.612768	0.0333436	-1.1119	1.66656e-06	NO	NO	YES	NO	NO	YES	NO	NO	YES	-0.283526	0.719166	0.0012342	0.999745	-0.030761	0.999932	NO	NO	NO	NO	NO	NO	YES	NO
ENSG00000005189	81691	REXO5	RNA exonuclease 5	16	20806429	20849665	protein coding	1	-0.51169	0.303048	-1.01977	0.00127909	-1.62049	1.04198e-07	-0.494005	0.516877	-0.997095	0.0129765	-2.03249	1.95895e-06	-0.400668	0.828435	-0.613157	0.244847	-1.36606	0.000659647	NO	NO	YES	NO	NO	YES	NO	NO	YES	-0.0890302	0.971581	-0.52279	0.999745	-0.378108	0.999932	NO	NO	NO	NO	NO	NO	YES	YES
ENSG00000026559	3755	KCNG1	potassium voltage-gated channel modifier subfamily G member 1	20	51003656	51023107	protein coding	-1	-0.0486202	0.957948	0.869792	0.00242619	1.72621	7.03704e-11	0.0229371	0.990071	0.659746	0.0972779	1.21181	0.000854748	0.056539	0.995219	0.916569	0.0325856	1.35331	0.000128772	NO	NO	YES	NO	NO	YES	NO	NO	YES	0.908606	0.123951	0.548143	0.999745	0.398212	0.999932	NO	NO	NO	NO	NO	NO	YES	YES
ENSG00000073756	5743	PTGS2	prostaglandin-endoperoxide synthase 2	1	186671791	186680922	protein coding	-1	-0.393586	0.842102	1.23543	0.135032	4.52378	4.06179e-10	-0.10116	0.982266	2.36949	0.0098522	3.4266	7.62913e-05	-0.446752	0.995219	1.50523	0.253397	3.71572	0.000148739	NO	NO	YES	NO	NO	YES	NO	NO	YES	3.69053	6.69652e-06	1.15417	0.999745	2.79382	0.0250651	YES	NO	YES	YES	NO	NO	YES	YES
ENSG00000085831	22996	TTC39A	tetratricopeptide repeat domain 39A	1	51287258	51345116	protein coding	-1	1.94461	0.00580713	1.72681	0.00594628	5.36548	2.07438e-22	1.14419	0.518404	1.77391	0.032133	4.90439	1.61568e-14	1.34027	0.309488	0.182575	0.907533	3.88084	4.45242e-08	NO	NO	YES	NO	NO	YES	NO	NO	YES	1.69818	0.256035	1.97794	0.999745	2.36507	0.131934	NO	NO	NO	YES	YES	YES	YES	YES
ENSG00000105048	7138	TNNT1	troponin T1, slow skeletal type	19	55132698	55149206	protein coding	-1	-0.289212	0.504862	-0.956969	4.60217e-05	-1.53065	1.93538e-11	-0.403155	0.46809	-0.746763	0.0142369	-1.45442	4.33281e-06	-0.376331	0.664906	-0.741601	0.0396841	-1.31223	8.33611e-06	NO	NO	YES	NO	NO	YES	NO	NO	YES	-0.281005	0.844774	-0.312619	0.999745	-0.216397	0.999932	NO	NO	NO	NO	NO	NO	YES	YES
ENSG00000131668	56033	BARX1	BARX homeobox 1	9	93951627	93955355	protein coding	-1	0.696205	0.0132678	0.590616	0.0147184	1.02809	5.95071e-06	0.478886	0.27723	0.230983	0.473987	1.01373	0.000165434	0.637749	0.113967	0.459941	0.240202	1.12123	0.000154045	NO	NO	YES	NO	NO	YES	NO	NO	YES	-0.254997	0.848886	0.296423	0.999745	0.012504	0.999932	NO	NO	NO	NO	NO	NO	NO	NO
ENSG00000143819	2052	EPHX1	epoxide hydrolase 1	1	225810124	225845563	protein coding	1	-0.468529	0.00786636	-0.665732	8.62929e-06	-1.4879	2.53515e-24	-0.30824	0.362312	-0.72027	0.000298582	-1.62757	2.84529e-13	-0.429389	0.0910485	-0.577554	0.00953951	-1.08436	3.75945e-09	NO	NO	YES	NO	NO	YES	NO	NO	YES	-0.352788	0.331049	-0.590707	0.999745	-0.0860305	0.999932	NO	NO	NO	NO	NO	NO	YES	YES
ENSG00000145087	9515	STXBP5L	syntaxin binding protein 5L	3	120908072	121424761	protein coding	1	-0.564401	0.105869	-0.561343	0.0367036	-1.31572	2.01425e-07	-0.348292	0.660818	-0.896575	0.0109329	-1.7867	8.09966e-06	-0.668955	0.153356	-0.398615	0.396251	-1.14859	0.000498413	NO	NO	YES	NO	NO	YES	NO	NO	YES	-0.185116	0.936231	-0.555893	0.999745	-0.116725	0.999932	NO	NO	NO	NO	NO	NO	NO	YES
ENSG00000164532	57057	TBX20	T-box transcription factor 20	7	35202430	35254100	protein coding	-1	0.812789	7.40866e-05	0.90017	2.68868e-06	1.71391	3.9893e-22	0.214026	0.837055	0.642742	0.0292985	1.44232	1.90534e-08	0.527193	0.126389	0.715742	0.0125074	1.41615	3.029e-10	NO	NO	YES	NO	NO	YES	NO	NO	YES	0.00458846	0.999561	0.528084	0.999745	0.162275	0.999932	NO	NO	NO	NO	NO	NO	NO	YES
ENSG00000173546	1464	CSPG4	chondroitin sulfate proteoglycan 4	15	75674322	75712848	protein coding	-1	-1.09854	0.072451	-1.08034	0.0247331	-4.41798	4.88937e-22	-0.772537	0.450683	-1.74582	0.00200719	-3.34149	2.18955e-08	-0.965833	0.370882	-1.45681	0.0385005	-3.57638	5.39343e-10	NO	NO	YES	NO	NO	YES	NO	NO	YES	-2.25903	3.1375e-09	-0.764113	0.999745	-1.17361	0.688629	YES	NO	NO	YES	NO	YES	YES	YES
ENSG00000179344	3119	HLA-DQB1	major histocompatibility complex, class II, DQ beta 1	6	32659467	32668383	protein coding	-1	-0.0580119	0.92427	-0.80616	0.000329136	-1.72576	2.60863e-13	0.138352	0.898784	-1.03074	0.00612396	-1.81436	0.000243111	-0.0892799	0.995219	-0.780128	0.0199601	-1.10756	6.46991e-05	NO	NO	YES	NO	NO	YES	NO	NO	YES	-0.85737	0.0976118	-0.949224	0.999745	-0.223945	0.999932	NO	NO	NO	NO	NO	NO	YES	YES
ENSG00000182218	84439	HHIPL1	HHIP like 1	14	99645129	99680569	protein coding	1	0.045105	0.91246	-0.909174	2.99785e-10	-1.28454	9.7577e-19	-0.0517843	0.952271	-0.753379	0.000646042	-1.03707	2.79159e-05	-0.237203	0.649466	-0.820209	5.95237e-05	-1.13754	1.66638e-10	NO	NO	YES	NO	NO	YES	NO	NO	YES	-0.415665	0.387961	-0.211982	0.999745	-0.0791091	0.999932	NO	NO	NO	NO	NO	NO	YES	NO
ENSG00000140853	84166	NLRC5	NLR family CARD domain containing 5	16	56989485	57083531	protein coding	1	0.560843	0.050923	0.751454	0.000818521	0.800195	0.000251757	0.262509	0.702313	0.679617	0.0134067	1.01328	0.000106059	0.511697	0.27341	0.666874	0.0503997	1.00605	0.000422654	NO	NO	NO	NO	NO	YES	NO	NO	YES	-0.507874	0.378633	0.0595452	0.999745	-0.187136	0.999932	NO	NO	NO	NO	NO	NO	NO	NO
ENSG00000000938	2268	FGR	FGR proto-oncogene, Src family tyrosine kinase	1	27612064	27635185	protein coding	-1	1.76595	3.84621e-06	1.42014	0.000121469	1.70105	1.9722e-06	0.767981	0.302541	1.47847	0.00088379	1.3423	0.00265338	1.02131	0.12274	1.3487	0.0142913	1.74265	0.000260199	YES	YES	YES	NO	YES	NO	NO	NO	YES	-1.4801	0.0202508	-0.916522	0.999745	-0.657563	0.999932	YES	NO	NO	NO	NO	NO	NO	NO
ENSG00000130702	3911	LAMA5	laminin subunit alpha 5	20	62307955	62367312	protein coding	-1	0.0474159	0.952369	-1.00684	7.54475e-05	-1.77194	2.10515e-12	-0.31063	0.713761	-1.24278	0.000531845	-1.1995	0.00141039	-0.557317	0.311968	-0.664799	0.103654	-1.40077	1.09473e-05	NO	YES	YES	NO	YES	NO	NO	NO	YES	-0.809852	0.252648	0.347952	0.999745	-0.198343	0.999932	NO	NO	NO	NO	NO	NO	YES	NO
ENSG00000158106	114822	RHPN1	rhophilin Rho GTPase binding protein 1	8	143368876	143384221	protein coding	1	-0.718976	0.0619349	-1.07876	0.000369649	-1.43099	1.57138e-06	-0.784324	0.213791	-1.5715	0.000545114	-1.47665	0.00207287	-0.767613	0.164813	-0.936337	0.0451879	-1.34626	0.000463215	NO	YES	YES	NO	YES	NO	NO	NO	YES	0.36915	0.794474	0.86896	0.999745	0.353958	0.999932	NO	NO	NO	NO	NO	NO	NO	NO
ENSG00000178585	56998	CTNNBIP1	catenin beta interacting protein 1	1	9848276	9910336	protein coding	-1	-0.384986	0.31191	-1.34866	1.40813e-08	-1.66115	1.93326e-12	-0.376076	0.559728	-1.13809	0.000544695	-1.04947	0.00207152	-0.284413	0.869176	-1.03704	0.00296904	-1.19617	8.0267e-05	NO	YES	YES	NO	YES	NO	NO	NO	YES	0.0780858	0.974645	0.461453	0.999745	0.0983036	0.999932	NO	NO	NO	NO	NO	NO	YES	NO
ENSG00000189298	80317	ZKSCAN3	zinc finger with KRAB and SCAN domains 3	6	28349947	28369172	protein coding	1	-0.012043	0.986755	-1.4547	1.37269e-11	-1.31437	5.41001e-10	-0.178044	0.862425	-1.28148	0.000483693	-1.24041	0.00212277	0.00799066	0.999613	-0.9688	0.00143386	-1.07264	4.50229e-05	NO	YES	YES	NO	YES	NO	NO	NO	YES	0.155658	0.932847	0.241884	0.999745	-0.119761	0.999932	NO	NO	NO	NO	NO	NO	YES	YES
ENSG00000112414	57211	ADGRG6	adhesion G protein-coupled receptor G6	6	142301854	142446266	protein coding	1	-0.0673841	0.942581	-1.66277	7.06916e-08	-1.80379	3.92882e-09	0.0871224	0.957032	-1.55505	0.000581522	-1.28223	0.00563062	-0.169846	0.995219	-1.42299	0.00119843	-1.68019	1.10232e-05	NO	YES	YES	NO	YES	NO	NO	NO	YES	-0.0704182	0.985029	0.176904	0.999745	-0.105411	0.999932	NO	NO	NO	NO	NO	NO	YES	YES
ENSG00000130810	56342	PPAN	peter pan homolog	19	10106362	10112012	protein coding	1	0.441715	0.108788	0.963294	8.28662e-07	1.36524	2.17956e-13	0.30087	0.715948	1.17522	7.97197e-06	0.769269	0.0127069	0.317708	0.67958	0.652707	0.0286893	1.14273	1.21702e-06	NO	NO	YES	NO	YES	NO	NO	NO	YES	-0.038664	0.987491	-0.733757	0.999745	0.164664	0.999932	NO	NO	NO	NO	NO	NO	NO	NO
ENSG00000010818	3097	HIVEP2	HIVEP zinc finger 2	6	142751469	142956698	protein coding	-1	1.29583	5.77815e-06	1.16252	2.05058e-05	1.35152	3.48553e-07	0.804408	0.050942	1.04503	0.0016438	0.929532	0.00517796	1.05993	0.00587405	1.24343	0.00120249	1.3212	0.000168417	YES	YES	YES	NO	NO	NO	NO	NO	YES	-1.10266	0.0343323	-0.928304	0.999745	-0.998613	0.216721	YES	NO	NO	NO	NO	NO	NO	NO
ENSG00000106003	3955	LFNG	LFNG O-fucosylpeptide 3-beta-N-acetylglucosaminyltransferase	7	2512529	2529177	protein coding	1	1.85282	1.15363e-05	1.50358	0.00022601	1.90277	1.19585e-06	0.763924	0.450649	1.20845	0.0225276	1.10752	0.0418645	1.05166	0.199357	1.20048	0.0682667	1.79008	0.000848519	YES	YES	YES	NO	NO	NO	NO	NO	YES	-1.44957	0.109092	-0.875375	0.999745	-0.491508	0.999932	NO	NO	NO	NO	NO	NO	NO	NO
ENSG00000136826	9314	KLF4	KLF transcription factor 4	9	107484852	107490482	protein coding	-1	1.37104	9.88662e-06	1.36308	3.35487e-06	1.58028	3.05169e-08	1.05394	0.00864413	0.64868	0.0983668	0.867997	0.0206295	1.19914	0.00369844	1.2155	0.00480781	2.0121	4.13566e-08	YES	YES	YES	NO	NO	NO	NO	NO	YES	-1.15091	0.0155587	-0.810421	0.999745	-0.44358	0.999932	YES	NO	NO	NO	NO	NO	NO	NO
ENSG00000163508	8320	EOMES	eomesodermin	3	27715949	27722711	protein coding	-1	1.47726	0.000217147	1.51677	4.93357e-05	2.75889	3.25695e-16	1.03136	0.304617	0.33205	0.691397	1.35659	0.0258077	1.42308	0.00574844	1.39214	0.00909441	2.71345	5.53289e-11	YES	YES	YES	NO	NO	NO	NO	NO	YES	-0.220175	0.925394	-0.0529822	0.999745	-0.227783	0.999932	NO	NO	NO	YES	NO	YES	YES	NO
ENSG00000052749	23223	RRP12	ribosomal RNA processing 12 homolog	10	97356357	97426076	protein coding	-1	-0.156155	0.656028	1.12806	5.26307e-13	1.1742	2.59183e-14	0.0147461	0.988166	0.654865	0.00121157	0.905074	3.52986e-06	0.0954677	0.995219	0.93882	1.55217e-05	1.21569	7.13565e-10	NO	YES	YES	NO	NO	NO	NO	NO	YES	0.206075	0.853164	0.228931	0.999745	0.171744	0.999932	NO	NO	NO	NO	NO	NO	YES	NO
ENSG00000090238	83719	YPEL3	yippee like 3	16	30092314	30096915	protein coding	-1	0.0507823	0.970955	-2.27527	1.47166e-07	-1.89579	7.65708e-06	-0.272691	0.882654	-1.44002	0.0141878	-1.49675	0.0142316	-0.442329	0.927196	-2.07941	0.00163785	-2.19035	0.000126949	NO	YES	YES	NO	NO	NO	NO	NO	YES	0.338254	0.863897	0.232406	0.999745	0.324959	0.999932	NO	NO	NO	NO	NO	NO	YES	NO
ENSG00000099377	80270	HSD3B7	hydroxy-delta-5-steroid dehydrogenase, 3 beta- and steroid delta-isomerase 7	16	30985207	30989147	protein coding	1	-0.287052	0.701262	-1.48748	4.93357e-05	-2.16901	1.28148e-08	-0.153774	0.935943	0.155474	0.789913	-0.813337	0.165584	-0.461827	0.826632	-1.0529	0.0691165	-1.99388	2.56417e-05	NO	YES	YES	NO	NO	NO	NO	NO	YES	-0.391847	0.854629	-0.842436	0.999745	-0.472443	0.999932	NO	NO	NO	NO	NO	NO	YES	NO
ENSG00000100271	25809	TTLL1	TTL family tubulin polyglutamylase complex subunit L1	22	43039516	43089419	protein coding	-1	-0.0375084	0.951013	-1.40597	3.07158e-11	-1.22333	3.73165e-09	-0.0156099	0.990278	-0.550739	0.101279	-1.29952	0.0016891	-0.135477	0.981736	-0.940277	0.00140013	-1.21132	1.86032e-06	NO	YES	YES	NO	NO	NO	NO	NO	YES	0.22298	0.879862	-0.72548	0.999745	-0.145219	0.999932	NO	NO	NO	NO	NO	NO	YES	YES
ENSG00000104687	2936	GSR	glutathione-disulfide reductase	8	30678066	30727846	protein coding	-1	0.40705	0.0250096	1.11377	1.76797e-15	1.36014	2.90593e-23	0.541878	0.00588161	0.995165	4.05353e-09	0.982412	9.0119e-09	0.446662	0.0572238	0.913004	1.94036e-06	1.10186	4.73238e-10	NO	YES	YES	NO	NO	NO	NO	NO	YES	-0.156522	0.867322	-0.566022	0.999745	-0.269384	0.999932	NO	NO	NO	NO	NO	NO	NO	NO
ENSG00000104972	10859	LILRB1	leukocyte immunoglobulin like receptor B1	19	54617158	54638022	protein coding	1	1.05499	0.242853	2.86546	2.35404e-07	2.3634	2.23161e-05	0.264294	0.951316	1.87803	0.0159078	2.39656	0.00125353	0.933572	0.775909	2.3585	NA	2.64094	0.000627901	NO	YES	YES	NO	NO	NO	NO	NO	YES	-1.55373	0.299447	0.240964	0.999745	-0.665377	0.999932	NO	NO	NO	NO	NO	NO	YES	YES
ENSG00000118690	84071	ARMC2	armadillo repeat containing 2	6	108848416	108974476	protein coding	1	-0.505838	0.0858202	-1.02031	1.51596e-05	-1.29787	5.72109e-08	-0.489784	0.507491	-1.36859	0.00216489	-0.469667	0.272743	-0.420729	0.530839	-0.929833	0.00795122	-1.07822	0.000321175	NO	YES	YES	NO	NO	NO	NO	NO	YES	0.237016	0.892512	1.40475	0.999745	0.284433	0.999932	NO	NO	NO	NO	NO	NO	NO	NO
ENSG00000119681	4053	LTBP2	latent transforming growth factor beta binding protein 2	14	74498183	74612378	protein coding	-1	-0.683447	0.12783	-1.80797	3.02567e-07	-2.26299	7.84654e-10	-0.210811	0.897783	-0.029239	0.961237	-0.661876	0.241224	-0.217894	0.982421	-1.25482	0.0182028	-1.93056	1.93733e-05	NO	YES	YES	NO	NO	NO	NO	NO	YES	0.229607	0.937831	-0.468192	0.999745	-0.480579	0.999932	NO	NO	NO	NO	NO	NO	YES	NO
ENSG00000127946	3092	HIP1	huntingtin interacting protein 1	7	75533298	75738962	protein coding	-1	0.367162	0.531756	1.37806	5.73506e-06	1.20793	5.92018e-05	0.301011	0.7783	0.523829	0.197036	0.463688	0.250367	0.479004	0.702999	1.20675	0.00631899	1.46391	0.000188912	NO	YES	YES	NO	NO	NO	NO	NO	YES	-0.533968	0.541418	-0.365591	0.999745	-0.243683	0.999932	NO	NO	NO	NO	NO	NO	NO	NO
ENSG00000133874	79845	RNF122	ring finger protein 122	8	33547754	33567128	protein coding	-1	-0.747867	0.00894292	-1.29542	6.95913e-07	-1.31382	4.09019e-07	-0.631704	0.393866	-0.804001	0.0641951	-0.925586	0.0569227	-0.465145	0.528251	-0.950421	0.0151569	-1.18398	0.000360997	NO	YES	YES	NO	NO	NO	NO	NO	YES	0.733505	0.324806	0.52019	0.999745	0.301416	0.999932	NO	NO	NO	NO	NO	NO	NO	NO
ENSG00000135521	84946	LTV1	LTV1 ribosome biogenesis factor	6	143843338	143863812	protein coding	1	0.0735294	0.852216	1.04825	4.66096e-13	1.14077	1.13772e-15	0.0395391	0.967037	0.762492	7.45338e-05	0.821798	2.49266e-05	0.310917	0.412785	0.747111	0.000387039	1.07788	3.82188e-09	NO	YES	YES	NO	NO	NO	NO	NO	YES	0.0236214	0.987491	-0.00122795	0.999745	-0.00608106	0.999932	NO	NO	NO	NO	NO	NO	YES	NO
ENSG00000138074	8884	SLC5A6	solute carrier family 5 member 6	2	27199587	27212958	protein coding	-1	0.151454	0.603195	1.02431	4.33199e-14	1.18447	4.53334e-19	-0.133319	0.852198	0.882326	9.02705e-07	0.982151	7.56691e-08	0.147469	0.927196	0.800895	2.4513e-05	1.09991	5.79745e-11	NO	YES	YES	NO	NO	NO	NO	NO	YES	0.0139376	0.993593	0.224566	0.999745	0.136739	0.999932	NO	NO	NO	NO	NO	NO	YES	YES
ENSG00000141696	10609	P3H4	prolyl 3-hydroxylase family member 4 (inactive)	17	41801947	41812604	protein coding	-1	0.0404931	0.962067	-1.25402	1.81449e-05	-1.77786	5.12159e-09	-0.274673	0.842279	-0.967386	0.046242	-2.08027	0.00249916	-0.255626	0.947772	-0.866767	0.0443209	-1.21067	0.000620303	NO	YES	YES	NO	NO	NO	NO	NO	YES	-0.559989	0.638059	-0.776961	0.999745	-0.0824089	0.999932	NO	NO	NO	NO	NO	NO	YES	YES
ENSG00000141736	2064	ERBB2	erb-b2 receptor tyrosine kinase 2	17	39687914	39730426	protein coding	1	-0.100604	0.892714	-1.50056	4.84735e-07	-1.55559	1.81126e-07	-0.0535928	0.975303	-0.832743	0.0919104	-1.08702	0.055857	-0.2448	0.959049	-0.716323	0.119103	-1.23873	0.000811129	NO	YES	YES	NO	NO	NO	NO	NO	YES	0.0458044	0.98922	-0.211403	0.999745	-0.164486	0.999932	NO	NO	NO	NO	NO	NO	YES	NO
ENSG00000149809	7108	TM7SF2	transmembrane 7 superfamily member 2	11	65111845	65116384	protein coding	1	-0.56128	0.0154081	-1.00643	2.618e-07	-1.66277	5.75417e-17	-0.794747	0.0184227	-0.624468	0.0307495	-0.741277	0.0162977	-0.539241	0.136217	-0.661213	0.0356172	-1.3094	2.27161e-07	NO	YES	YES	NO	NO	NO	NO	NO	YES	-0.0911734	0.959914	0.66555	0.999745	-0.110922	0.999932	NO	NO	NO	NO	NO	NO	YES	NO
ENSG00000164938	94241	TP53INP1	tumor protein p53 inducible nuclear protein 1	8	94925972	94949378	protein coding	-1	-0.0635065	0.969161	-2.61454	1.99875e-07	-2.57849	1.94429e-07	-0.075014	0.97601	-0.413732	0.5644	-1.34574	0.0459796	-1.07362	0.334133	-2.42331	0.0010498	-2.8947	7.50812e-06	NO	YES	YES	NO	NO	NO	NO	NO	YES	0.124337	0.971581	-0.86697	0.999745	0.626959	0.999932	NO	NO	NO	NO	NO	NO	YES	NO
ENSG00000164976	57462	MYORG	myogenesis regulating glycosidase	9	34366666	34376898	protein coding	-1	0.37282	0.572881	-2.03931	3.52007e-07	-2.68962	6.37964e-10	0.290897	0.855874	-1.36433	0.0331515	-1.62879	0.0287294	-0.170411	0.995219	-1.65176	0.00258906	-2.13626	7.89557e-06	NO	YES	YES	NO	NO	NO	NO	NO	YES	-1.01652	0.467244	-0.564763	0.999745	-0.33721	0.999932	NO	NO	NO	NO	NO	NO	YES	YES
ENSG00000167363	64122	FN3K	fructosamine 3 kinase	17	82735615	82751196	protein coding	1	0.0488478	0.948361	-1.85374	1.76149e-10	-1.49996	6.36716e-08	-0.4808	0.601535	-1.19435	0.0141845	-0.954894	0.0645095	0.0375415	0.997614	-1.00801	0.0111524	-1.47571	1.31944e-05	NO	YES	YES	NO	NO	NO	NO	NO	YES	0.312463	0.875849	0.75659	0.999745	-0.510145	0.999932	NO	NO	NO	NO	NO	NO	YES	NO
ENSG00000167549	84940	CORO6	coronin 6	17	29614756	29622912	protein coding	-1	-0.29784	0.60255	-1.52851	1.90931e-06	-1.93949	6.95047e-09	-0.753403	0.405496	-0.878148	0.0947579	-1.77572	0.0113857	-0.46147	0.702999	-0.862014	0.0744611	-1.35229	0.000617437	NO	YES	YES	NO	NO	NO	NO	NO	YES	-0.106901	0.972125	-0.113736	0.999745	-0.0044397	0.999932	NO	NO	NO	NO	NO	NO	YES	NO
ENSG00000175482	57804	POLD4	DNA polymerase delta 4, accessory subunit	11	67350772	67356972	protein coding	-1	0.179948	0.771883	-1.49026	3.6629e-07	-1.34098	3.08143e-06	-0.156876	0.919503	-1.71427	0.00133853	-2.0883	0.00145699	-0.0930219	0.995219	-1.14768	0.00769672	-1.34845	0.000232609	NO	YES	YES	NO	NO	NO	NO	NO	YES	-0.0285055	0.993593	-0.30583	0.999745	-0.0975087	0.999932	NO	NO	NO	NO	NO	NO	YES	YES
ENSG00000175938	93129	ORAI3	ORAI calcium release-activated calcium modulator 3	16	30949068	30956461	protein coding	1	0.246377	0.249918	-1.2284	2.96406e-17	-1.23939	9.84022e-18	0.124494	0.848928	-0.672384	0.0021175	-0.593494	0.0108328	-0.0410691	0.995219	-0.960924	2.88632e-06	-1.22778	1.36517e-11	NO	YES	YES	NO	NO	NO	NO	NO	YES	-0.254931	0.709219	-0.0508858	0.999745	-0.206634	0.999932	NO	NO	NO	NO	NO	NO	YES	NO
ENSG00000176155	284001	CCDC57	coiled-coil domain containing 57	17	82101460	82212878	protein coding	-1	0.0996718	0.927569	1.28641	0.000497189	1.67783	2.26354e-06	-0.383613	0.778572	1.06991	0.0188801	1.33939	0.00234939	-0.0363695	0.999613	1.52056	0.00384557	1.86637	6.38141e-05	NO	YES	YES	NO	NO	NO	NO	NO	YES	0.294778	0.871481	0.6322	0.999745	0.384875	0.999932	NO	NO	NO	NO	NO	NO	YES	YES
ENSG00000178038	259173	ALS2CL	ALS2 C-terminal like	3	46668995	46693704	protein coding	-1	-0.161434	0.81682	-1.41339	4.41826e-06	-1.56984	3.31268e-07	-0.839786	0.241096	-0.740785	0.116644	-1.55338	0.00689838	-0.492238	0.626246	-1.05901	0.0216019	-1.41132	0.000239449	NO	YES	YES	NO	NO	NO	NO	NO	YES	0.0101478	0.999026	0.0346164	0.999745	0.126398	0.999932	NO	NO	NO	NO	NO	NO	YES	NO
ENSG00000182534	439921	MXRA7	matrix remodeling associated 7	17	76672551	76711004	protein coding	-1	-0.209842	0.586471	-1.0789	1.71011e-07	-1.11259	5.52586e-08	-0.0255835	0.985184	-0.483127	0.140436	-0.846449	0.0200053	-0.380004	0.494506	-0.792462	0.0093944	-1.3319	1.64439e-07	NO	YES	YES	NO	NO	NO	NO	NO	YES	0.179717	0.896002	-0.347801	0.999745	-0.175553	0.999932	NO	NO	NO	NO	NO	NO	NO	NO
ENSG00000185189	340371	NRBP2	nuclear receptor binding protein 2	8	143833583	143840973	protein coding	-1	-0.363141	0.200797	-1.31358	4.32182e-11	-1.64673	4.32604e-16	-0.696202	0.0726507	-0.475764	0.115775	-1.01446	0.00269196	-0.254116	0.836247	-0.61693	0.0510074	-1.04786	3.6437e-05	NO	YES	YES	NO	NO	NO	NO	NO	YES	0.0367177	0.988917	0.144367	0.999745	-0.157435	0.999932	NO	NO	NO	NO	NO	NO	YES	NO
ENSG00000185215	7127	TNFAIP2	TNF alpha induced protein 2	14	103121476	103137439	protein coding	1	0.758125	0.187977	1.57919	4.75519e-05	2.16516	6.93612e-09	0.310815	0.831272	1.29579	0.00528231	1.29868	0.00431776	0.356886	0.955206	1.14954	0.0505828	1.72044	0.00056814	NO	YES	YES	NO	NO	NO	NO	NO	YES	-0.167465	0.957812	-0.312884	0.999745	0.201196	0.999932	NO	NO	NO	NO	NO	NO	YES	NO
ENSG00000198417	4494	MT1F	metallothionein 1F	16	56657731	56660698	protein coding	1	-0.164906	0.785036	1.14308	2.66809e-06	1.13593	2.08593e-06	-0.172563	0.89	0.448102	0.199651	0.424698	0.231416	0.14856	0.995219	1.15488	0.00100361	1.16413	0.000265345	NO	YES	YES	NO	NO	NO	NO	NO	YES	0.160803	0.928799	0.146122	0.999745	-0.144777	0.999932	NO	NO	NO	NO	NO	NO	YES	NO
ENSG00000198551	199692	ZNF627	zinc finger protein 627	19	11559374	11619161	protein coding	1	-0.552576	8.82084e-05	-1.06637	1.03149e-15	-1.13838	8.39038e-18	-0.178184	0.719972	-0.803337	7.77378e-05	-0.685672	0.00158314	-0.351442	0.149727	-0.739282	8.27563e-05	-1.07192	5.09572e-11	NO	YES	YES	NO	NO	NO	NO	NO	YES	0.486557	0.256035	0.318705	0.999745	0.000900253	0.999932	NO	NO	NO	NO	NO	NO	NO	NO
ENSG00000244165	5032	P2RY11	purinergic receptor P2Y11	19	10111693	10115372	protein coding	1	0.865495	0.0517129	1.17036	0.000759772	1.51547	4.91594e-06	-0.253657	0.906415	0.957454	0.0532055	0.731243	0.182687	0.629535	0.558681	0.836272	0.145986	1.50442	0.000571194	NO	YES	YES	NO	NO	NO	NO	NO	YES	-0.512342	0.613691	-0.0155342	0.999745	0.0204571	0.999932	NO	NO	NO	NO	NO	NO	NO	NO
ENSG00000254402	441381	LRRC24	leucine rich repeat containing 24	8	144522388	144527033	protein coding	-1	0.00503828	0.997349	-1.2957	7.36775e-05	-1.66407	4.47917e-07	-0.190549	0.904526	-1.3477	0.0119518	-2.42818	0.00133648	-0.597792	0.520929	-1.04611	0.0431115	-1.74464	4.43048e-05	NO	YES	YES	NO	NO	NO	NO	NO	YES	-0.36966	0.838202	-0.898416	0.999745	-0.0891272	0.999932	NO	NO	NO	NO	NO	NO	YES	YES
ENSG00000274180	256302	NATD1	N-acetyltransferase domain containing 1	17	21238870	21253410	protein coding	-1	0.00745018	0.996178	-2.12651	1.45006e-09	-2.68356	7.8871e-13	0.276045	0.842021	-1.21679	0.0214218	-1.25647	0.0294842	-0.264983	0.97265	-1.45948	0.00406664	-2.11444	1.707e-06	NO	YES	YES	NO	NO	NO	NO	NO	YES	-0.564687	0.690981	-0.322422	0.999745	-0.384301	0.999932	NO	NO	NO	NO	NO	NO	YES	YES
ENSG00000077935	27127	SMC1B	structural maintenance of chromosomes 1B	22	45344063	45413619	protein coding	-1	0.0289051	0.963761	-1.24427	1.63201e-09	-1.108	5.09066e-08	0.118903	0.906415	-0.804847	0.0123443	-0.937407	0.00825669	0.0774363	0.995219	-0.755978	0.0140112	-1.02795	5.92526e-05	NO	YES	YES	NO	NO	NO	NO	NO	YES	0.11194	0.953355	-0.256816	0.999745	-0.369798	0.999932	NO	NO	NO	NO	NO	NO	YES	YES
ENSG00000116032	116444	GRIN3B	glutamate ionotropic receptor NMDA type subunit 3B	19	1000419	1009732	protein coding	1	-0.372548	0.57701	-1.38153	0.000110063	-2.79946	6.32419e-13	-0.259658	0.871549	-1.34044	0.0129555	-1.94467	0.00250204	-0.794347	0.290368	-1.15746	0.0367712	-2.36288	2.88279e-07	NO	YES	YES	NO	NO	NO	NO	NO	YES	-1.03999	0.104751	-0.366687	0.999745	-0.414565	0.999932	NO	NO	NO	YES	NO	NO	YES	YES
ENSG00000147100	6567	SLC16A2	solute carrier family 16 member 2	X	74421493	74533917	protein coding	1	-0.0133705	0.987584	-1.59899	1.05937e-08	-1.90134	5.85562e-11	0.0295334	0.987517	-1.76298	0.00141523	-1.14915	0.0323208	-0.123689	0.995219	-1.01905	0.00684269	-1.64511	3.73472e-07	NO	YES	YES	NO	NO	NO	NO	NO	YES	-0.277581	0.89306	0.56933	0.999745	-0.507336	0.999932	NO	NO	NO	NO	NO	NO	YES	NO
ENSG00000152763	79819	DNAI4	dynein axonemal intermediate chain 4	1	66812885	66924856	protein coding	-1	-0.102758	0.812438	-1.29965	3.1159e-10	-1.16317	9.84538e-09	-0.351336	0.656703	-1.20094	0.00248777	-0.655104	0.100855	-0.0227788	0.997614	-0.61132	0.0405269	-1.0039	5.74085e-05	NO	YES	YES	NO	NO	NO	NO	NO	YES	0.246053	0.856794	0.889157	0.999745	-0.384721	0.999932	NO	NO	NO	NO	NO	NO	YES	NO
ENSG00000158301	114928	GPRASP2	G protein-coupled receptor associated sorting protein 2	X	102712445	102717733	protein coding	1	-0.233792	0.629109	-1.31429	1.42251e-07	-1.19426	1.18132e-06	-0.314861	0.737617	-1.20268	0.00311845	-1.14499	0.0092912	-0.133966	0.995219	-1.08781	0.00197572	-1.3119	1.34574e-05	NO	YES	YES	NO	NO	NO	NO	NO	YES	0.356477	0.719261	0.360821	0.999745	-0.0541908	0.999932	NO	NO	NO	NO	NO	NO	NO	NO
ENSG00000167748	3816	KLK1	kallikrein 1	19	50819146	50823787	protein coding	-1	-0.00893459	0.993564	-1.47756	8.01241e-08	-2.33546	1.38271e-14	-0.0429222	0.979722	-1.15998	0.0110512	-1.84275	0.00175612	-0.241958	0.94784	-1.15351	0.00291075	-1.55465	2.92906e-06	NO	YES	YES	NO	NO	NO	NO	NO	YES	-0.84527	0.280771	-0.641858	0.999745	-0.153689	0.999932	NO	NO	NO	NO	NO	NO	YES	YES
ENSG00000176720	666	BOK	BCL2 family apoptosis regulator BOK	2	241551424	241574131	protein coding	1	-0.867683	0.019072	-1.13102	0.000490978	-1.83615	8.85631e-08	-0.771215	0.420066	-0.899358	0.101914	-1.32087	0.0430405	-1.17453	0.00434432	-1.16203	0.00874009	-2.14026	2.31392e-08	NO	YES	YES	NO	NO	NO	NO	NO	YES	0.172605	0.957678	0.333969	0.999745	0.163645	0.999932	NO	NO	NO	NO	NO	NO	NO	NO
ENSG00000186399	101059918	GOLGA8R	golgin A8 family member R	15	30400562	30414260	protein coding	-1	-0.147318	0.827759	-1.90189	1.80474e-10	-1.84947	3.9313e-10	0.0514888	0.974917	-1.37626	0.0031432	-1.83621	0.0010063	-0.546594	0.427242	-1.31284	0.00120867	-1.99652	1.22757e-08	NO	YES	YES	NO	NO	NO	NO	NO	YES	0.204203	0.936231	-0.432936	0.999745	-0.147829	0.999932	NO	NO	NO	NO	NO	NO	YES	YES
ENSG00000187122	6585	SLIT1	slit guidance ligand 1	10	96998038	97185959	protein coding	-1	-0.0522769	0.956352	-1.07361	0.000739247	-1.83198	1.34213e-08	0.0213983	0.990278	-0.54425	0.251397	-1.51553	0.00622565	-0.229776	0.97709	-1.27993	0.00494448	-1.36828	0.000484367	NO	YES	YES	NO	NO	NO	NO	NO	YES	-0.709	0.355373	-0.968883	0.999745	0.132715	0.999932	NO	NO	NO	NO	NO	NO	YES	YES
ENSG00000128016	7538	ZFP36	ZFP36 ring finger protein	19	39406847	39409407	protein coding	1	1.47399	9.77034e-05	1.10401	0.00211205	1.55715	5.53636e-06	0.953898	0.0733833	0.478422	0.308187	1.19186	0.00402625	1.27843	0.011348	0.757063	0.192489	1.67582	0.000189237	YES	NO	YES	NO	NO	NO	NO	NO	YES	-1.0164	0.300885	-0.24041	0.999745	-0.374523	0.999932	NO	NO	NO	NO	NO	NO	NO	NO
ENSG00000134072	8536	CAMK1	calcium/calmodulin dependent protein kinase I	3	9757347	9769992	protein coding	-1	-1.07383	4.04e-09	-0.252765	0.205183	-1.69276	1.09171e-21	-0.639446	0.0190169	0.235188	0.348744	-0.470675	0.0553559	-0.707457	0.00509311	-0.281761	0.396705	-1.17204	1.8141e-07	YES	NO	YES	NO	NO	NO	NO	NO	YES	-0.363703	0.538159	-0.095491	0.999745	-0.197086	0.999932	NO	NO	NO	YES	NO	NO	NO	NO
ENSG00000146426	26230	TIAM2	TIAM Rac1 associated GEF 2	6	154832697	155257723	protein coding	1	-1.53188	1.082e-06	-0.741269	0.0150003	-2.12137	4.24121e-10	-0.966325	0.225477	-1.61468	0.0064776	-1.45401	0.0233774	-0.937927	0.0568176	-1.00503	0.033093	-1.55999	8.80359e-05	YES	NO	YES	NO	NO	NO	NO	NO	YES	0.154598	0.956663	1.0697	0.999745	0.396533	0.999932	NO	NO	NO	YES	NO	NO	NO	NO
ENSG00000005884	3675	ITGA3	integrin subunit alpha 3	17	50055968	50090481	protein coding	1	0.0176366	0.98561	-0.891569	0.00242081	-2.0729	8.34662e-10	0.0890789	0.961648	-0.957051	0.0769698	-1.56251	0.0248555	-0.275633	0.93301	-1.02047	0.0182924	-1.61253	1.75271e-05	NO	NO	YES	NO	NO	NO	NO	NO	YES	-1.19518	0.0725135	-0.697545	0.999745	-0.26197	0.999932	NO	NO	NO	YES	NO	NO	YES	YES
ENSG00000027001	4285	MIPEP	mitochondrial intermediate peptidase	13	23730189	23889400	protein coding	-1	0.0983327	0.885325	0.461452	0.073494	1.23868	3.41785e-08	0.631339	0.27723	0.708208	0.0498399	1.03368	0.00313865	0.751115	0.0410728	0.343392	0.447631	1.02814	0.000440804	NO	NO	YES	NO	NO	NO	NO	NO	YES	0.681631	0.213446	-0.302071	0.999745	-0.108797	0.999932	NO	NO	NO	NO	NO	NO	YES	NO
ENSG00000038382	7204	TRIO	trio Rho guanine nucleotide exchange factor	5	14143342	14532128	protein coding	1	0.639552	0.0827487	0.93931	0.000755219	1.77815	2.04056e-12	0.693694	0.369595	0.565317	0.237064	1.12954	0.00805597	0.20949	0.97709	1.05042	0.00809026	1.50262	3.467e-06	NO	NO	YES	NO	NO	NO	NO	NO	YES	0.198861	0.928543	-0.159617	0.999745	0.202016	0.999932	NO	NO	NO	NO	NO	NO	YES	NO
ENSG00000069998	27440	HDHD5	haloacid dehalogenase like hydrolase domain containing 5	22	17137511	17165287	protein coding	-1	0.165672	0.661275	0.746686	1.81525e-05	1.12367	1.40919e-11	0.305027	0.521547	0.417855	0.0888415	0.99357	6.40196e-06	0.31051	0.583215	0.642561	0.014311	1.09445	3.75743e-07	NO	NO	YES	NO	NO	NO	NO	NO	YES	0.215075	0.819481	0.261373	0.999745	0.1313	0.999932	NO	NO	NO	NO	NO	NO	NO	NO
ENSG00000070759	10420	TESK2	testis associated actin remodelling kinase 2	1	45343883	45491163	protein coding	-1	-0.639418	0.15377	-0.50421	0.143454	-1.40799	3.17227e-05	-0.159759	0.932648	-0.103192	0.862855	-0.491879	0.396378	-0.704015	0.337325	-0.610045	0.282917	-1.48943	0.000494951	NO	NO	YES	NO	NO	NO	NO	NO	YES	-0.261441	0.907225	-0.239513	0.999745	-0.216642	0.999932	NO	NO	NO	NO	NO	NO	NO	NO
ENSG00000075391	9462	RASAL2	RAS protein activator like 2	1	178094104	178484147	protein coding	1	0.0256712	0.92127	-0.6824	2.0126e-15	-1.18719	3.96617e-45	0.0522177	0.895914	-0.653824	2.5952e-09	-0.860531	3.11157e-14	-0.033517	0.995219	-0.634803	7.13258e-08	-1.00488	2.31058e-21	NO	NO	YES	NO	NO	NO	NO	NO	YES	-0.526705	0.00406132	-0.265963	0.999745	-0.349913	0.999932	YES	NO	NO	NO	NO	NO	YES	NO
ENSG00000101236	11237	RNF24	ring finger protein 24	20	3927309	4015558	protein coding	-1	-0.176901	0.760215	-0.820189	0.00107596	-1.15527	1.5976e-06	0.151085	0.88336	-0.398243	0.220639	-0.586621	0.0565302	-0.0963251	0.995219	-0.702679	0.0652297	-1.40983	4.73327e-06	NO	NO	YES	NO	NO	NO	NO	NO	YES	-0.15362	0.900061	-0.328975	0.999745	-0.62964	0.878056	NO	NO	NO	NO	NO	NO	NO	NO
ENSG00000102316	10916	MAGED2	MAGE family member D2	X	54807599	54816015	protein coding	1	-0.248739	0.260483	-0.736161	2.44849e-07	-1.18355	3.34644e-17	-0.22506	0.583073	-0.548959	0.0056606	-0.709022	0.000637834	-0.406878	0.102711	-0.662633	0.00153848	-1.14214	1.08813e-10	NO	NO	YES	NO	NO	NO	NO	NO	YES	-0.197115	0.842247	0.0562009	0.999745	-0.0833473	0.999932	NO	NO	NO	NO	NO	NO	NO	NO
ENSG00000105364	51073	MRPL4	mitochondrial ribosomal protein L4	19	10251901	10260055	protein coding	1	0.419779	0.0807204	0.594632	0.00108919	1.05586	6.85721e-10	0.0970807	0.910379	0.27165	0.288498	0.75996	0.000713004	0.374752	0.383915	0.42363	0.149852	1.06325	1.56852e-06	NO	NO	YES	NO	NO	NO	NO	NO	YES	0.0458852	0.983211	0.370973	0.999745	0.245844	0.999932	NO	NO	NO	NO	NO	NO	NO	NO
ENSG00000109519	80273	GRPEL1	GrpE like 1, mitochondrial	4	7058671	7068085	protein coding	-1	0.183264	0.507796	0.953704	1.47278e-11	1.07854	6.54874e-15	0.14664	0.822192	0.857422	3.50141e-06	0.989487	1.02299e-07	0.369572	0.203083	0.803898	6.34466e-05	1.068	1.81873e-09	NO	NO	YES	NO	NO	NO	NO	NO	YES	-0.0543327	0.966368	-0.04064	0.999745	-0.127752	0.999932	NO	NO	NO	NO	NO	NO	NO	NO
ENSG00000114767	9136	RRP9	ribosomal RNA processing 9, U3 small nucleolar RNA binding protein	3	51933429	51941904	protein coding	-1	-0.188784	0.649563	0.997537	1.03723e-07	1.0407	1.57262e-08	-0.430422	0.419256	0.482441	0.0731533	0.748672	0.00361903	0.103243	0.995219	0.884412	0.000982821	1.14067	1.26862e-06	NO	NO	YES	NO	NO	NO	NO	NO	YES	0.235322	0.813058	0.706039	0.999745	0.144428	0.999932	NO	NO	NO	NO	NO	NO	YES	YES
ENSG00000116005	51449	PCYOX1	prenylcysteine oxidase 1	2	70257386	70281185	protein coding	1	-0.432426	0.0428151	-0.836661	4.46218e-07	-1.1453	1.35248e-12	-0.195608	0.71352	-0.482823	0.0254095	-0.809997	0.0001589	-0.399397	0.232951	-0.853538	0.000233185	-1.12181	5.16082e-08	NO	NO	YES	NO	NO	NO	NO	NO	YES	0.127652	0.934642	-0.133074	0.999745	0.115159	0.999932	NO	NO	NO	NO	NO	NO	NO	NO
ENSG00000117016	9783	RIMS3	regulating synaptic membrane exocytosis 3	1	40620680	40665682	protein coding	-1	-0.210925	0.404096	-0.781838	4.62651e-08	-1.39348	5.58092e-24	-0.0461784	0.951224	-0.48679	0.00643619	-0.847672	8.99262e-07	-0.334353	0.266637	-0.757071	0.000115717	-1.37441	2.61393e-15	NO	NO	YES	NO	NO	NO	NO	NO	YES	-0.397019	0.436011	-0.323199	0.999745	-0.296739	0.999932	NO	NO	NO	NO	NO	NO	YES	NO
ENSG00000117118	6390	SDHB	succinate dehydrogenase complex iron sulfur subunit B	1	17018664	17054151	protein coding	-1	0.590386	3.88678e-05	0.464519	0.000750508	1.1491	1.37952e-19	0.540512	0.00455687	0.398793	0.0296281	0.915295	4.22618e-08	0.77903	2.38143e-06	0.293235	0.208012	1.19959	1.43192e-13	NO	NO	YES	NO	NO	NO	NO	NO	YES	0.0978983	0.928761	-0.0469695	0.999745	0.112969	0.999932	NO	NO	NO	NO	NO	NO	NO	NO
ENSG00000117877	10849	POLR1G	RNA polymerase I subunit G	19	45406644	45410737	protein coding	1	-0.180222	0.688245	0.909761	4.10821e-06	1.19054	3.85779e-10	0.15728	0.878458	0.41043	0.172262	0.770549	0.00570496	-0.0427331	0.995219	0.596403	0.0505828	1.06737	1.10232e-05	NO	NO	YES	NO	NO	NO	NO	NO	YES	0.466711	0.546418	0.201837	0.999745	0.499492	0.999932	NO	NO	NO	NO	NO	NO	YES	NO
ENSG00000119943	84795	PYROXD2	pyridine nucleotide-disulphide oxidoreductase domain 2	10	98383565	98415182	protein coding	-1	-0.608055	0.292334	-1.14411	0.00317325	-2.41669	5.01654e-09	-0.824415	0.417991	-0.460128	0.436478	-1.73202	0.0151437	-0.681009	0.545563	-0.222757	0.794179	-1.74042	0.000561611	NO	NO	YES	NO	NO	NO	NO	NO	YES	-0.665312	0.679487	-0.450057	0.999745	-0.817939	0.999932	NO	NO	NO	YES	NO	YES	YES	NO
ENSG00000120708	7045	TGFBI	transforming growth factor beta induced	5	136028988	136063818	protein coding	1	-0.601034	0.0726362	-0.554076	0.0365561	-1.79763	7.28597e-14	-0.465045	0.368315	0.496616	0.1172	-0.9589	0.00124437	-0.595558	0.234195	-0.345484	0.456039	-1.50035	1.49013e-06	NO	NO	YES	NO	NO	NO	NO	NO	YES	-0.639732	0.0757363	-0.998163	0.999745	-0.57136	0.999932	NO	NO	NO	YES	YES	YES	YES	NO
ENSG00000124782	6239	RREB1	ras responsive element binding protein 1	6	7107597	7251980	protein coding	1	-0.326928	0.0324389	-0.59077	9.06192e-07	-1.09449	2.50667e-21	-0.405324	0.0167543	-0.397171	0.00876229	-0.893295	1.02662e-09	-0.562916	0.000307159	-0.543621	0.00143218	-1.06256	3.65357e-13	NO	NO	YES	NO	NO	NO	NO	NO	YES	-0.173014	0.78171	-0.107172	0.999745	0.0304517	0.999932	NO	NO	NO	NO	NO	NO	NO	NO
ENSG00000124788	6310	ATXN1	ataxin 1	6	16299112	16761491	protein coding	-1	-0.279982	0.466581	-0.593705	0.00734309	-1.48931	2.11398e-12	-0.202236	0.81273	-0.182103	0.579151	-0.995476	0.00118073	-0.55997	0.1533	-0.557265	0.107688	-1.44859	4.97601e-08	NO	NO	YES	NO	NO	NO	NO	NO	YES	-0.61006	0.364709	-0.614788	0.999745	-0.347924	0.999932	NO	NO	NO	NO	NO	NO	YES	NO
ENSG00000125245	2841	GPR18	G protein-coupled receptor 18	13	99254732	99261744	protein coding	-1	-0.274383	0.682123	-0.649352	0.053104	-1.87366	4.2528e-08	0.0653316	0.973189	-0.350937	0.504224	-1.17268	0.0436341	-0.353891	0.888379	-0.756516	0.145096	-1.65875	3.86854e-05	NO	NO	YES	NO	NO	NO	NO	NO	YES	-0.94848	0.262677	-0.818115	0.999745	-0.558055	0.999932	NO	NO	NO	YES	NO	NO	YES	NO
ENSG00000126803	3306	HSPA2	heat shock protein family A (Hsp70) member 2	14	64535905	64546173	protein coding	1	0.111766	0.84403	-0.189629	0.480997	-1.06828	1.43433e-05	-0.0833087	0.956326	-0.192591	0.656007	-0.848223	0.0705163	-0.269489	0.868335	-0.618668	0.0933123	-1.22037	2.57445e-05	NO	NO	YES	NO	NO	NO	NO	NO	YES	-0.98512	0.0676879	-0.47402	0.999745	-0.327286	0.999932	NO	NO	NO	NO	NO	NO	YES	NO
ENSG00000128596	64753	CCDC136	coiled-coil domain containing 136	7	128790757	128822132	protein coding	1	0.438915	0.249698	-0.971389	0.000265025	-1.39774	1.42404e-07	0.101757	0.944011	-1.06041	0.0108072	-1.61469	0.00120125	-0.0503543	0.995219	-0.87991	0.0279573	-1.46839	7.51744e-06	NO	NO	YES	NO	NO	NO	NO	NO	YES	-0.863079	0.109297	-0.660268	0.999745	-0.54585	0.999932	NO	NO	NO	NO	NO	NO	YES	YES
ENSG00000130204	10452	TOMM40	translocase of outer mitochondrial membrane 40	19	44890569	44903689	protein coding	1	0.118274	0.752106	0.629784	8.93363e-05	1.00727	4.81409e-11	0.126232	0.848844	0.234524	0.289968	0.589369	0.00281869	0.356239	0.306519	0.50527	0.0370253	1.03334	1.42021e-07	NO	NO	YES	NO	NO	NO	NO	NO	YES	0.262641	0.682395	0.223715	0.999745	0.159103	0.999932	NO	NO	NO	NO	NO	NO	NO	NO
ENSG00000130940	54897	CASZ1	castor zinc finger 1	1	10636604	10796650	protein coding	-1	-0.0734378	0.905183	-0.940599	4.5632e-05	-1.07997	2.75798e-06	-0.618946	0.332146	-0.614792	0.113538	-0.431411	0.303444	-0.24615	0.892734	-0.424037	0.265662	-1.20598	1.75271e-05	NO	NO	YES	NO	NO	NO	NO	NO	YES	-0.0629908	0.976808	0.804303	0.999745	-0.655522	0.999932	NO	NO	NO	NO	NO	NO	YES	NO
ENSG00000132361	23277	CLUH	clustered mitochondria homolog	17	2689386	2712663	protein coding	-1	0.37411	0.0535237	0.731901	6.26004e-07	1.11756	2.02564e-15	0.21521	0.610896	0.0412766	0.872141	0.777042	1.83656e-05	0.442383	0.0724066	0.398989	0.0938703	1.20493	1.71983e-11	NO	NO	YES	NO	NO	NO	NO	NO	YES	0.0150883	0.993593	0.512363	0.999745	0.350604	0.999932	NO	NO	NO	NO	NO	NO	NO	NO
ENSG00000133316	54663	WDR74	WD repeat domain 74	11	62832342	62841809	protein coding	-1	-0.0651555	0.8861	0.749826	1.64341e-06	1.0014	2.84153e-11	-0.15118	0.848752	0.375801	0.104987	0.970956	2.17656e-06	0.121597	0.97709	0.707445	0.00173763	1.08406	1.49131e-08	NO	NO	YES	NO	NO	NO	NO	NO	YES	0.320988	0.612342	0.734037	0.999745	0.239429	0.999932	NO	NO	NO	NO	NO	NO	YES	YES
ENSG00000135605	7006	TEC	tec protein tyrosine kinase	4	48135783	48269838	protein coding	-1	-0.382452	0.390124	-0.736595	0.00603992	-1.52453	2.16024e-09	-0.447588	0.467015	-0.855515	0.011505	-1.05798	0.00206681	-0.254602	0.939935	-0.939156	0.0158739	-1.3112	7.33755e-05	NO	NO	YES	NO	NO	NO	NO	NO	YES	-0.403566	0.688764	0.266866	0.999745	-0.153209	0.999932	NO	NO	NO	NO	NO	NO	YES	NO
ENSG00000136059	50853	VILL	villin like	3	37988059	38007188	protein coding	1	0.290343	0.480633	0.326147	0.190989	1.07492	7.09617e-07	-0.0445172	0.974083	-0.476512	0.169399	0.05387	0.890747	-0.0214813	0.999613	0.868709	0.00924856	1.23759	1.20276e-05	NO	NO	YES	NO	NO	NO	NO	NO	YES	0.45995	0.479351	0.597048	0.999745	0.370506	0.999932	NO	NO	NO	NO	NO	NO	NO	NO
ENSG00000139998	376267	RAB15	RAB15, member RAS oncogene family	14	64945814	64973226	protein coding	-1	0.0135792	0.986603	-0.608648	0.00725887	-1.24566	2.69379e-08	-0.528929	0.362312	-0.660123	0.0587802	-1.23448	0.00251807	-0.422384	0.436609	-0.637701	0.0607021	-1.05711	0.000103201	NO	NO	YES	NO	NO	NO	NO	NO	YES	-0.650325	0.177579	0.00450909	0.999745	0.0112985	0.999932	NO	NO	NO	NO	NO	NO	YES	NO
ENSG00000141376	54828	BCAS3	BCAS3 microtubule associated cell migration factor	17	60677453	61392838	protein coding	1	-0.0339857	0.949769	-0.850896	3.16685e-06	-1.21726	4.96804e-11	-0.41098	0.444728	-0.666374	0.027312	-0.431818	0.182335	-0.36514	0.416587	-0.842028	0.00149698	-1.18351	2.21955e-07	NO	NO	YES	NO	NO	NO	NO	NO	YES	-0.328929	0.682395	0.632088	0.999745	0.0411685	0.999932	NO	NO	NO	NO	NO	NO	YES	NO
ENSG00000145919	91272	BOD1	biorientation of chromosomes in cell division 1	5	173607145	173616659	protein coding	-1	0.133447	0.627994	0.671526	1.79739e-07	1.01582	7.8664e-17	0.0971824	0.905865	0.507344	0.0132337	0.835435	2.55997e-05	0.24976	0.494546	0.548465	0.00329325	1.11026	6.95732e-14	NO	NO	YES	NO	NO	NO	NO	NO	YES	0.216792	0.739575	0.176886	0.999745	0.314422	0.999932	NO	NO	NO	NO	NO	NO	NO	NO
ENSG00000148334	80142	PTGES2	prostaglandin E synthase 2	9	128120693	128128462	protein coding	-1	0.345909	0.244447	0.786677	4.1056e-05	1.13648	5.8917e-10	0.135815	0.878458	0.388463	0.146359	0.87241	0.000297685	0.431093	0.30493	0.612302	0.0370253	1.12576	2.14452e-06	NO	NO	YES	NO	NO	NO	NO	NO	YES	0.00787485	0.998304	0.334086	0.999745	0.0652958	0.999932	NO	NO	NO	NO	NO	NO	NO	NO
ENSG00000148516	6935	ZEB1	zinc finger E-box binding homeobox 1	10	31318495	31529814	protein coding	1	-1.01575	0.004971	-0.807568	0.0121026	-2.27171	1.07901e-13	-0.58016	0.404999	-1.20387	0.00269236	-1.15086	0.00457379	-0.678028	0.329629	-0.617676	0.243336	-1.81738	3.38919e-06	NO	NO	YES	NO	NO	NO	NO	NO	YES	-0.447866	0.709219	0.64747	0.999745	-0.55628	0.999932	NO	NO	NO	YES	NO	YES	YES	NO
ENSG00000151612	152485	ZNF827	zinc finger protein 827	4	145757627	145938823	protein coding	-1	0.753826	0.290786	0.0723119	0.908784	1.81765	1.79481e-05	1.35534	0.156824	0.845536	0.277091	1.96664	0.00136954	0.870684	0.476461	1.22906	NA	1.91292	0.000358667	NO	NO	YES	NO	NO	NO	NO	NO	YES	0.99624	0.521026	-0.256168	0.999745	-0.0665945	0.999932	NO	NO	NO	YES	NO	NO	YES	NO
ENSG00000152582	79925	SPEF2	sperm flagellar 2	5	35617844	35814611	protein coding	1	-0.71391	0.174936	-0.755107	0.0488093	-2.22075	1.25832e-09	-0.434424	0.712949	-0.967196	0.0513159	-1.63079	0.00206681	-0.597253	0.633351	-0.843703	0.159148	-1.77139	0.000139313	NO	NO	YES	NO	NO	NO	NO	NO	YES	-0.75459	0.458384	-0.172228	0.999745	-0.335286	0.999932	NO	NO	NO	YES	NO	NO	YES	YES
ENSG00000156345	23552	CDK20	cyclin dependent kinase 20	9	87966441	87974753	protein coding	-1	-0.359375	0.169546	-0.81217	1.57951e-05	-1.22259	1.02935e-10	-0.60778	0.142426	-0.828562	0.00601943	-0.919198	0.00584433	-0.701835	0.00783878	-0.84781	0.00171302	-1.21376	1.38056e-07	NO	NO	YES	NO	NO	NO	NO	NO	YES	-0.047248	0.982389	0.546208	0.999745	0.352517	0.999932	NO	NO	NO	NO	NO	NO	NO	NO
ENSG00000158715	85414	SLC45A3	solute carrier family 45 member 3	1	205657851	205680509	protein coding	-1	0.967607	0.00551869	0.944099	0.00204514	1.8571	5.28333e-11	0.294425	0.823775	-0.0646993	0.911804	0.92119	0.0245121	0.790866	0.177394	1.01827	0.0294081	2.39194	5.03854e-11	NO	NO	YES	NO	NO	NO	NO	NO	YES	-0.0512977	0.987263	0.687451	0.999745	0.566161	0.999932	NO	NO	NO	NO	NO	YES	NO	NO
ENSG00000159640	1636	ACE	angiotensin I converting enzyme	17	63477061	63498380	protein coding	1	-1.10968	0.00398981	-0.574163	0.106799	-1.71532	1.92026e-06	0.00594401	0.996842	-0.508427	0.365762	-0.763007	0.210054	-0.397007	0.863642	-0.948114	0.0777043	-1.56614	0.000326898	NO	NO	YES	NO	NO	NO	NO	NO	YES	-0.034891	0.993593	-0.265684	0.999745	-0.240908	0.999932	NO	NO	NO	YES	NO	NO	NO	NO
ENSG00000161642	25946	ZNF385A	zinc finger protein 385A	12	54369133	54391298	protein coding	-1	0.00942827	0.990606	-0.892162	5.99873e-06	-1.1185	5.57749e-09	-0.220539	0.725704	-0.556754	0.0268018	-0.517534	0.0394553	-0.202068	0.927196	-0.806301	0.00474567	-1.02773	3.92719e-05	NO	NO	YES	NO	NO	NO	NO	NO	YES	-0.231321	0.716887	0.237583	0.999745	-0.0396658	0.999932	NO	NO	NO	NO	NO	NO	YES	NO
ENSG00000162241	283130	SLC25A45	solute carrier family 25 member 45	11	65375192	65383701	protein coding	-1	0.360996	0.42013	-0.992937	0.000656404	-1.51315	4.53939e-07	0.018363	0.990971	-0.634585	0.192887	-1.34957	0.0252197	0.237248	0.957518	-0.910614	0.033859	-1.21102	0.000691628	NO	NO	YES	NO	NO	NO	NO	NO	YES	-0.876403	0.194787	-0.750591	0.999745	-0.492833	0.999932	NO	NO	NO	NO	NO	NO	YES	YES
ENSG00000162976	130814	SLC66A3	solute carrier family 66 member 3	2	11155198	11178870	protein coding	1	-0.0369574	0.947547	-0.91913	9.20893e-07	-1.36942	3.68891e-13	-0.121585	0.896466	-0.250194	0.398737	-0.50438	0.0942383	-0.0652485	0.995219	-0.932636	0.000542986	-1.18219	3.75743e-07	NO	NO	YES	NO	NO	NO	NO	NO	YES	-0.40927	0.557	-0.148803	0.999745	-0.187934	0.999932	NO	NO	NO	NO	NO	NO	YES	NO
ENSG00000163170	388962	BOLA3	bolA family member 3	2	74135400	74147912	protein coding	-1	0.401431	0.110712	0.593794	0.00142707	1.23419	5.42317e-13	0.519802	0.172046	0.292826	0.322307	0.610068	0.0247781	0.876985	0.000113376	0.371619	0.232745	1.05224	1.58327e-06	NO	NO	YES	NO	NO	NO	NO	NO	YES	0.243456	0.802091	-0.209984	0.999745	-0.215645	0.999932	NO	NO	NO	NO	NO	NO	NO	NO
ENSG00000164442	10370	CITED2	Cbp/p300 interacting transactivator with Glu/Asp rich carboxy-terminal domain 2	6	139371807	139374648	protein coding	-1	-0.77317	2.83357e-10	-0.350181	0.00570701	-1.19148	1.5968e-24	-0.462241	0.00363972	-0.519573	0.000518075	-0.881274	1.60604e-09	-0.656514	1.3525e-05	-0.377704	0.0441249	-1.0205	6.33926e-12	NO	NO	YES	NO	NO	NO	NO	NO	YES	-0.0643781	0.94353	0.101627	0.999745	-0.000429713	0.999932	NO	NO	NO	NO	NO	NO	NO	NO
ENSG00000167555	84436	ZNF528	zinc finger protein 528	19	52397849	52418412	protein coding	1	-0.13496	0.825346	-0.978721	0.000138068	-1.21632	1.56247e-06	-0.216582	0.848752	-1.09744	0.00438304	-1.08221	0.00834763	-0.273551	0.912917	-0.621696	0.142383	-1.12133	0.000686686	NO	NO	YES	NO	NO	NO	NO	NO	YES	-0.0976282	0.971581	0.236749	0.999745	-0.241537	0.999932	NO	NO	NO	NO	NO	NO	YES	NO
ENSG00000168778	79867	TCTN2	tectonic family member 2	12	123671110	123708399	protein coding	1	-0.329974	0.265932	-0.967477	1.25714e-06	-1.12314	1.57672e-08	-0.158183	0.872716	-0.753214	0.0171821	-0.922311	0.00877804	-0.510726	0.148976	-0.802701	0.00567725	-1.2045	7.33075e-07	NO	NO	YES	NO	NO	NO	NO	NO	YES	0.178315	0.892586	-0.0267619	0.999745	0.136556	0.999932	NO	NO	NO	NO	NO	NO	NO	NO
ENSG00000169252	154	ADRB2	adrenoceptor beta 2	5	148826611	148828623	protein coding	1	-0.562631	0.195696	-0.549662	0.0908942	-1.5045	7.86611e-06	-0.0274632	0.990071	-0.00143037	0.998476	-1.01776	0.121786	-0.68831	0.264975	-0.319771	0.583816	-1.52417	9.63665e-05	NO	NO	YES	NO	NO	NO	NO	NO	YES	-0.387665	0.838026	-0.963288	0.999745	-0.610153	0.999932	NO	NO	NO	NO	NO	YES	NO	NO
ENSG00000177485	10009	ZBTB33	zinc finger and BTB domain containing 33	X	120250752	120258398	protein coding	1	-0.417619	0.156991	-0.882806	1.51174e-05	-1.29848	4.51436e-11	-0.0442526	0.967037	-0.529888	0.0401533	-0.802516	0.00132112	-0.308799	0.722182	-0.970433	0.000612079	-1.23076	1.26862e-06	NO	NO	YES	NO	NO	NO	NO	NO	YES	0.0054574	0.999561	-0.235131	0.999745	0.0365781	0.999932	NO	NO	NO	NO	NO	NO	NO	NO
ENSG00000179041	23212	RRS1	ribosome biogenesis regulator 1 homolog	8	66429014	66430733	protein coding	1	-0.0536082	0.90263	0.988401	1.6026e-12	1.12619	2.04283e-16	-0.122324	0.867539	0.703386	0.000211449	0.858475	5.80221e-06	0.0144505	0.999613	0.814847	3.29548e-05	1.03799	3.01088e-09	NO	NO	YES	NO	NO	NO	NO	NO	YES	0.196012	0.815442	0.267881	0.999745	0.193033	0.999932	NO	NO	NO	NO	NO	NO	YES	NO
ENSG00000179361	10620	ARID3B	AT-rich interaction domain 3B	15	74541206	74598131	protein coding	1	-0.682495	0.00814104	-0.873721	0.00017422	-1.57602	1.96241e-10	-0.97948	0.0785446	-0.432355	0.28203	-0.959002	0.0413554	-0.811301	0.0146062	-0.615572	0.0837709	-1.21335	2.17429e-05	NO	NO	YES	NO	NO	NO	NO	NO	YES	-0.0160186	0.993593	0.430722	0.999745	0.276788	0.999932	NO	NO	NO	NO	NO	NO	NO	NO
ENSG00000179833	9792	SERTAD2	SERTA domain containing 2	2	64631621	64751005	protein coding	-1	-0.263552	0.250733	-0.716586	1.45899e-06	-1.23376	1.59468e-17	-0.0136383	0.987811	-0.421945	0.0355726	-0.651574	0.0013158	-0.258736	0.591927	-0.577549	0.00921754	-1.07995	3.93505e-09	NO	NO	YES	NO	NO	NO	NO	NO	YES	-0.249763	0.607992	-0.220962	0.999745	-0.264074	0.999932	NO	NO	NO	NO	NO	NO	NO	NO
ENSG00000181192	55526	DHTKD1	dehydrogenase E1 and transketolase domain containing 1	10	12068954	12123221	protein coding	1	-0.429827	0.0647999	-0.63725	0.000378558	-1.30408	3.1935e-14	-0.417581	0.226679	-0.483971	0.0382429	-0.947368	5.22469e-05	-0.52202	0.0741004	-0.554102	0.0425435	-1.02066	4.10147e-06	NO	NO	YES	NO	NO	NO	NO	NO	YES	-0.234143	0.786322	-0.0382452	0.999745	0.042091	0.999932	NO	NO	NO	NO	NO	NO	NO	NO
ENSG00000183605	119559	SFXN4	sideroflexin 4	10	119140767	119165714	protein coding	-1	0.678703	1.41927e-08	0.547776	6.18787e-06	1.35275	5.47376e-35	0.917521	5.03807e-09	0.58723	0.00124942	0.959967	3.99019e-08	0.921198	9.25037e-12	0.418027	0.022333	1.28769	1.50899e-21	NO	NO	YES	NO	NO	NO	NO	NO	YES	0.13077	0.872074	-0.561717	0.999745	-0.0841225	0.999932	NO	NO	NO	NO	NO	NO	NO	NO
ENSG00000184730	55911	APOBR	apolipoprotein B receptor	16	28494643	28498964	protein coding	1	0.132602	0.768112	-0.329889	0.10922	-1.08593	4.61489e-09	-0.359643	0.393862	-0.222527	0.405019	-0.859422	0.00037576	-0.329895	0.585746	-0.426389	0.174893	-1.01916	2.12806e-05	NO	NO	YES	NO	NO	NO	NO	NO	YES	-0.885561	0.00108152	-0.285948	0.999745	-0.275606	0.999932	YES	NO	NO	NO	NO	NO	YES	NO
ENSG00000187239	23048	FNBP1	formin binding protein 1	9	129887187	130043189	protein coding	-1	-0.247263	0.403026	-0.929703	3.42372e-08	-1.53669	9.27459e-21	-0.203567	0.703858	-0.330444	0.148942	-0.808952	0.000222179	-0.470699	0.112116	-0.764453	0.00165556	-1.4002	1.5918e-11	NO	NO	YES	NO	NO	NO	NO	NO	YES	-0.35798	0.304691	-0.29279	0.999745	-0.180344	0.999932	NO	NO	NO	NO	NO	NO	YES	NO
ENSG00000188211	374383	NCR3LG1	natural killer cell cytotoxicity receptor 3 ligand 1	11	17351800	17377341	protein coding	1	0.29493	0.249868	0.555284	0.000929173	1.4659	2.4621e-21	0.277245	0.495065	0.173819	0.473007	0.948809	1.28538e-06	0.502622	0.0585873	0.283171	0.335769	1.26347	2.30913e-10	NO	NO	YES	NO	NO	NO	NO	NO	YES	0.622071	0.00552438	0.504236	0.999745	0.463856	0.999932	YES	NO	NO	NO	NO	NO	YES	NO
ENSG00000188603	1201	CLN3	CLN3 lysosomal/endosomal transmembrane protein, battenin	16	28474111	28495575	protein coding	-1	-0.258927	0.531756	-0.71854	0.00180478	-1.39103	1.47565e-09	-0.611528	0.256986	-0.473876	0.18018	-1.08492	0.00648072	-0.36395	0.671635	-0.516849	0.179404	-1.11882	0.00012731	NO	NO	YES	NO	NO	NO	NO	NO	YES	-0.408351	0.680184	-0.0132371	0.999745	-0.207354	0.999932	NO	NO	NO	NO	NO	NO	YES	NO
ENSG00000197062	7741	ZSCAN26	zinc finger and SCAN domain containing 26	6	28267058	28278224	protein coding	1	-0.214448	0.626867	-0.99302	3.88293e-05	-1.04563	1.39924e-05	-0.0666782	0.967037	-1.17714	0.0131879	-0.938883	0.0644662	-0.203996	0.955206	-0.760569	0.0278512	-1.18048	5.71472e-05	NO	NO	YES	NO	NO	NO	NO	NO	YES	0.167224	0.936231	0.368514	0.999745	-0.267714	0.999932	NO	NO	NO	NO	NO	NO	NO	NO
ENSG00000197948	89848	FCHSD1	FCH and double SH3 domains 1	5	141639302	141651418	protein coding	-1	0.0608682	0.929715	-0.925137	9.44137e-05	-1.46204	3.19104e-10	-0.656027	0.140045	-0.594111	0.0698678	-1.12996	0.00104416	-0.339683	0.766711	-0.678121	0.0722025	-1.34331	6.81095e-06	NO	NO	YES	NO	NO	NO	NO	NO	YES	-0.593827	0.397023	0.114182	0.999745	-0.338691	0.999932	NO	NO	NO	NO	NO	NO	YES	NO
ENSG00000239672	4830	NME1	NME/NM23 nucleoside diphosphate kinase 1	17	51153559	51162428	protein coding	1	-0.11507	0.774275	0.777987	1.97012e-06	1.00226	2.32845e-10	-0.238944	0.668255	0.484587	0.0281909	0.59484	0.0065213	0.180731	0.908887	0.490073	0.0551141	1.01656	5.12823e-07	NO	NO	YES	NO	NO	NO	NO	NO	YES	0.342828	0.535833	0.334631	0.999745	0.332021	0.999932	NO	NO	NO	NO	NO	NO	YES	NO
ENSG00000247626	92935	MARS2	methionyl-tRNA synthetase 2, mitochondrial	2	197705369	197708395	protein coding	1	0.370701	0.0293507	0.725955	5.30419e-08	1.10027	4.22715e-18	0.309113	0.431271	0.319911	0.14935	0.82149	3.17175e-05	0.571211	0.00183958	0.50487	0.0129408	1.15477	2.10827e-13	NO	NO	YES	NO	NO	NO	NO	NO	YES	0.0074282	0.994425	0.184664	0.999745	0.0411407	0.999932	NO	NO	NO	NO	NO	NO	NO	NO
ENSG00000247746	158880	USP51	ubiquitin specific peptidase 51	X	55484616	55489848	protein coding	-1	-0.551211	0.0631788	-0.717032	0.00252358	-1.49046	4.78586e-10	-0.247731	0.807992	-0.654938	0.0748651	-1.32051	0.00242976	-0.206461	0.957111	-0.611565	0.103089	-1.12455	0.000128848	NO	NO	YES	NO	NO	NO	NO	NO	YES	-0.210887	0.912438	-0.408889	0.999745	-0.32633	0.999932	NO	NO	NO	NO	NO	NO	NO	YES
ENSG00000024422	30846	EHD2	EH domain containing 2	19	47713422	47743134	protein coding	1	-0.311317	0.457935	-0.501394	0.043788	-1.00336	1.89278e-05	-0.343037	0.6343	0.000552655	0.99896	-0.84674	0.0146209	-0.303721	0.833583	-0.481853	0.239143	-1.17788	0.000103968	NO	NO	YES	NO	NO	NO	NO	NO	YES	-0.186878	0.934697	-0.513448	0.999745	-0.40688	0.999932	NO	NO	NO	NO	NO	NO	NO	NO
ENSG00000040608	65078	RTN4R	reticulon 4 receptor	22	20241415	20283246	protein coding	-1	-0.579996	0.187977	-0.588606	0.0684642	-2.03897	5.92356e-10	-0.229165	0.878458	-0.573821	0.233085	-1.41395	0.012224	-0.558203	0.530839	-1.05707	0.0282249	-1.58492	7.05497e-05	NO	NO	YES	NO	NO	NO	NO	NO	YES	-0.866845	0.212179	-0.491922	0.999745	0.0387107	0.999932	NO	NO	NO	YES	NO	NO	YES	NO
ENSG00000101335	10398	MYL9	myosin light chain 9	20	36541497	36551447	protein coding	1	-0.506337	0.0309481	-0.15616	0.474831	-1.53664	3.4877e-17	-0.378588	0.354749	0.461819	0.0523088	-0.518022	0.037974	-0.467371	0.187172	-0.51487	0.0794033	-1.37557	1.56935e-09	NO	NO	YES	NO	NO	NO	NO	NO	YES	-0.870711	0.0150339	-0.606863	0.999745	-0.407512	0.999932	YES	NO	NO	YES	NO	NO	YES	NO
ENSG00000105290	333	APLP1	amyloid beta precursor like protein 1	19	35867899	35879803	protein coding	1	-0.644213	0.0716543	-0.524786	0.0725652	-1.86523	8.75811e-10	-0.60929	0.465608	-0.271293	0.572766	-1.21318	0.0265787	-0.823397	0.0565149	-0.63591	0.15315	-1.6075	2.72729e-06	NO	NO	YES	NO	NO	NO	NO	NO	YES	-0.694987	0.433955	-0.284173	0.999745	-0.123048	0.999932	NO	NO	NO	YES	NO	NO	YES	NO
ENSG00000113645	23286	WWC1	WW and C2 domain containing 1	5	168291645	168472303	protein coding	1	0.0915126	0.906566	0.665947	0.0144629	1.37028	4.47714e-08	0.189349	0.878458	0.0419149	0.930882	0.747996	0.0332928	0.164899	0.987786	0.556813	0.198944	1.09577	0.000973889	NO	NO	YES	NO	NO	NO	NO	NO	YES	0.616228	0.443566	0.514976	0.999745	0.365626	0.999932	NO	NO	NO	NO	NO	NO	YES	NO
ENSG00000140682	7041	TGFB1I1	transforming growth factor beta 1 induced transcript 1	16	31471585	31477960	protein coding	1	-0.5263	0.205449	-0.698878	0.0186409	-1.37395	3.22958e-06	-0.50975	0.577879	0.0406498	0.938788	-0.497236	0.310271	-0.866417	0.0560674	-0.654982	0.163992	-1.85989	2.72049e-07	NO	NO	YES	NO	NO	NO	NO	NO	YES	-0.141927	0.952457	-0.0857277	0.999745	-0.314054	0.999932	NO	NO	NO	NO	NO	YES	NO	NO
ENSG00000166106	170689	ADAMTS15	ADAM metallopeptidase with thrombospondin type 1 motif 15	11	130448645	130476645	protein coding	1	-0.114909	0.863105	-0.942483	0.000291173	-1.04623	4.03566e-05	-0.423282	0.549315	-0.2437	0.535443	-0.873277	0.0215417	-0.211397	0.971594	-0.928703	0.0170668	-1.15791	0.000429074	NO	NO	YES	NO	NO	NO	NO	NO	YES	0.0156495	0.994425	-0.219024	0.999745	-0.0357943	0.999932	NO	NO	NO	NO	NO	NO	NO	NO
ENSG00000173641	27129	HSPB7	heat shock protein family B (small) member 7	1	16014028	16019594	protein coding	-1	-0.442763	0.479721	-0.551565	0.142723	-1.40548	5.90109e-05	0.183725	0.906415	-0.239475	0.6567	-0.341728	0.51199	0.13319	0.995219	-1.34835	0.0114598	-1.59196	0.000463449	NO	NO	YES	NO	NO	NO	NO	NO	YES	-0.403093	0.771467	-0.311795	0.999745	-0.397275	0.999932	NO	NO	NO	NO	NO	NO	NO	NO
ENSG00000174804	8322	FZD4	frizzled class receptor 4	11	86945679	86955395	protein coding	-1	0.316629	0.585327	0.804141	0.0069016	1.09625	9.57191e-05	0.487598	0.642769	0.422861	0.39801	0.930306	0.0349433	0.482906	0.650597	0.66955	0.16669	1.22713	0.000684893	NO	NO	YES	NO	NO	NO	NO	NO	YES	-0.0211366	0.993593	0.0233171	0.999745	0.0634496	0.999932	NO	NO	NO	NO	NO	NO	NO	NO
ENSG00000180340	2535	FZD2	frizzled class receptor 2	17	44557484	44561262	protein coding	1	-0.165603	0.534791	-0.828329	6.45495e-09	-1.21409	1.9128e-17	-0.252218	0.55247	-0.741029	0.000594319	-0.640679	0.00517237	-0.229135	0.690675	-0.643112	0.00269357	-1.00217	2.5777e-08	NO	NO	YES	NO	NO	NO	NO	NO	YES	-0.218979	0.8023	0.36507	0.999745	-0.125073	0.999932	NO	NO	NO	NO	NO	NO	YES	NO
ENSG00000186472	27445	PCLO	piccolo presynaptic cytomatrix protein	7	82754012	83162930	protein coding	-1	-0.734238	0.0121216	-0.210504	0.454194	-1.20475	1.33228e-06	-0.622937	0.294471	0.189903	0.623606	-0.502932	0.205747	-0.646107	0.136217	-0.270066	0.576082	-1.14422	0.000220491	NO	NO	YES	NO	NO	NO	NO	NO	YES	-0.254889	0.878529	-0.0731539	0.999745	-0.240504	0.999932	NO	NO	NO	NO	NO	NO	NO	NO
ENSG00000198216	777	CACNA1E	calcium voltage-gated channel subunit alpha1 E	1	181317690	181813262	protein coding	1	-0.32111	0.616664	-0.884926	0.0066947	-2.22012	3.83873e-12	-0.370121	0.725697	-0.446295	0.322842	-1.20026	0.00783956	-0.560649	0.552328	-0.868008	0.0843556	-1.89175	1.91489e-06	NO	NO	YES	NO	NO	NO	NO	NO	YES	-1.02541	0.0385406	-0.400246	0.999745	-0.486103	0.999932	YES	NO	NO	YES	NO	NO	YES	NO
ENSG00000198892	149345	SHISA4	shisa family member 4	1	201888680	201892587	protein coding	1	0.161978	0.758436	-0.973967	0.000181659	-1.80141	3.44948e-10	-0.185461	0.896466	-0.885373	0.0627617	-1.34011	0.0229993	-0.278845	0.892221	-0.341965	0.458214	-1.61994	1.33993e-06	NO	NO	YES	NO	NO	NO	NO	NO	YES	-0.977143	0.159803	-0.310696	0.999745	-1.01224	0.999932	NO	NO	NO	NO	NO	YES	YES	NO
ENSG00000198929	9722	NOS1AP	nitric oxide synthase 1 adaptor protein	1	162069691	162370475	protein coding	1	-0.541517	0.0361621	-0.971529	8.78502e-06	-1.84723	9.30986e-15	-0.645468	0.257596	-1.04923	0.00686938	-0.469409	0.237317	-0.719686	0.0210881	-0.645099	0.046709	-1.66497	4.37778e-10	NO	NO	YES	NO	NO	NO	NO	NO	YES	-0.331224	0.803341	1.21256	0.999745	-0.254591	0.999932	NO	NO	NO	NO	NO	YES	YES	NO
ENSG00000275832	57636	ARHGAP23	Rho GTPase activating protein 23	17	38419280	38512385	protein coding	1	-0.455393	0.168189	-0.51049	0.0366724	-1.9985	2.81471e-15	-0.363147	0.65709	-0.964861	0.0106817	-1.4596	0.00116215	-0.52083	0.30493	-0.844223	0.0192046	-1.53318	2.3483e-07	NO	NO	YES	NO	NO	NO	NO	NO	YES	-1.02987	0.0516831	-0.0287373	0.999745	-0.176691	0.999932	NO	NO	NO	YES	NO	NO	YES	YES
ENSG00000075651	5337	PLD1	phospholipase D1	3	171600404	171810950	protein coding	-1	-0.759287	0.00814104	-1.23764	3.21415e-07	-0.893569	0.000209298	-0.566476	0.234789	-0.258835	0.459556	-0.155323	0.665227	-0.749824	0.0542569	-0.804306	0.0309401	-1.44669	2.19214e-06	NO	YES	NO	NO	NO	NO	NO	NO	YES	1.10561	0.0371247	0.660584	0.999745	0.088695	0.999932	YES	NO	NO	NO	NO	NO	NO	NO
ENSG00000077238	3566	IL4R	interleukin 4 receptor	16	27313668	27364778	protein coding	1	0.597788	0.0486561	1.10857	1.71447e-06	0.959343	2.93337e-05	0.409852	0.449899	0.908087	0.0014623	0.901488	0.00148038	0.508575	0.343826	0.921692	0.00665005	1.13243	0.000154042	NO	YES	NO	NO	NO	NO	NO	NO	YES	-0.742621	0.182631	-0.428475	0.999745	-0.305292	0.999932	NO	NO	NO	NO	NO	NO	NO	NO
ENSG00000157224	9069	CLDN12	claudin 12	7	90383721	90513402	protein coding	1	-0.210607	0.702256	-1.22141	1.71377e-06	-0.794111	0.00172212	-0.0366798	0.979993	-0.720694	0.0454126	0.0229525	0.956558	-0.31018	0.860139	-1.11661	0.00296587	-1.16493	0.000367943	NO	YES	NO	NO	NO	NO	NO	NO	YES	0.64243	0.373107	0.764691	0.999745	0.258097	0.999932	NO	NO	NO	NO	NO	NO	NO	NO
ENSG00000166166	115708	TRMT61A	tRNA methyltransferase 61A	14	103529196	103537073	protein coding	1	-0.176719	0.776678	1.07786	1.99341e-05	0.970805	0.000105924	-0.177216	0.894898	0.0535697	0.909313	0.753834	0.0286592	0.211019	0.97265	0.896296	0.0205388	1.23445	0.000150081	NO	YES	NO	NO	NO	NO	NO	NO	YES	0.0739225	0.98021	0.862185	0.999745	0.126616	0.999932	NO	NO	NO	NO	NO	NO	YES	NO
ENSG00000166432	84460	ZMAT1	zinc finger matrin-type 1	X	101882288	101932031	protein coding	-1	-0.229614	0.612119	-1.18462	4.291e-07	-0.892339	0.00010527	0.0252713	0.987294	-1.0825	0.00378254	-0.990791	0.0132873	-0.42676	0.5058	-0.887025	0.0107531	-1.01727	0.000546551	NO	YES	NO	NO	NO	NO	NO	NO	YES	0.525657	0.484995	0.075636	0.999745	0.321839	0.999932	NO	NO	NO	NO	NO	NO	NO	YES
ENSG00000174177	348180	CTU2	cytosolic thiouridylase subunit 2	16	88706483	88715396	protein coding	1	-0.0254374	0.971582	1.25005	1.61443e-10	0.999471	3.93164e-07	-0.0264551	0.987252	0.598051	0.0446548	0.769921	0.00940016	-0.0150568	0.999613	0.797928	0.00668778	1.08953	1.0858e-05	NO	YES	NO	NO	NO	NO	NO	NO	YES	-0.216814	0.880399	0.197059	0.999745	0.294686	0.999932	NO	NO	NO	NO	NO	NO	YES	NO
ENSG00000048162	51491	NOP16	NOP16 nucleolar protein	5	176383946	176388927	protein coding	-1	-0.0681113	0.881862	0.597001	0.000242327	0.943521	9.29784e-10	-0.0582982	0.952271	0.131173	0.624973	0.57966	0.00896461	0.287896	0.579446	0.569444	0.0201784	1.15855	2.93989e-09	NO	NO	NO	NO	NO	NO	NO	NO	YES	0.41684	0.24356	0.496464	0.999745	0.28136	0.999932	NO	NO	NO	NO	NO	NO	YES	NO
ENSG00000077348	56915	EXOSC5	exosome component 5	19	41386371	41397362	protein coding	-1	0.143985	0.798817	0.352332	0.16727	0.906923	6.21552e-05	0.154197	0.89066	-0.0410338	0.922744	0.605736	0.0519207	0.573971	0.211235	0.516371	0.186288	1.35616	2.31261e-06	NO	NO	NO	NO	NO	NO	NO	NO	YES	0.413641	0.607992	0.48459	0.999745	0.256707	0.999932	NO	NO	NO	NO	NO	NO	NO	NO
ENSG00000096093	114327	EFHC1	EF-hand domain containing 1	6	52362123	52529886	protein coding	1	0.10129	0.852603	-0.777933	0.000682995	-0.869581	0.00011747	-0.121048	0.923303	-1.03816	0.00639585	-0.464035	0.235026	-0.217777	0.944083	-0.584099	0.11498	-1.01932	0.000468172	NO	NO	NO	NO	NO	NO	NO	NO	YES	-0.18949	0.903604	0.702932	0.999745	-0.187899	0.999932	NO	NO	NO	NO	NO	NO	NO	NO
ENSG00000100596	9517	SPTLC2	serine palmitoyltransferase long chain base subunit 2	14	77505997	77616637	protein coding	-1	-0.294565	0.131767	-0.317945	0.0293429	-0.948265	1.84006e-12	-0.0840362	0.895418	-0.210494	0.280733	-0.482786	0.00912211	-0.316809	0.286451	-0.651769	0.000993237	-1.06945	3.21711e-10	NO	NO	NO	NO	NO	NO	NO	NO	YES	-0.333266	0.587068	-0.193809	0.999745	-0.114488	0.999932	NO	NO	NO	NO	NO	NO	NO	NO
ENSG00000105518	374882	TMEM205	transmembrane protein 205	19	11342776	11346518	protein coding	-1	0.432983	0.157884	-0.223043	0.372756	0.924539	7.59305e-06	0.177598	0.856124	-0.274965	0.42882	0.345294	0.277829	0.383383	0.569293	0.0165837	0.979317	1.16927	1.12167e-05	NO	NO	NO	NO	NO	NO	NO	NO	YES	0.718053	0.10728	0.434628	0.999745	0.758322	0.999932	NO	NO	NO	YES	NO	YES	NO	NO
ENSG00000105520	64748	PLPPR2	phospholipid phosphatase related 2	19	11355386	11365698	protein coding	1	0.409803	0.0566031	-0.19061	0.336881	0.823505	2.48551e-07	0.187412	0.813247	0.0993862	0.756116	0.724743	0.00299966	0.449548	0.139784	0.0994897	0.800174	1.05439	1.36193e-07	NO	NO	NO	NO	NO	NO	NO	NO	YES	0.608695	0.0732193	0.451494	0.999745	0.495056	0.999932	NO	NO	NO	YES	NO	NO	NO	NO
ENSG00000111845	55003	PAK1IP1	PAK1 interacting protein 1	6	10694972	10709782	protein coding	1	0.13109	0.813228	0.742995	0.00094272	0.904215	2.67863e-05	-0.248051	0.877891	0.42926	0.299602	0.768724	0.048108	0.649326	0.0675295	0.798979	0.0106459	1.12456	9.6782e-06	NO	NO	NO	NO	NO	NO	NO	NO	YES	0.026532	0.993593	0.555555	0.999745	-0.369826	0.999932	NO	NO	NO	NO	NO	NO	NO	NO
ENSG00000123191	540	ATP7B	ATPase copper transporting beta	13	51930436	52012125	protein coding	-1	-0.098445	0.874674	-0.786063	0.00185042	-0.92306	0.000219288	0.135841	0.920912	-0.321626	0.45456	-0.2993	0.514841	-0.190151	0.97265	-0.924983	0.0102279	-1.04443	0.000635926	NO	NO	NO	NO	NO	NO	NO	NO	YES	-0.0354431	0.992016	-0.117508	0.999745	0.126373	0.999932	NO	NO	NO	NO	NO	NO	NO	NO
ENSG00000130159	51295	ECSIT	ECSIT signaling integrator	19	11505929	11529172	protein coding	-1	0.619012	0.000277638	0.269245	0.121199	0.85925	1.34213e-08	0.509955	0.087248	0.0569063	0.856194	0.184417	0.511336	0.747465	0.000254433	0.351206	0.196954	1.01166	1.25332e-07	NO	NO	NO	NO	NO	NO	NO	NO	YES	-0.0231001	0.993399	-0.384352	0.999745	-0.0991036	0.999932	NO	NO	NO	NO	NO	NO	NO	NO
ENSG00000132768	1802	DPH2	diphthamide biosynthesis 2	1	43970000	43973369	protein coding	1	-0.129668	0.694468	0.798455	3.12446e-08	0.952153	1.22387e-11	-0.105713	0.890206	0.392465	0.0565933	0.543761	0.0069919	0.0806484	0.995219	0.576714	0.00808616	1.04599	4.82296e-09	NO	NO	NO	NO	NO	NO	NO	NO	YES	0.287085	0.600846	0.246083	0.999745	0.370622	0.999932	NO	NO	NO	NO	NO	NO	YES	NO
ENSG00000135299	22881	ANKRD6	ankyrin repeat domain 6	6	89433152	89633834	protein coding	1	0.17199	0.640154	-0.98217	9.93761e-07	-0.875202	9.47372e-06	0.412303	0.419718	-0.554914	0.115189	-0.554418	0.153742	-0.0686788	0.995219	-0.708364	0.010838	-1.02646	1.23661e-05	NO	NO	NO	NO	NO	NO	NO	NO	YES	-0.0613415	0.974447	-0.422729	0.999745	-0.281865	0.999932	NO	NO	NO	NO	NO	NO	YES	NO
ENSG00000137338	84547	PGBD1	piggyBac transposable element derived 1	6	28281572	28302549	protein coding	1	0.308769	0.570549	-0.672963	0.0445062	-0.905326	0.00660313	0.529353	0.578294	-0.549342	0.375781	-0.956778	0.191936	0.0532866	0.995219	-0.97064	0.0340424	-1.46107	0.000201329	NO	NO	NO	NO	NO	NO	NO	NO	YES	-0.529851	0.749685	-0.922256	0.999745	-0.533318	0.999932	NO	NO	NO	NO	NO	NO	YES	NO
ENSG00000155111	23097	CDK19	cyclin dependent kinase 19	6	110609978	110815958	protein coding	-1	-0.126385	0.68797	-0.804751	1.14981e-08	-0.944787	7.9597e-12	-0.135584	0.790681	-0.381018	0.0375822	-0.585519	0.0010359	-0.286402	0.425081	-0.79577	4.32381e-05	-1.01824	6.79828e-09	NO	NO	NO	NO	NO	NO	NO	NO	YES	-0.00933382	0.993593	-0.0792748	0.999745	0.0497824	0.999932	NO	NO	NO	NO	NO	NO	NO	NO
ENSG00000160072	83858	ATAD3B	ATPase family AAA domain containing 3B	1	1471765	1497848	protein coding	1	-0.219056	0.55364	0.993715	5.76577e-08	0.787288	1.82219e-05	-0.372048	0.499667	0.172092	0.57744	0.387345	0.162371	-0.0870758	0.995219	0.790762	0.00375818	1.05099	7.28486e-06	NO	NO	NO	NO	NO	NO	NO	NO	YES	0.0176488	0.993593	0.588951	0.999745	0.334609	0.999932	NO	NO	NO	NO	NO	NO	YES	NO
ENSG00000166016	25841	ABTB2	ankyrin repeat and BTB domain containing 2	11	34150987	34358010	protein coding	-1	-0.833798	0.0451927	-0.869117	0.00972403	-0.704541	0.0343126	-0.923892	0.0897149	-0.907713	0.0332081	-0.67572	0.117358	-1.14922	0.0148152	-1.25282	0.00859986	-1.53079	0.000221897	NO	NO	NO	NO	NO	NO	NO	NO	YES	1.00333	0.155895	1.14516	0.999745	0.824123	0.999932	NO	NO	NO	NO	NO	NO	NO	NO
ENSG00000167034	4824	NKX3-1	NK3 homeobox 1	8	23678697	23682938	protein coding	-1	0.645533	0.348444	0.864147	0.0513266	1.2175	0.00292306	0.321323	0.91201	0.419792	0.633208	1.12198	0.115971	1.70084	0.00183958	0.962104	NA	2.07421	1.52999e-05	NO	NO	NO	NO	NO	NO	NO	NO	YES	-0.299293	0.928543	0.395453	0.999745	-0.661984	0.999932	NO	NO	NO	NO	NO	NO	NO	NO
ENSG00000176182	339344	MYPOP	Myb related transcription factor, partner of profilin	19	45890023	45902613	protein coding	-1	0.44807	0.00106969	0.729442	1.1231e-09	0.955576	1.25617e-16	0.0219406	0.982317	0.621373	0.00077609	0.571765	0.00485323	0.24889	0.455435	0.714416	2.02161e-05	1.08052	3.50672e-14	NO	NO	NO	NO	NO	NO	NO	NO	YES	-0.21906	0.689588	-0.11409	0.999745	0.122731	0.999932	NO	NO	NO	NO	NO	NO	NO	NO
ENSG00000186814	100101467	ZSCAN30	zinc finger and SCAN domain containing 30	18	35251058	35290245	protein coding	-1	-0.133095	0.758489	-0.901679	2.04042e-06	-0.989411	1.24279e-07	-0.228699	0.739889	-0.840789	0.00250931	-0.473342	0.101214	-0.231958	0.863507	-0.799785	0.00500539	-1.00138	3.4748e-05	NO	NO	NO	NO	NO	NO	NO	NO	YES	0.0511831	0.972261	0.5869	0.999745	0.024978	0.999932	NO	NO	NO	NO	NO	NO	NO	NO
ENSG00000188735	144404	TMEM120B	transmembrane protein 120B	12	121712752	121783001	protein coding	1	0.11244	0.784935	0.42233	0.0177856	0.594006	0.000417134	0.0534189	0.963741	-0.0230626	0.949162	0.205549	0.501111	0.338871	0.485325	0.693924	0.00684269	1.09596	1.54063e-07	NO	NO	NO	NO	NO	NO	NO	NO	YES	0.0621591	0.966368	0.161022	0.999745	0.023219	0.999932	NO	NO	NO	NO	NO	NO	NO	NO
ENSG00000124785	51299	NRN1	neuritin 1	6	5997999	6007605	protein coding	-1	0.208425	0.676105	0.544141	0.023229	0.843557	0.000163555	0.0954135	0.950243	0.80985	0.0100983	0.806506	0.0141217	0.359641	0.72646	0.483441	0.233257	1.09176	0.00017377	NO	NO	NO	NO	NO	NO	NO	NO	YES	0.0951104	0.962259	-0.106429	0.999745	0.219806	0.999932	NO	NO	NO	NO	NO	NO	NO	NO
ENSG00000186603	84842	HPDL	4-hydroxyphenylpyruvate dioxygenase like	1	45326895	45328710	protein coding	1	-0.318786	0.499626	0.648176	0.0118552	0.880692	0.000312013	-0.337921	0.743248	-0.0664391	0.891746	0.694911	0.0492387	-0.0879453	0.995219	0.459345	0.298557	1.06659	0.000775765	NO	NO	NO	NO	NO	NO	NO	NO	YES	0.557669	0.542842	1.09969	0.999745	0.680703	0.999932	NO	NO	NO	NO	NO	NO	YES	YES
ENSG00000254122	56099	PCDHGB7	protocadherin gamma subfamily B, 7	5	141417645	141512975	protein coding	1	0.127742	0.899188	-0.839113	0.0355898	-0.904615	0.0213019	-0.40344	0.836651	-1.10394	0.128163	-1.18342	0.146576	-0.404317	0.888379	-0.556788	NA	-1.64583	0.000606039	NO	NO	NO	NO	NO	NO	NO	NO	YES	-0.179515	0.96052	0.325049	0.999745	-0.638123	0.999932	NO	NO	NO	NO	NO	NO	YES	NO
ENSG00000091490	23231	SEL1L3	SEL1L family member 3	4	25747433	25863760	protein coding	-1	1.50566	1.27675e-06	-2.03084	5.59949e-12	-0.761915	0.0129459	1.37821	4.31706e-05	-1.88041	1.78536e-07	-0.96898	0.0083141	1.31391	0.000838753	-1.84254	4.43123e-06	-0.763226	0.0691031	YES	YES	NO	YES	YES	NO	YES	YES	NO	-0.233073	0.871872	-0.469635	0.999745	-0.247409	0.999932	NO	NO	NO	YES	NO	YES	YES	YES
ENSG00000180891	404093	CUEDC1	CUE domain containing 1	17	57861243	57955412	protein coding	-1	1.00409	4.17367e-06	-1.49538	1.11392e-10	-0.975297	1.46839e-05	0.930959	0.000980446	-0.993409	0.00547674	-0.0638235	0.874953	1.24993	4.94949e-06	-1.21154	0.00060387	-0.265004	0.473313	YES	YES	NO	NO	NO	NO	YES	YES	NO	-0.485436	0.613733	-0.00756922	0.999745	-0.308261	0.999932	NO	NO	NO	NO	NO	NO	YES	NO
ENSG00000023445	330	BIRC3	baculoviral IAP repeat containing 3	11	102317484	102339403	protein coding	1	-0.36033	0.851987	4.52533	7.9884e-11	3.04766	1.47705e-05	-0.218436	0.960487	4.94499	5.72784e-10	4.01498	7.34494e-07	0.16377	0.995219	4.04925	2.87644e-05	3.02577	0.00145759	NO	YES	YES	NO	YES	YES	NO	YES	NO	-1.11535	0.356771	-0.711618	0.999745	-1.21707	0.999932	NO	NO	NO	NO	NO	NO	YES	YES
ENSG00000031081	57514	ARHGAP31	Rho GTPase activating protein 31	3	119294383	119420714	protein coding	1	0.299351	0.816076	3.49801	1.94387e-12	1.94569	0.000128631	0.24507	0.921346	3.53734	7.68811e-10	2.27013	0.000148141	0.0739756	0.997614	2.89997	2.25004e-05	1.44039	0.0432003	NO	YES	YES	NO	YES	YES	NO	YES	NO	-1.84649	0.0470584	-1.51576	0.999745	-1.54734	0.999932	YES	NO	NO	YES	NO	NO	YES	YES
ENSG00000055332	5610	EIF2AK2	eukaryotic translation initiation factor 2 alpha kinase 2	2	37099210	37157522	protein coding	-1	-0.379194	0.536397	2.36897	1.15879e-14	1.48609	1.68562e-06	-0.0736325	0.965465	2.2563	2.25606e-10	1.91618	8.21488e-08	-0.103933	0.995219	1.8975	5.35801e-06	1.1745	0.00519246	NO	YES	YES	NO	YES	YES	NO	YES	NO	-0.498998	0.588808	-0.271652	0.999745	-0.635342	0.999932	NO	NO	NO	NO	NO	NO	YES	YES
ENSG00000067992	5165	PDK3	pyruvate dehydrogenase kinase 3	X	24465244	24550466	protein coding	1	-0.0865957	0.920155	-1.53535	1.12664e-07	-1.26286	1.09325e-05	0.00144832	0.998805	-1.3534	0.000155809	-1.56969	1.2132e-05	-0.293382	0.930918	-1.35905	0.000838109	-1.22474	0.00123137	NO	YES	YES	NO	YES	YES	NO	YES	NO	0.362165	0.815442	-0.231021	0.999745	0.395799	0.999932	NO	NO	NO	NO	NO	NO	YES	YES
ENSG00000083799	1540	CYLD	CYLD lysine 63 deubiquitinase	16	50742050	50801935	protein coding	1	0.0895117	0.899951	1.36885	5.49153e-09	1.00216	2.1061e-05	0.153407	0.884863	1.344	1.51582e-06	1.14569	5.17278e-05	0.032839	0.997614	1.18336	0.00034545	0.858333	0.00744398	NO	YES	YES	NO	YES	YES	NO	YES	NO	-0.451454	0.557843	-0.36058	0.999745	-0.369964	0.999932	NO	NO	NO	NO	NO	NO	NO	NO
ENSG00000099250	8829	NRP1	neuropilin 1	10	33177492	33336262	protein coding	-1	0.142127	0.95206	3.33924	4.00863e-06	2.71569	0.000162316	0.0180026	0.995157	4.46558	5.9196e-08	4.25809	1.88631e-07	0.459515	0.990158	3.42725	0.000621554	2.70142	0.00516726	NO	YES	YES	NO	YES	YES	NO	YES	NO	-0.761344	0.696408	-0.232949	0.999745	-1.20014	0.999932	NO	NO	NO	NO	NO	NO	YES	YES
ENSG00000101307	10326	SIRPB1	signal regulatory protein beta 1	20	1561385	1620061	protein coding	-1	0.142861	0.729662	-1.33152	6.58339e-14	-1.09538	5.41001e-10	0.0731351	0.934394	-1.15458	3.31866e-07	-1.31514	1.65392e-08	0.0114488	0.999613	-1.09141	8.90346e-06	-0.816294	0.000491372	NO	YES	YES	NO	YES	YES	NO	YES	NO	0.096634	0.952457	-0.233053	0.999745	0.244459	0.999932	NO	NO	NO	NO	NO	NO	YES	YES
ENSG00000103522	50615	IL21R	interleukin 21 receptor	16	27402174	27452042	protein coding	1	-0.0428831	0.970692	2.58741	1.06788e-16	1.22523	0.000193458	0.0665582	0.975303	2.20829	1.13341e-08	1.78417	1.68941e-05	-0.247846	0.981839	2.28844	1.72336e-07	1.29741	0.00346955	NO	YES	YES	NO	YES	YES	NO	YES	NO	-1.31567	0.0823634	-0.494558	0.999745	-0.738304	0.999932	NO	NO	NO	YES	NO	NO	YES	YES
ENSG00000104823	1891	ECH1	enoyl-CoA hydratase 1	19	38815422	38831841	protein coding	-1	0.272912	0.574993	-1.26299	3.3186e-07	-1.34556	3.1319e-08	-0.0396446	0.975303	-1.19841	0.000180707	-1.36132	3.50426e-05	-0.0845458	0.995219	-1.16088	0.000982821	-0.888649	0.00682062	NO	YES	YES	NO	YES	YES	NO	YES	NO	-0.354023	0.639787	-0.132829	0.999745	0.336237	0.999932	NO	NO	NO	NO	NO	NO	YES	YES
ENSG00000106484	4232	MEST	mesoderm specific transcript	7	130486171	130506465	protein coding	1	-0.0705791	0.944404	-2.09309	5.33518e-11	-1.43594	5.66216e-06	-0.0173573	0.990971	-1.93077	4.90945e-06	-1.65265	0.000115492	-0.178001	0.995219	-1.54954	0.000530422	-1.33087	0.00131395	NO	YES	YES	NO	YES	YES	NO	YES	NO	0.732576	0.534487	0.28441	0.999745	0.35768	0.999932	NO	NO	NO	NO	NO	NO	YES	YES
ENSG00000111912	135112	NCOA7	nuclear receptor coactivator 7	6	125781161	125932034	protein coding	1	-0.447539	0.567281	2.9609	6.76019e-15	1.33649	0.000661587	-0.351003	0.81273	2.57881	6.54668e-09	1.85231	4.51359e-05	-0.351521	0.959049	2.39771	3.53071e-06	0.918798	0.101296	NO	YES	YES	NO	YES	YES	NO	YES	NO	-1.1716	0.155198	-0.382058	0.999745	-1.1437	0.999932	NO	NO	NO	YES	NO	YES	YES	YES
ENSG00000115267	64135	IFIH1	interferon induced with helicase C domain 1	2	162267074	162318684	protein coding	-1	0.089605	0.954656	3.55603	3.87832e-14	2.53127	8.26087e-08	0.101662	0.968451	3.66689	1.24184e-11	3.49934	8.80534e-11	0.0487386	0.999613	2.71153	2.78606e-05	2.00636	0.00162109	NO	YES	YES	NO	YES	YES	NO	YES	NO	-1.10872	0.294292	-0.274364	0.999745	-0.770279	0.999932	NO	NO	NO	NO	NO	NO	YES	YES
ENSG00000115415	6772	STAT1	signal transducer and activator of transcription 1	2	190908460	191020960	protein coding	-1	-0.480746	0.529878	2.72789	1.60395e-12	1.47823	0.000176621	-0.251358	0.878458	2.716	1.15418e-09	2.41218	6.52951e-08	-0.222308	0.995219	1.88955	0.000515528	1.06847	0.0524986	NO	YES	YES	NO	YES	YES	NO	YES	NO	-0.763993	0.486883	-0.0578137	0.999745	-0.614722	0.999932	NO	NO	NO	YES	NO	NO	YES	YES
ENSG00000116663	26270	FBXO6	F-box protein 6	1	11664200	11674354	protein coding	1	-0.0834373	0.916193	2.11589	8.44626e-18	1.05013	4.25787e-05	-0.342381	0.756906	1.54061	1.00728e-06	1.37893	2.70941e-05	-0.459726	0.61371	1.32082	0.000227434	0.720887	0.0448455	NO	YES	YES	NO	YES	YES	NO	YES	NO	-0.978136	0.0968219	0.165846	0.999745	-0.161938	0.999932	NO	NO	NO	YES	NO	NO	YES	YES
ENSG00000119917	3437	IFIT3	interferon induced protein with tetratricopeptide repeats 3	10	89327307	89377473	protein coding	1	-0.333829	0.894838	5.35253	1.13151e-10	3.74964	7.1075e-06	-0.245626	0.955483	5.624	4.08711e-09	5.09724	9.24838e-08	-0.10724	0.997614	4.6075	6.17948e-05	3.44659	0.00226057	NO	YES	YES	NO	YES	YES	NO	YES	NO	-1.26319	0.744495	-0.281702	0.999745	-1.06534	0.999932	NO	NO	NO	NO	NO	NO	YES	YES
ENSG00000119922	3433	IFIT2	interferon induced protein with tetratricopeptide repeats 2	10	89283694	89309271	protein coding	1	-0.253788	0.910337	4.70216	9.11964e-11	2.77225	0.00017415	0.142011	0.973189	4.73598	1.77724e-08	3.96707	2.72277e-06	-0.099441	0.997614	3.59462	0.00056788	2.45831	0.0164495	NO	YES	YES	NO	YES	YES	NO	YES	NO	-1.67045	0.485855	-0.898766	0.999745	-1.0557	0.999932	NO	NO	NO	YES	NO	NO	YES	YES
ENSG00000121989	92	ACVR2A	activin A receptor type 2A	2	147844517	147930826	protein coding	1	-0.0175103	0.994095	3.50617	2.49824e-11	2.3237	1.24898e-05	0.399184	0.869528	3.89041	1.17433e-10	2.48799	9.0683e-05	-0.465674	0.971965	2.57849	0.000572726	1.49045	0.0481607	NO	YES	YES	NO	YES	YES	NO	YES	NO	-1.15703	0.340462	-1.8073	0.999745	-0.63783	0.999932	NO	NO	NO	NO	NO	NO	YES	YES
ENSG00000132530	54739	XAF1	XIAP associated factor 1	17	6755447	6775647	protein coding	1	-0.58303	0.31263	2.44814	5.92196e-13	1.47173	2.03063e-05	-0.538753	0.55247	2.30829	6.0774e-09	1.9982	5.80226e-07	-0.412729	0.884783	1.94424	3.58338e-05	1.16143	0.0144442	NO	YES	YES	NO	YES	YES	NO	YES	NO	-0.388637	0.826157	0.22353	0.999745	-0.385069	0.999932	NO	NO	NO	NO	NO	NO	YES	YES
ENSG00000134326	129607	CMPK2	cytidine/uridine monophosphate kinase 2	2	6840570	6866635	protein coding	-1	-0.186751	0.877861	3.76911	1.61018e-19	2.29896	4.85744e-08	-0.135269	0.952271	3.34594	4.22157e-12	2.87781	3.32081e-09	-0.274064	0.990183	2.63944	3.71256e-06	1.60788	0.00526229	NO	YES	YES	NO	YES	YES	NO	YES	NO	-1.2783	0.185321	-0.338521	0.999745	-0.77839	0.999932	NO	NO	NO	YES	NO	NO	YES	YES
ENSG00000135899	3431	SP110	SP110 nuclear body protein	2	230165186	230225729	protein coding	-1	0.290214	0.73447	2.5484	1.38534e-12	1.4767	5.5345e-05	-0.0647938	0.974083	2.46064	4.20397e-09	2.10602	6.05278e-07	0.256773	0.981856	1.90305	0.000165365	1.39529	0.00465544	NO	YES	YES	NO	YES	YES	NO	YES	NO	-1.35712	0.0516831	-0.29543	0.999745	-0.78282	0.999932	NO	NO	NO	YES	NO	NO	YES	YES
ENSG00000138035	87178	PNPT1	polyribonucleotide nucleotidyltransferase 1	2	55634061	55693863	protein coding	-1	-0.240389	0.651178	1.99407	4.32645e-17	1.38273	6.86826e-09	0.0162619	0.990278	1.41676	6.96766e-07	1.49819	1.05946e-07	0.0848332	0.995219	1.21675	0.000313427	0.971292	0.00276127	NO	YES	YES	NO	YES	YES	NO	YES	NO	-0.366284	0.786418	0.0612761	0.999745	-0.33565	0.999932	NO	NO	NO	NO	NO	NO	YES	YES
ENSG00000138642	55008	HERC6	HECT and RLD domain containing E3 ubiquitin protein ligase family member 6	4	88378739	88443097	protein coding	1	-0.0481407	0.981884	3.61516	1.75367e-12	2.35631	5.55323e-06	0.089704	0.974917	3.54416	2.60882e-09	3.22078	6.94231e-08	-0.229637	0.995219	2.57018	0.000444565	1.57564	0.0310133	NO	YES	YES	NO	YES	YES	NO	YES	NO	-1.20417	0.37113	-0.416977	0.999745	-0.801673	0.999932	NO	NO	NO	NO	NO	NO	YES	YES
ENSG00000138646	51191	HERC5	HECT and RLD domain containing E3 ubiquitin protein ligase 5	4	88457119	88506163	protein coding	1	-0.315581	0.742118	3.60463	1.06197e-20	2.35053	1.68712e-09	-0.210204	0.921855	3.5234	2.10038e-15	3.06129	1.18818e-11	-0.197226	0.995219	2.21395	5.92821e-05	1.5944	0.00312727	NO	YES	YES	NO	YES	YES	NO	YES	NO	-0.93363	0.501929	-0.246672	0.999745	-0.370702	0.999932	NO	NO	NO	YES	NO	NO	YES	YES
ENSG00000142089	10410	IFITM3	interferon induced transmembrane protein 3	11	319676	329475	protein coding	-1	-0.43736	0.661233	2.89862	1.1367e-10	1.615	0.000422559	-0.633801	0.591973	2.76526	1.31595e-07	2.19977	2.9781e-05	0.124176	0.995219	2.45009	7.03286e-05	1.89619	0.00162994	NO	YES	YES	NO	YES	YES	NO	YES	NO	-0.841548	0.598777	0.0640939	0.999745	-0.693519	0.999932	NO	NO	NO	YES	NO	NO	YES	YES
ENSG00000149212	143686	SESN3	sestrin 3	11	95165513	95232541	protein coding	-1	-0.123056	0.930074	-2.49801	5.41341e-08	-1.98133	1.49482e-05	0.253881	0.896466	-2.58843	1.41537e-06	-2.36039	9.53006e-06	-0.0476238	0.999613	-2.19206	0.000593647	-1.92024	0.00154298	NO	YES	YES	NO	YES	YES	NO	YES	NO	0.642556	0.83565	-0.0331211	0.999745	0.304404	0.999932	NO	NO	NO	NO	NO	NO	YES	YES
ENSG00000159388	7832	BTG2	BTG anti-proliferation factor 2	1	203305491	203309602	protein coding	1	0.763201	0.638872	4.0065	1.21275e-07	3.70106	7.42992e-07	0.317056	0.930287	4.32561	7.86761e-07	3.81457	1.21166e-05	0.116468	0.997614	3.58581	0.000654351	3.11165	0.00190856	NO	YES	YES	NO	YES	YES	NO	YES	NO	-1.06365	0.71408	-0.833024	0.999745	-0.608289	0.999932	NO	NO	NO	NO	NO	NO	YES	YES
ENSG00000160932	4061	LY6E	lymphocyte antigen 6 family member E	8	143017982	143023832	protein coding	1	-0.855101	0.275197	3.41113	3.31533e-13	2.16673	5.00599e-06	-0.53547	0.756906	3.13075	1.11941e-08	2.73498	7.02946e-07	-0.0823733	0.996391	2.64561	4.93521e-05	2.05549	0.00123247	NO	YES	YES	NO	YES	YES	NO	YES	NO	-0.387229	0.887322	0.143269	0.999745	-0.521354	0.999932	NO	NO	NO	YES	NO	NO	YES	YES
ENSG00000162654	115361	GBP4	guanylate binding protein 4	1	89181144	89198942	protein coding	-1	-0.492046	0.710058	3.63339	5.75537e-11	2.14317	0.000153424	-0.0997216	0.975303	3.78848	3.60565e-09	3.28941	3.89875e-07	0.0254078	0.999613	3.38341	1.74657e-05	2.4347	0.00167668	NO	YES	YES	NO	YES	YES	NO	YES	NO	-0.989801	0.578364	-0.407745	0.999745	-0.918973	0.999932	NO	NO	NO	YES	NO	NO	YES	YES
ENSG00000173193	54625	PARP14	poly(ADP-ribose) polymerase family member 14	3	122680839	122730840	protein coding	1	-0.0543151	0.963456	2.98607	2.76688e-18	1.86122	7.12234e-08	0.00760756	0.995929	2.77844	2.18243e-12	2.37409	2.35501e-09	0.0278505	0.999613	2.25817	1.07357e-06	1.51301	0.00108257	NO	YES	YES	NO	YES	YES	NO	YES	NO	-1.0657	0.188347	-0.417022	0.999745	-0.788913	0.999932	NO	NO	NO	YES	NO	NO	YES	YES
ENSG00000177409	219285	SAMD9L	sterile alpha motif domain containing 9 like	7	93130056	93148385	protein coding	-1	-0.37187	0.691371	3.10204	2.8987e-14	1.61132	0.000113931	-0.366675	0.813247	2.87058	1.35999e-09	2.40531	4.47433e-07	-0.346254	0.97265	2.28996	4.62955e-05	1.14003	0.051486	NO	YES	YES	NO	YES	YES	NO	YES	NO	-1.11369	0.246674	-0.10516	0.999745	-0.820488	0.999932	NO	NO	NO	YES	NO	NO	YES	YES
ENSG00000179331	54734	RAB39A	RAB39A, member RAS oncogene family	11	107928448	107963482	protein coding	1	-0.496582	0.411944	2.22603	6.26071e-12	1.87229	6.92648e-09	-0.514307	0.660818	2.15244	2.6995e-08	2.15514	2.7947e-08	-0.278602	0.97265	1.6571	0.000318728	1.27824	0.0038243	NO	YES	YES	NO	YES	YES	NO	YES	NO	0.144515	0.952457	0.507576	0.999745	-0.0949366	0.999932	NO	NO	NO	NO	NO	NO	YES	YES
ENSG00000185745	3434	IFIT1	interferon induced protein with tetratricopeptide repeats 1	10	89392546	89406487	protein coding	1	-0.778098	0.717132	6.20048	4.31043e-12	4.16015	4.03331e-06	-0.68548	0.871665	6.24482	1.35999e-09	5.70012	3.06944e-08	-0.329732	0.995219	5.04368	5.20541e-05	3.64737	0.0030107	NO	YES	YES	NO	YES	YES	NO	YES	NO	-1.25681	0.780875	0.138193	0.999745	-1.08777	0.999932	NO	NO	NO	NO	NO	NO	YES	YES
ENSG00000185885	8519	IFITM1	interferon induced transmembrane protein 1	11	310041	315272	protein coding	1	-1.33439	0.139969	3.69873	1.0708e-09	2.40476	8.80709e-05	-0.798741	0.676615	3.4116	1.60157e-06	2.91717	4.22341e-05	0.0732912	0.997867	3.53736	2.12212e-05	2.62958	0.00130992	NO	YES	YES	NO	YES	YES	NO	YES	NO	0.0445289	0.993593	0.333689	0.999745	-0.997833	0.999932	NO	NO	NO	NO	NO	NO	YES	YES
ENSG00000274070	729438	CASTOR2	cytosolic arginine sensor for mTORC1 subunit 2	7	74964705	75031528	protein coding	1	-0.0356282	0.976319	-2.34855	1.27897e-11	-1.47227	1.48431e-05	-0.225195	0.878458	-1.98375	3.57064e-05	-2.30891	1.13346e-05	-0.582737	0.610861	-2.01432	3.96993e-05	-1.45066	0.00127525	NO	YES	YES	NO	YES	YES	NO	YES	NO	0.914283	0.229794	-0.10558	0.999745	1.11814	0.999932	NO	NO	NO	NO	NO	NO	YES	YES
ENSG00000054598	2296	FOXC1	forkhead box C1	6	1609915	1613897	protein coding	1	0.146355	0.864714	1.46668	8.78633e-07	1.83343	1.33566e-10	-0.21405	0.934197	1.7986	6.43607e-06	1.71988	6.66085e-05	-0.352469	0.899471	1.36923	0.00054019	1.10977	0.00237598	NO	YES	YES	NO	YES	YES	NO	YES	NO	0.224621	0.907225	0.199264	0.999745	0.0532103	0.999932	NO	NO	NO	NO	NO	NO	YES	YES
ENSG00000135454	2583	B4GALNT1	beta-1,4-N-acetyl-galactosaminyltransferase 1	12	57623409	57633239	protein coding	-1	-0.305199	0.53874	1.53785	2.25496e-10	1.26739	1.81348e-07	-0.292246	0.798592	1.48118	1.14725e-06	1.18861	0.000244853	-0.446423	0.579446	1.21681	0.00035287	0.604592	0.081847	NO	YES	YES	NO	YES	YES	NO	YES	NO	0.0394667	0.990725	0.00106468	0.999745	-0.175227	0.999932	NO	NO	NO	NO	NO	NO	YES	YES
ENSG00000143333	6004	RGS16	regulator of G protein signaling 16	1	182598623	182604389	protein coding	-1	-0.700745	0.670544	4.41054	3.58179e-10	3.3417	2.16569e-06	-1.43364	0.575667	4.00321	1.31534e-06	3.36414	5.76165e-05	-0.180297	0.995219	3.34182	0.00086681	2.6185	0.00659006	NO	YES	YES	NO	YES	YES	NO	YES	NO	-0.362119	0.952457	0.790653	0.999745	-0.460956	0.999932	NO	NO	NO	NO	NO	NO	YES	YES
ENSG00000152402	2977	GUCY1A2	guanylate cyclase 1 soluble subunit alpha 2	11	106674019	107018476	protein coding	-1	-0.222185	0.896657	3.30154	1.70446e-10	2.4768	2.26458e-06	0.286842	0.935943	4.6934	3.2983e-16	4.18751	1.17438e-12	0.0431491	0.999613	2.39775	0.000936589	1.48268	0.0383049	NO	YES	YES	NO	YES	YES	NO	YES	NO	-0.599367	0.858711	-0.797101	0.999745	-0.930417	0.999932	NO	NO	NO	NO	NO	NO	YES	YES
ENSG00000163661	5806	PTX3	pentraxin 3	3	157436850	157443633	protein coding	1	-1.02752	0.0750153	3.33665	3.4661e-18	2.24753	7.17839e-09	-1.19211	0.300989	2.70938	3.77837e-09	1.83312	0.000215986	-1.51022	0.0210033	2.56002	1.30698e-06	1.53256	0.00409167	NO	YES	YES	NO	YES	YES	NO	YES	NO	-0.0560839	0.98922	0.313784	0.999745	0.431861	0.999932	NO	NO	NO	YES	NO	NO	YES	YES
ENSG00000166394	51700	CYB5R2	cytochrome b5 reductase 2	11	7665100	7677222	protein coding	-1	0.352231	0.511636	1.81392	5.86069e-12	1.44343	6.50794e-08	-0.0797705	0.970671	2.0595	5.62404e-10	1.79351	7.62238e-07	-0.0320042	0.997867	1.32492	0.000382968	1.07812	0.00184015	NO	YES	YES	NO	YES	YES	NO	YES	NO	-0.716193	0.427191	-0.208081	0.999745	-0.22922	0.999932	NO	NO	NO	NO	NO	NO	YES	YES
ENSG00000106565	28959	TMEM176B	transmembrane protein 176B	7	150791285	150801360	protein coding	-1	1.43573	4.51623e-06	1.22525	4.6252e-05	0.678351	0.0281846	0.965848	0.0221504	2.1359	2.48196e-10	1.66725	1.478e-06	0.900516	0.0722935	1.75768	1.23245e-05	1.27941	0.00116572	YES	YES	NO	NO	YES	YES	NO	YES	NO	-1.97822	1.22458e-06	-1.44047	0.999745	-1.40319	0.0421999	YES	NO	YES	NO	NO	NO	NO	NO
ENSG00000108771	79132	DHX58	DExH-box helicase 58	17	42101404	42112714	protein coding	-1	-0.26893	0.837685	2.7802	1.47364e-08	1.49378	0.003059	-1.26244	0.275986	2.62913	5.87429e-06	2.30868	7.57627e-05	-0.127092	0.995219	2.40803	0.000659748	1.41711	0.0457682	NO	YES	NO	NO	YES	YES	NO	YES	NO	-1.01285	0.570612	0.932583	0.999745	-0.86067	0.999932	NO	NO	NO	YES	NO	NO	YES	YES
ENSG00000139946	57161	PELI2	pellino E3 ubiquitin protein ligase family member 2	14	56117814	56301524	protein coding	1	-0.73467	0.0410416	-1.43557	3.27332e-07	-0.824248	0.00365397	-0.329293	0.709673	-1.20053	0.000896144	-1.33114	0.000291712	-0.635025	0.293151	-1.3823	0.000507286	-1.16504	0.00151995	NO	YES	NO	NO	YES	YES	NO	YES	NO	1.35049	0.00391146	0.208533	0.999745	0.802286	0.999932	YES	NO	NO	NO	NO	NO	NO	YES
ENSG00000141837	773	CACNA1A	calcium voltage-gated channel subunit alpha1 A	19	13206442	13624489	protein coding	-1	-0.551814	0.199182	2.19776	4.83646e-19	0.58697	0.0373001	-0.643798	0.563703	2.44616	2.96317e-16	1.30662	0.000488219	-1.27565	0.00179387	2.02257	7.67337e-10	0.799633	0.0237698	NO	YES	NO	NO	YES	YES	NO	YES	NO	-1.05429	0.079676	-0.487342	0.999745	0.0631865	0.999932	NO	NO	NO	YES	NO	YES	YES	YES
ENSG00000152229	9050	PSTPIP2	proline-serine-threonine phosphatase interacting protein 2	18	45983536	46072272	protein coding	-1	-0.0951066	0.931512	1.99659	2.11208e-08	0.923941	0.0127688	0.225757	0.89066	2.11593	3.9935e-07	1.99538	1.773e-06	0.075002	0.995219	1.92517	8.27669e-05	0.901046	0.079041	NO	YES	NO	NO	YES	YES	NO	YES	NO	-0.974675	0.0504242	-0.364421	0.999745	-1.10192	0.283499	NO	NO	NO	YES	NO	NO	YES	YES
ENSG00000183023	6546	SLC8A1	solute carrier family 8 member A1	2	40097270	40611053	protein coding	-1	-0.235781	0.624076	1.28068	1.3471e-08	0.762193	0.000878226	-0.0291622	0.981797	1.66989	9.56807e-11	1.23601	2.8613e-06	-0.351671	0.71692	1.0793	0.000626021	0.548038	0.0914454	NO	YES	NO	NO	YES	YES	NO	YES	NO	-0.277846	0.763674	-0.41421	0.999745	-0.187393	0.999932	NO	NO	NO	NO	NO	NO	NO	YES
ENSG00000049449	5954	RCN1	reticulocalbin 1	11	32091074	32105722	protein coding	1	-0.375864	0.212183	1.5275	4.24859e-17	1.00546	6.05823e-08	-0.0968829	0.935943	1.0623	1.63684e-05	0.735003	0.00738858	-0.369007	0.514828	1.02478	7.92328e-05	0.399858	0.144941	NO	YES	YES	NO	YES	NO	NO	YES	NO	-0.142776	0.910984	-0.238421	0.999745	-0.272012	0.999932	NO	NO	NO	NO	NO	NO	YES	NO
ENSG00000149781	83706	FERMT3	FERM domain containing kindlin 3	11	64205926	64223896	protein coding	1	0.464766	0.515831	1.93224	1.99067e-07	1.51649	4.20772e-05	0.138345	0.938453	1.84533	2.36287e-05	1.40528	0.00136349	0.106131	0.995219	1.91451	0.000163144	1.58077	0.0012487	NO	YES	YES	NO	YES	NO	NO	YES	NO	-0.876094	0.317461	-0.584823	0.999745	-0.452027	0.999932	NO	NO	NO	NO	NO	NO	YES	YES
ENSG00000177685	283229	CRACR2B	calcium release activated channel regulator 2B	11	826144	831991	protein coding	1	1.16141	0.00226902	-2.54875	4.87577e-13	-2.151	4.31393e-10	0.719277	0.268451	-1.68319	0.000496477	-1.61322	0.00129559	0.766181	0.29689	-1.74728	0.000612219	-1.42613	0.00175391	NO	YES	YES	NO	YES	NO	NO	YES	NO	-0.759396	0.457288	-0.664587	0.999745	-0.493535	0.999932	NO	NO	NO	NO	NO	NO	YES	YES
ENSG00000179241	143458	LDLRAD3	low density lipoprotein receptor class A domain containing 3	11	35943981	36232136	protein coding	1	-1.38035	4.67776e-08	1.35646	4.86144e-11	0.872587	4.27201e-05	-0.770684	0.249857	1.1002	0.00015614	0.423833	0.261081	-0.636825	0.0998307	1.19452	2.42106e-05	0.540232	0.0637774	YES	YES	NO	NO	YES	NO	NO	YES	NO	0.900729	0.0588046	0.0928701	0.999745	-0.0588358	0.999932	NO	NO	NO	NO	NO	NO	YES	YES
ENSG00000070190	27071	DAPP1	dual adaptor of phosphotyrosine and 3-phosphoinositides 1	4	99816827	99870190	protein coding	1	0.0330296	0.954198	1.30194	8.83937e-15	0.897883	1.24279e-07	0.114058	0.894724	1.00475	2.01492e-06	0.83043	0.000160976	0.0818158	0.995219	1.32844	5.19649e-09	0.900034	6.22742e-05	NO	YES	NO	NO	YES	NO	NO	YES	NO	-0.432946	0.292886	-0.2958	0.999745	-0.524417	0.999932	NO	NO	NO	NO	NO	NO	NO	NO
ENSG00000075618	6624	FSCN1	fascin actin-bundling protein 1	7	5592816	5606655	protein coding	1	-0.567492	0.00206125	1.36451	8.07271e-19	0.0590273	0.762988	-0.676563	0.000598699	1.05131	7.83697e-09	0.22246	0.2865	-0.577645	0.0134297	1.11974	5.3884e-08	0.353246	0.124859	NO	YES	NO	NO	YES	NO	NO	YES	NO	-0.73397	0.10032	-0.158374	0.999745	-0.202683	0.999932	NO	NO	NO	YES	NO	NO	NO	NO
ENSG00000096060	2289	FKBP5	FKBP prolyl isomerase 5	6	35573585	35728583	protein coding	-1	0.0259388	0.967844	1.53403	3.75233e-18	0.884464	8.41262e-07	0.0774489	0.932435	1.28812	7.20773e-10	0.742525	0.000770284	-0.0463292	0.995219	1.15082	1.7665e-06	0.715383	0.00308854	NO	YES	NO	NO	YES	NO	NO	YES	NO	-0.671382	0.068904	-0.629934	0.999745	-0.400799	0.999932	NO	NO	NO	NO	NO	NO	NO	NO
ENSG00000122862	5552	SRGN	serglycin	10	69088103	69104811	protein coding	1	0.524446	0.185528	-1.39953	1.04414e-07	-0.367549	0.200349	0.819365	0.0246608	-1.97146	3.99164e-11	-0.718601	0.0237716	0.477381	0.544265	-1.48613	2.51572e-05	-0.110008	0.819632	NO	YES	NO	NO	YES	NO	NO	YES	NO	0.510905	0.487785	0.425988	0.999745	0.883821	0.284273	NO	NO	NO	YES	YES	YES	NO	YES
ENSG00000134352	3572	IL6ST	interleukin 6 cytokine family signal transducer	5	55935095	55995022	protein coding	-1	-0.267365	0.531426	1.23373	1.26207e-08	0.986769	5.09163e-06	0.19827	0.813247	1.05647	5.7275e-05	0.995208	0.000145755	-0.0956879	0.995219	1.10344	0.000265552	0.646658	0.0332774	NO	YES	NO	NO	YES	NO	NO	YES	NO	0.0253156	0.993222	-0.267106	0.999745	-0.375204	0.999932	NO	NO	NO	NO	NO	NO	YES	NO
ENSG00000139970	6252	RTN1	reticulon 1	14	59595976	59870776	protein coding	-1	-0.557724	0.367016	3.14536	5.06377e-21	0.916061	0.0111892	-0.168767	0.932361	2.10824	2.62598e-07	0.864165	0.0669456	-0.799619	0.350544	2.63	6.13933e-09	0.957772	0.0533745	NO	YES	NO	NO	YES	NO	NO	YES	NO	-1.66287	0.00292398	-1.07978	0.999745	-0.899505	0.999932	YES	NO	NO	YES	NO	YES	YES	NO
ENSG00000164691	117289	TAGAP	T cell activation RhoGTPase activating protein	6	159034468	159095823	protein coding	-1	-0.329924	0.299453	1.45933	2.82968e-15	0.152598	0.496613	-0.217929	0.784781	1.33107	5.60195e-09	0.186789	0.54526	-0.394512	0.469494	1.33593	1.89681e-07	0.231545	0.466306	NO	YES	NO	NO	YES	NO	NO	YES	NO	-0.972841	0.00499464	-0.951919	0.999745	-0.723634	0.999932	YES	NO	NO	YES	YES	YES	NO	NO
ENSG00000172493	4299	AFF1	ALF transcription elongation factor 1	4	86935002	87141039	protein coding	1	0.220504	0.600784	-1.19359	3.6568e-09	-0.882556	1.31675e-05	0.230175	0.712524	-1.13839	2.27235e-06	-0.825133	0.000707919	0.0972655	0.995219	-1.15368	2.63825e-05	-0.815649	0.00250628	NO	YES	NO	NO	YES	NO	NO	YES	NO	0.0937307	0.96052	0.0734399	0.999745	0.223707	0.999932	NO	NO	NO	NO	NO	NO	YES	YES
ENSG00000174718	55196	RESF1	retroelement silencing factor 1	12	31959370	31993107	protein coding	1	-0.392268	0.536397	1.50414	4.35941e-06	0.740537	0.0285061	-0.354884	0.728772	1.5097	8.38099e-05	0.927102	0.0180387	-0.37029	0.895033	1.56248	0.00051354	0.471512	0.355363	NO	YES	NO	NO	YES	NO	NO	YES	NO	-0.366573	0.834196	-0.233776	0.999745	-0.737106	0.999932	NO	NO	NO	NO	NO	NO	YES	YES
ENSG00000197629	219972	MPEG1	macrophage expressed 1	11	59208510	59212927	protein coding	-1	-1.04027	0.00651625	2.36061	7.19275e-15	0.404853	0.2413	-0.823523	0.207654	2.83084	3.14048e-16	0.94362	0.0168531	-0.950367	0.0806713	1.92747	4.12321e-06	0.368104	0.473581	NO	YES	NO	NO	YES	NO	NO	YES	NO	-0.903604	0.0408649	-1.05982	0.999745	-0.610675	0.999932	YES	NO	NO	YES	YES	YES	YES	YES
ENSG00000206190	57194	ATP10A	ATPase phospholipid transporting 10A (putative)	15	25677273	25865184	protein coding	-1	0.398382	0.225219	1.59905	6.61021e-15	0.0498284	0.855123	0.106157	0.921855	1.10209	2.03026e-05	0.332033	0.274951	0.149525	0.982034	1.09535	0.000236638	0.246725	0.482235	NO	YES	NO	NO	YES	NO	NO	YES	NO	-1.94325	2.73371e-08	-0.889164	0.999745	-1.01314	0.283499	YES	NO	NO	YES	NO	NO	NO	NO
ENSG00000185499	4582	MUC1	mucin 1, cell surface associated	1	155185824	155192916	protein coding	-1	-0.883769	0.0109499	1.15527	2.21821e-05	-0.0390155	0.914214	-0.594496	0.490257	1.31372	0.000125668	0.276057	0.545768	-1.07262	0.0200404	1.64508	1.35229e-05	0.658281	0.101674	NO	YES	NO	NO	YES	NO	NO	YES	NO	-0.305911	0.856794	-0.408243	0.999745	0.0641909	0.999932	NO	NO	NO	YES	NO	NO	NO	NO
ENSG00000183307	27439	TMEM121B	transmembrane protein 121B	22	17116297	17121367	protein coding	-1	-1.20991	8.31468e-09	1.27109	3.88716e-11	-0.0391894	0.87984	-1.28356	2.57305e-05	0.807092	0.00139236	-0.539427	0.0799996	-0.877774	0.00196892	1.2756	1.62321e-06	0.0713446	0.849473	YES	YES	NO	YES	NO	NO	NO	YES	NO	-0.0959529	0.953916	-0.0435241	0.999745	-0.332692	0.999932	NO	NO	NO	YES	YES	YES	YES	NO
ENSG00000134242	26191	PTPN22	protein tyrosine phosphatase non-receptor type 22	1	113813811	113871753	protein coding	-1	0.24668	0.80249	-2.43357	5.99855e-09	-1.75648	1.803e-05	0.173227	0.930287	-0.965185	0.081841	-1.15663	0.0390385	0.0401286	0.999613	-1.9765	0.000826909	-1.53996	0.00431158	NO	YES	YES	NO	NO	NO	NO	YES	NO	0.4353	0.891548	-0.379273	0.999745	0.355166	0.999932	NO	NO	NO	NO	NO	NO	YES	YES
ENSG00000171310	50515	CHST11	carbohydrate sulfotransferase 11	12	104455295	104762014	protein coding	1	-0.677268	0.00347897	1.05257	8.2389e-08	1.00982	1.77702e-07	-0.51586	0.118261	0.984812	2.3436e-05	0.743501	0.00159335	-0.590182	0.0725124	1.02703	0.000131011	0.980755	0.00010954	NO	YES	YES	NO	NO	NO	NO	YES	NO	0.63834	0.0125006	0.262644	0.999745	0.534324	0.999932	YES	NO	NO	NO	NO	NO	YES	YES
ENSG00000169715	4493	MT1E	metallothionein 1E	16	56625475	56627112	protein coding	1	-0.360975	0.238317	1.29851	4.36076e-12	1.14237	9.47779e-10	-0.411448	0.422473	0.666445	0.00858156	0.623443	0.0163627	-0.030228	0.997614	1.04962	6.80609e-05	0.962849	9.48288e-05	NO	YES	YES	NO	NO	NO	NO	YES	NO	0.207617	0.813058	0.372929	0.999745	-0.0693252	0.999932	NO	NO	NO	NO	NO	NO	YES	YES
ENSG00000100918	9985	REC8	REC8 meiotic recombination protein	14	24171853	24180257	protein coding	1	0.0561705	0.957684	1.27929	3.67062e-05	0.393465	0.277436	0.0864727	0.97338	1.0513	0.0280503	0.408686	0.534794	-0.208492	0.995219	1.81693	2.69089e-05	0.934824	0.0359471	NO	YES	NO	NO	NO	NO	NO	YES	NO	-0.93797	0.281584	-0.737059	0.999745	-0.665165	0.999932	NO	NO	NO	NO	NO	NO	NO	NO
ENSG00000139508	283537	SLC46A3	solute carrier family 46 member 3	13	28700064	28718970	protein coding	-1	0.311746	0.322316	-1.31128	1.51619e-09	-0.985887	2.99248e-06	0.228336	0.787371	-0.872497	0.0142734	-1.43836	0.00112093	0.0851543	0.995219	-1.0269	0.000882528	-0.895959	0.000964037	NO	YES	NO	NO	NO	NO	NO	YES	NO	0.0173516	0.993593	-0.775632	0.999745	0.0158444	0.999932	NO	NO	NO	NO	NO	NO	YES	YES
ENSG00000170425	136	ADORA2B	adenosine A2b receptor	17	15945130	15975746	protein coding	1	-0.120339	0.850729	1.31042	1.13161e-08	0.659955	0.00672038	-0.1597	0.919291	0.938359	0.00473343	0.473494	0.241171	-0.228758	0.959049	1.36762	2.51572e-05	0.756897	0.0194276	NO	YES	NO	NO	NO	NO	NO	YES	NO	-0.526146	0.500357	-0.363476	0.999745	-0.402156	0.999932	NO	NO	NO	NO	NO	NO	NO	NO
ENSG00000033327	9846	GAB2	GRB2 associated binding protein 2	11	78215293	78418348	protein coding	-1	-0.287418	0.414674	0.702263	0.000534298	-0.164035	0.471614	-0.134538	0.876158	0.623086	0.0117689	0.133504	0.643665	-0.269566	0.813408	1.00597	0.000246914	0.0220637	0.958331	NO	NO	NO	NO	NO	NO	NO	YES	NO	-0.57529	0.324849	-0.366715	0.999745	-0.728509	0.999932	NO	NO	NO	NO	NO	NO	NO	NO
ENSG00000109107	230	ALDOC	aldolase, fructose-bisphosphate C	17	28573115	28576948	protein coding	-1	0.121304	0.811063	-0.698271	0.00233584	-0.806226	0.000360134	0.0925997	0.945683	-0.469972	0.220917	-0.426537	0.304856	-0.268006	0.842151	-1.13902	0.000252086	-0.957283	0.000505259	NO	NO	NO	NO	NO	NO	NO	YES	NO	-0.224866	0.885598	-0.127509	0.999745	0.469232	0.999932	NO	NO	NO	NO	NO	NO	NO	NO
ENSG00000124767	2739	GLO1	glyoxalase I	6	38675925	38703145	protein coding	-1	0.00962906	0.992224	-0.782777	0.000388979	-0.764783	0.000399602	-0.0458355	0.967329	-0.5341	0.0480123	-0.515419	0.0503844	0.0412201	0.995219	-1.01444	0.000682217	-0.946798	0.000762153	NO	NO	NO	NO	NO	NO	NO	YES	NO	0.012185	0.995979	0.0581818	0.999745	0.0134398	0.999932	NO	NO	NO	NO	NO	NO	NO	NO
ENSG00000151746	636	BICD1	BICD cargo adaptor 1	12	32106835	32383633	protein coding	1	-0.0530593	0.895713	0.91451	1.10307e-12	0.960359	3.72616e-14	-0.362217	0.459135	0.379157	0.0909611	0.780714	0.000181335	-0.0339661	0.995219	1.07082	1.91889e-10	0.838404	1.51257e-07	NO	NO	NO	NO	NO	NO	NO	YES	NO	0.102321	0.920223	0.785127	0.999745	-0.227502	0.999932	NO	NO	NO	NO	NO	NO	YES	YES
ENSG00000169621	200558	APLF	aprataxin and PNKP like factor	2	68467572	68655862	protein coding	1	-0.271134	0.784628	1.18049	0.00355201	1.10322	0.0057071	-0.0718028	0.979722	1.33797	0.010144	0.978041	0.0870326	0.433834	0.9454	1.97793	0.000891221	1.73566	0.00152655	NO	NO	NO	NO	NO	NO	NO	YES	NO	0.198938	0.952032	-0.289994	0.999745	-0.6657	0.999932	NO	NO	NO	NO	NO	NO	YES	NO
ENSG00000184221	116448	OLIG1	oligodendrocyte transcription factor 1	21	33070141	33072413	protein coding	1	0.260473	0.431966	0.594235	0.00182607	0.641293	0.00052908	-0.225466	0.737617	0.444406	0.0767949	0.0593278	0.852282	-0.265873	0.801545	1.03091	6.79549e-05	0.798204	0.00125241	NO	NO	NO	NO	NO	NO	NO	YES	NO	-0.209806	0.861979	-0.165367	0.999745	0.0195287	0.999932	NO	NO	NO	NO	NO	NO	NO	NO
ENSG00000093072	51816	ADA2	adenosine deaminase 2	22	17178790	17258235	protein coding	-1	2.42048	1.10711e-10	0.335017	0.447309	1.72197	2.92609e-06	1.58091	0.000342247	1.77789	5.52755e-05	2.24176	1.3329e-07	1.71135	0.000456995	0.0869263	0.928203	1.15599	0.0242248	YES	NO	YES	YES	YES	YES	YES	NO	NO	-1.02882	0.22758	-1.12315	0.999745	-0.652009	0.999932	NO	NO	NO	YES	NO	NO	NO	NO
ENSG00000143507	11221	DUSP10	dual specificity phosphatase 10	1	221701424	221742089	protein coding	-1	1.19476	6.26998e-05	0.426546	0.164862	1.37251	3.81208e-07	1.50024	7.59597e-07	1.40671	1.65161e-05	1.45533	6.56628e-06	1.43884	3.18979e-05	0.0257825	0.975594	1.09009	0.00289781	YES	NO	YES	YES	YES	YES	YES	NO	NO	-0.244859	0.760143	-1.46589	0.999745	-0.380334	0.999932	NO	NO	NO	NO	NO	YES	NO	NO
ENSG00000172260	257194	NEGR1	neuronal growth regulator 1	1	71395943	72282539	protein coding	-1	4.23198	4.0175e-15	1.57537	0.00700267	2.95329	4.35461e-08	4.01275	1.22674e-12	2.33516	0.000644706	3.91747	3.1273e-10	2.46154	0.000498254	0.517818	0.647318	1.78621	0.0143344	YES	NO	YES	YES	YES	YES	YES	NO	NO	-2.8455	1.71238e-05	-2.41898	0.999745	-1.21816	0.999932	YES	NO	NO	YES	NO	NO	YES	NO
ENSG00000088448	55608	ANKRD10	ankyrin repeat domain 10	13	110878540	110915069	protein coding	-1	1.56412	1.3333e-14	0.19858	0.414662	1.02897	3.99655e-07	1.1601	3.6575e-07	0.332791	0.239926	1.01631	3.89483e-05	1.27934	3.1842e-07	0.0972668	0.845725	0.844023	0.00216139	YES	NO	YES	YES	NO	YES	YES	NO	NO	-0.729367	0.109092	-0.490873	0.999745	-0.550907	0.999932	NO	NO	NO	NO	NO	NO	NO	NO
ENSG00000121064	59342	SCPEP1	serine carboxypeptidase 1	17	56978129	57006768	protein coding	1	2.21865	1.09764e-34	0.240974	0.277018	1.10539	3.62921e-09	1.61411	4.93776e-16	0.763746	0.00183815	1.24133	7.49995e-08	1.57332	8.83901e-13	-0.293683	0.433787	0.993309	5.89683e-05	YES	NO	YES	YES	NO	YES	YES	NO	NO	-1.34904	5.38617e-08	-1.16489	0.999745	-0.285024	0.999932	YES	NO	NO	NO	NO	YES	YES	NO
ENSG00000186818	11006	LILRB4	leukocyte immunoglobulin like receptor B4	19	54643889	54670359	protein coding	1	2.91737	5.1938e-29	-0.0229071	0.950946	1.47373	4.4935e-08	1.79677	9.11568e-10	0.228309	0.59438	1.5501	2.18886e-06	1.76473	8.53842e-08	-0.552249	0.265662	0.8557	0.0241536	YES	NO	YES	YES	NO	YES	YES	NO	NO	-1.4167	0.0187549	-0.472606	0.999745	-0.384242	0.999932	YES	NO	NO	YES	YES	YES	YES	NO
ENSG00000114268	5210	PFKFB4	6-phosphofructo-2-kinase/fructose-2,6-biphosphatase 4	3	48517684	48562015	protein coding	-1	2.02713	1.61852e-36	-0.485671	0.0139903	0.899349	1.66181e-07	1.49007	2.19601e-14	0.0392378	0.91396	1.00279	3.15832e-05	1.69841	1.82472e-17	-0.549262	0.0779308	0.931984	4.09991e-05	YES	NO	NO	YES	NO	YES	YES	NO	NO	-0.638508	0.107866	-0.572885	0.999745	-0.228483	0.999932	NO	NO	NO	YES	NO	YES	YES	NO
ENSG00000082781	3693	ITGB5	integrin subunit beta 5	3	124761948	124901418	protein coding	-1	2.28718	8.95584e-09	-0.733845	0.0912655	1.22996	0.00188364	1.85365	3.50829e-05	0.708137	0.176069	1.57488	0.000766504	1.95808	0.000104677	-0.844745	0.227572	1.16825	0.0325022	YES	NO	NO	YES	NO	YES	YES	NO	NO	-0.318396	0.899367	-0.996546	0.999745	0.107725	0.999932	NO	NO	NO	YES	NO	YES	YES	NO
ENSG00000196358	84628	NTNG2	netrin G2	9	132162058	132244526	protein coding	1	4.00198	3.24364e-23	1.81473	4.84048e-05	1.39282	0.00230325	2.80782	3.11515e-08	1.65423	0.00931315	1.79551	0.00585784	2.70914	3.31888e-07	1.01771	0.18998	1.43676	0.0159487	YES	YES	NO	YES	NO	NO	YES	NO	NO	-4.42154	6.39165e-15	-2.67467	0.60457	-2.3296	0.624509	YES	NO	NO	NO	NO	NO	YES	NO
ENSG00000177191	374907	B3GNT8	UDP-GlcNAc:betaGal beta-1,3-N-acetylglucosaminyltransferase 8	19	41425359	41428730	protein coding	-1	1.45255	7.83337e-11	-1.1069	1.43536e-05	-0.298677	0.256428	1.04244	0.000772852	-0.220379	0.603611	0.293743	0.449521	1.35298	2.15036e-06	-0.754843	0.0603788	0.317882	0.392782	YES	YES	NO	YES	NO	NO	YES	NO	NO	-0.641165	0.323328	-0.554414	0.999745	-0.284677	0.999932	NO	NO	NO	NO	NO	YES	YES	NO
ENSG00000009790	80342	TRAF3IP3	TRAF3 interacting protein 3	1	209756032	209782320	protein coding	1	1.86881	1.4854e-11	-0.150048	0.666024	0.85189	0.0025036	1.1585	0.000687538	-0.634893	0.102188	0.0258449	0.955558	1.6031	2.90527e-06	0.0389887	0.961434	1.18578	0.00131395	YES	NO	NO	YES	NO	NO	YES	NO	NO	-0.859902	1.88744e-05	-0.448899	0.999745	-0.447251	0.999932	YES	NO	NO	YES	NO	YES	YES	YES
ENSG00000073711	5523	PPP2R3A	protein phosphatase 2 regulatory subunit B''alpha	3	135965728	136147894	protein coding	1	1.3147	6.10324e-09	-0.739342	0.00170761	-0.461555	0.0520991	1.16869	4.07228e-06	-0.640641	0.0400131	-0.780015	0.013985	1.28011	2.90527e-06	-0.579692	0.121638	-0.309073	0.386924	YES	NO	NO	YES	NO	NO	YES	NO	NO	-1.03273	0.0302892	-1.30874	0.77611	-1.01678	0.0864536	YES	NO	NO	NO	NO	NO	YES	YES
ENSG00000107819	81855	SFXN3	sideroflexin 3	10	101031234	101041241	protein coding	1	1.17876	4.59053e-33	-0.239643	0.0348511	0.525996	3.1896e-07	1.02813	2.54548e-21	0.00419962	0.982974	0.634639	1.34801e-06	1.10544	2.06755e-21	-0.326131	0.0551026	0.79651	7.26327e-10	YES	NO	NO	YES	NO	NO	YES	NO	NO	-0.409268	0.0787338	-0.395566	0.999745	0.00730132	0.999932	NO	NO	NO	NO	NO	YES	NO	NO
ENSG00000165879	10023	FRAT1	FRAT regulator of WNT signaling pathway 1	10	97319271	97321915	protein coding	1	1.26937	2.54343e-07	-0.440629	0.100512	0.676099	0.00574252	1.20747	1.95405e-05	-0.115674	0.780031	0.219414	0.5523	1.14698	0.000311102	-0.687847	0.0968149	0.809479	0.0141918	YES	NO	NO	YES	NO	NO	YES	NO	NO	-0.149649	0.943905	-0.881136	0.999745	0.326182	0.999932	NO	NO	NO	YES	NO	YES	NO	NO
ENSG00000169442	1043	CD52	CD52 molecule	1	26317958	26320523	protein coding	1	3.75271	1.42337e-28	0.609128	0.138099	0.890856	0.0199057	1.93389	9.17355e-06	0.622838	0.275354	1.41468	0.00399457	2.34138	4.94772e-08	-0.35872	0.65468	0.0557532	0.940804	YES	NO	NO	YES	NO	NO	YES	NO	NO	-3.46861	1.03052e-11	-1.14985	0.999745	-1.94537	0.131934	YES	NO	NO	NO	NO	NO	YES	NO
ENSG00000198018	57089	ENTPD7	ectonucleoside triphosphate diphosphohydrolase 7	10	99659509	99711241	protein coding	1	1.60431	5.59415e-23	-0.177888	0.378265	0.832548	6.92646e-07	1.36263	2.36343e-14	-0.134057	0.627884	0.467021	0.0416688	1.24218	3.60928e-10	-0.264713	0.41747	0.699442	0.00189075	YES	NO	NO	YES	NO	NO	YES	NO	NO	-0.590462	0.229756	-0.771201	0.999745	-0.292387	0.999932	NO	NO	NO	YES	NO	NO	NO	NO
ENSG00000266412	8031	NCOA4	nuclear receptor coactivator 4	10	46005088	46030623	protein coding	-1	1.79406	2.60517e-24	-0.518328	0.00718155	0.19681	0.337994	1.42334	1.49412e-14	-0.0014962	0.996284	0.590152	0.00762857	1.41557	1.4612e-11	-0.566774	0.0453574	0.127854	0.691621	YES	NO	NO	YES	NO	NO	YES	NO	NO	-1.07502	6.69652e-06	-0.836734	0.999745	-0.732698	0.216721	YES	NO	NO	NO	NO	NO	YES	NO
ENSG00000179796	116135	LRRC3B	leucine rich repeat containing 3B	3	26622772	26717537	protein coding	1	2.17353	1.39891e-13	0.293529	0.449848	0.669938	0.0464471	1.86955	1.5602e-06	-0.2419	0.74376	1.07062	0.0324975	1.52243	0.000227515	0.331781	0.632572	0.663339	0.15235	YES	NO	NO	YES	NO	NO	YES	NO	NO	-1.79299	0.00163599	-0.561083	0.999745	-1.18653	0.999932	YES	NO	NO	NO	NO	NO	YES	NO
ENSG00000141337	22901	ARSG	arylsulfatase G	17	68259182	68422731	protein coding	1	2.0923	3.47876e-19	0.103021	0.774113	1.53698	3.275e-10	0.59226	0.516492	-0.644275	0.33525	0.60271	0.245115	1.37174	2.38143e-06	-0.0940592	0.882127	0.889676	0.00427964	YES	NO	YES	NO	NO	NO	YES	NO	NO	-0.654264	0.342187	0.628004	0.999745	-0.325262	0.999932	NO	NO	NO	YES	NO	NO	NO	NO
ENSG00000125845	650	BMP2	bone morphogenetic protein 2	20	6767686	6780246	protein coding	1	-2.21799	8.84621e-16	0.708472	0.00303255	-1.2092	3.62988e-06	-1.04038	0.0703182	-0.219943	0.620033	-1.33045	0.0105561	-1.63007	9.43411e-07	0.914637	0.00942498	-0.743883	0.0289137	YES	NO	YES	NO	NO	NO	YES	NO	NO	0.305624	0.853242	-0.0834644	0.999745	-0.063854	0.999932	NO	NO	NO	YES	NO	YES	YES	NO
ENSG00000144852	8856	NR1I2	nuclear receptor subfamily 1 group I member 2	3	119780484	119818487	protein coding	1	2.39003	2.7965e-20	-1.46161	0.000354217	0.902564	0.00235394	1.20665	0.0184227	-1.40145	0.104883	-0.645556	0.436034	1.77733	1.08286e-07	-0.983626	0.0632877	1.17751	0.00111406	YES	YES	NO	NO	NO	NO	YES	NO	NO	-0.0219801	0.993593	-0.436331	0.999745	0.328944	0.999932	NO	NO	NO	YES	NO	YES	YES	YES
ENSG00000095370	10044	SH2D3C	SH2 domain containing 3C	9	127738317	127778710	protein coding	-1	1.38007	2.24787e-07	-0.28135	0.359701	-0.0301787	0.931175	0.872366	0.0220014	-0.25746	0.538012	0.151717	0.717726	1.28024	0.000237584	-0.167252	0.793334	0.559752	0.152527	YES	NO	NO	NO	NO	NO	YES	NO	NO	-1.12419	0.0147847	-0.460313	0.999745	-0.564923	0.999932	YES	NO	NO	NO	NO	NO	YES	NO
ENSG00000099330	79629	OCEL1	occludin/ELL domain containing 1	19	17226213	17229219	protein coding	1	1.19529	1.37966e-07	-0.601682	0.0197461	0.0847903	0.768037	0.942803	0.00585905	-0.0105046	0.983126	-0.00755503	0.987938	1.12266	0.000178499	-0.502009	0.247458	0.486357	0.147745	YES	NO	NO	NO	NO	NO	YES	NO	NO	-0.502477	0.394292	-0.957574	0.999745	-0.131338	0.999932	NO	NO	NO	NO	NO	NO	YES	NO
ENSG00000127084	89846	FGD3	FYVE, RhoGEF and PH domain containing 3	9	92947523	93036236	protein coding	1	1.38612	7.53494e-13	-0.77162	0.000145406	0.750267	0.000122823	0.930156	5.54558e-05	-0.379299	0.169094	0.617113	0.0125579	1.1508	1.6182e-06	-0.528489	0.106159	0.988223	9.44696e-05	YES	NO	NO	NO	NO	NO	YES	NO	NO	0.139602	0.901869	0.0488984	0.999745	0.34847	0.999932	NO	NO	NO	YES	NO	YES	NO	NO
ENSG00000136279	28988	DBNL	drebrin like	7	44044640	44069456	protein coding	1	1.52965	2.64003e-29	0.0612871	0.735396	0.238586	0.119283	0.939797	4.61575e-10	-0.0435223	0.853542	0.133057	0.506887	1.05697	1.68899e-10	0.0625826	0.855289	0.447719	0.0227211	YES	NO	NO	NO	NO	NO	YES	NO	NO	-1.34859	5.95341e-12	-0.774208	0.999745	-0.685406	0.509369	YES	NO	NO	NO	NO	NO	YES	NO
ENSG00000164659	222223	ELAPOR2	endosome-lysosome associated apoptosis and autophagy regulator family member 2	7	86876906	87059654	protein coding	-1	1.29834	1.25866e-09	-0.316061	0.211324	0.639523	0.00361248	0.833835	0.0108612	-0.179161	0.65172	0.28486	0.429742	1.09232	0.000112629	0.168433	0.735633	0.83443	0.00409301	YES	NO	NO	NO	NO	NO	YES	NO	NO	-0.34285	0.534665	-0.379867	0.999745	-0.462893	0.999932	NO	NO	NO	NO	NO	NO	NO	NO
ENSG00000166927	58475	MS4A7	membrane spanning 4-domains A7	11	60378485	60395951	protein coding	1	-1.654	4.72965e-08	0.664973	0.0334053	0.809231	0.00686845	-0.99786	0.0120255	0.727447	0.0473026	0.539874	0.141052	-1.72294	1.21408e-06	0.535771	0.29016	0.29211	0.549581	YES	NO	NO	NO	NO	NO	YES	NO	NO	1.80268	9.14162e-05	0.803524	0.999745	1.4636	0.866176	YES	NO	NO	NO	NO	NO	YES	YES
ENSG00000181722	26137	ZBTB20	zinc finger and BTB domain containing 20	3	114314500	115147292	protein coding	-1	1.42149	1.23922e-09	-0.764688	0.00344735	-0.0286516	0.928688	0.749987	0.065077	-0.784762	0.053218	0.394835	0.288016	1.15284	0.000374428	-0.5031	0.281981	0.215319	0.613295	YES	NO	NO	NO	NO	NO	YES	NO	NO	-0.680349	0.201286	0.420809	0.999745	-0.435302	0.999932	NO	NO	NO	NO	NO	NO	YES	NO
ENSG00000187764	10507	SEMA4D	semaphorin 4D	9	89360787	89498130	protein coding	-1	1.19973	2.05826e-22	-0.429518	0.00181428	-0.59598	7.47402e-06	0.928624	1.21559e-10	-0.336215	0.083622	-0.290447	0.150711	1.09851	1.51791e-13	-0.524717	0.00982536	-0.287266	0.134764	YES	NO	NO	NO	NO	NO	YES	NO	NO	-1.35976	6.68782e-08	-0.891316	0.721041	-0.869558	0.077477	YES	NO	NO	NO	NO	NO	YES	YES
ENSG00000197857	51710	ZNF44	zinc finger protein 44	19	12224686	12294883	protein coding	-1	1.00758	6.29748e-08	-0.709842	0.000343073	0.243235	0.231929	0.698296	0.011763	-0.527163	0.0774779	-0.192952	0.55412	1.05183	5.0327e-06	-0.348229	0.323342	0.402487	0.137778	YES	NO	NO	NO	NO	NO	YES	NO	NO	-0.0492926	0.982389	-0.351438	0.999745	-0.314874	0.999932	NO	NO	NO	NO	NO	NO	NO	NO
ENSG00000100167	55964	SEPTIN3	septin 3	22	41969443	41998221	protein coding	1	1.08508	6.43861e-10	-0.327366	0.0963984	0.315871	0.0927841	0.906297	2.57685e-05	-0.353679	0.197486	0.588809	0.0137698	1.08325	3.99193e-07	-0.190573	0.612193	0.507026	0.0390333	YES	NO	NO	NO	NO	NO	YES	NO	NO	-0.439169	0.362732	0.0507962	0.999745	-0.393543	0.999932	NO	NO	NO	NO	NO	NO	NO	NO
ENSG00000091106	58484	NLRC4	NLR family CARD domain containing 4	2	32224453	32265732	protein coding	-1	1.54367	9.04157e-06	1.7684	5.77202e-08	1.5721	1.30561e-06	0.726966	0.411522	2.6372	3.1863e-12	2.29328	9.72499e-09	0.912951	0.15446	1.3659	0.00634451	1.43427	0.0010893	YES	YES	YES	NO	YES	YES	NO	NO	NO	-1.73273	0.000327903	-1.12336	0.999745	-0.844826	0.999932	YES	NO	NO	NO	NO	NO	NO	YES
ENSG00000198910	3897	L1CAM	L1 cell adhesion molecule	X	153861514	153886173	protein coding	-1	2.04375	5.08095e-07	1.45879	0.000425109	1.53967	0.000135975	-0.165467	0.964337	2.52566	2.274e-07	2.02028	0.000266985	1.04273	0.194259	1.44023	0.0175882	1.57035	0.00234376	YES	YES	YES	NO	YES	YES	NO	NO	NO	-1.96048	0.0027819	-0.368478	0.999745	-0.870994	0.999932	YES	NO	NO	NO	NO	NO	NO	YES
ENSG00000277443	4082	MARCKS	myristoylated alanine rich protein kinase C substrate	6	113857345	113863475	protein coding	1	2.99762	2.44198e-05	2.32102	0.000639348	3.28838	4.25144e-07	2.57659	0.00135897	3.67304	1.55396e-06	3.58663	2.0595e-06	2.31964	0.0178511	2.00855	0.0469309	2.58969	0.00314288	YES	YES	YES	NO	YES	YES	NO	NO	NO	-2.02481	0.105907	-2.66646	0.999745	-1.75493	0.999932	NO	NO	NO	NO	NO	NO	NO	NO
ENSG00000005844	3683	ITGAL	integrin subunit alpha L	16	30472658	30523567	protein coding	1	0.702219	0.141597	1.64761	6.03248e-07	1.46489	7.2704e-06	0.0382057	0.983803	1.77398	3.78261e-06	1.55507	4.93441e-05	0.220202	0.982034	1.20557	0.0131156	1.40384	0.00121731	NO	YES	YES	NO	YES	YES	NO	NO	NO	-0.880753	0.217483	-0.263305	0.999745	-0.0359493	0.999932	NO	NO	NO	NO	NO	NO	NO	YES
ENSG00000005882	5164	PDK2	pyruvate dehydrogenase kinase 2	17	50094737	50112152	protein coding	1	0.0820921	0.896657	-1.33835	1.26767e-09	-1.23825	1.32346e-08	-0.186585	0.843814	-1.20535	0.000117604	-1.24723	0.0001718	-0.0603771	0.995219	-0.83492	0.0129709	-0.934225	0.00118282	NO	YES	YES	NO	YES	YES	NO	NO	NO	0.0226831	0.993593	0.165996	0.999745	-0.055731	0.999932	NO	NO	NO	NO	NO	NO	YES	YES
ENSG00000008516	64386	MMP25	matrix metallopeptidase 25	16	3046062	3060729	protein coding	1	-0.646354	0.403258	2.42247	5.60632e-09	1.58935	0.000167691	-0.194589	0.935943	2.93424	1.00479e-09	1.97971	0.000107561	-1.34479	0.0722365	1.77964	0.00357638	1.00443	0.0986809	NO	YES	YES	NO	YES	YES	NO	NO	NO	-0.186036	0.952032	-0.772847	0.999745	0.48323	0.999932	NO	NO	NO	NO	NO	NO	YES	YES
ENSG00000026297	8635	RNASET2	ribonuclease T2	6	166922113	166957191	protein coding	-1	0.148085	0.797631	-1.12444	1.83842e-06	-1.04246	7.25303e-06	0.0606413	0.960546	-1.32826	2.47021e-06	-1.23467	1.2625e-05	-0.00499942	0.999613	-0.905776	0.0082419	-0.742871	0.0200251	NO	YES	YES	NO	YES	YES	NO	NO	NO	-0.0633777	0.974447	0.030895	0.999745	0.144297	0.999932	NO	NO	NO	NO	NO	NO	YES	YES
ENSG00000027697	3459	IFNGR1	interferon gamma receptor 1	6	137197483	137219449	protein coding	-1	0.0659636	0.956352	1.87773	3.23808e-07	1.24762	0.000752605	0.129061	0.944604	2.27292	7.4347e-08	1.7767	3.14829e-05	0.125897	0.995219	1.46227	0.00605677	0.845973	0.110758	NO	YES	YES	NO	YES	YES	NO	NO	NO	-0.690979	0.557	-0.631066	0.999745	-0.751121	0.999932	NO	NO	NO	NO	NO	NO	YES	YES
ENSG00000038427	1462	VCAN	versican	5	83471618	83582303	protein coding	1	-0.256856	0.886291	3.4615	2.03106e-08	3.59534	2.96115e-09	-0.297033	0.920072	3.89015	4.41589e-08	3.56335	4.70794e-07	-1.05956	0.615931	1.7793	0.0644895	1.68224	0.0524845	NO	YES	YES	NO	YES	YES	NO	NO	NO	0.396014	0.953903	-0.0517688	0.999745	0.94842	0.999932	NO	NO	NO	NO	NO	NO	YES	YES
ENSG00000053371	8574	AKR7A2	aldo-keto reductase family 7 member A2	1	19301991	19312144	protein coding	-1	-0.106961	0.906978	-1.27296	4.71208e-05	-1.61604	1.00439e-07	-0.223712	0.857445	-1.56236	3.67755e-05	-1.45827	0.000119035	-0.220858	0.97934	-0.997808	0.0333436	-1.23137	0.0024983	NO	YES	YES	NO	YES	YES	NO	NO	NO	-0.234074	0.900843	0.327217	0.999745	-0.0448939	0.999932	NO	NO	NO	NO	NO	NO	YES	YES
ENSG00000059377	6916	TBXAS1	thromboxane A synthase 1	7	139777051	140020325	protein coding	1	0.133682	0.938357	2.09782	0.000109934	2.4477	3.22933e-06	-0.0322439	0.990971	2.93364	2.36362e-06	2.95077	1.74526e-06	0.577614	0.925196	1.93941	0.0158292	2.06435	0.00397278	NO	YES	YES	NO	YES	YES	NO	NO	NO	0.221169	0.956663	0.0409814	0.999745	-0.394604	0.999932	NO	NO	NO	NO	NO	NO	YES	YES
ENSG00000059378	64761	PARP12	poly(ADP-ribose) polymerase family member 12	7	140023749	140062951	protein coding	-1	-0.163729	0.901416	2.51155	5.62616e-09	1.72385	7.24692e-05	-0.274977	0.893188	2.60736	2.15064e-07	2.37324	2.40128e-06	-0.298494	0.982034	1.78563	0.00466561	1.42825	0.0165876	NO	YES	YES	NO	YES	YES	NO	NO	NO	-0.617949	0.68814	0.0336162	0.999745	-0.0912663	0.999932	NO	NO	NO	NO	NO	NO	YES	YES
ENSG00000062716	81671	VMP1	vacuole membrane protein 1	17	59707192	59842255	protein coding	1	-0.254477	0.749217	1.53289	6.30902e-06	1.54609	3.4704e-06	-0.141329	0.931912	1.66132	2.79632e-05	1.97756	2.75213e-07	-0.16105	0.995219	1.34567	0.00580425	1.03	0.0264733	NO	YES	YES	NO	YES	YES	NO	NO	NO	0.272292	0.912303	0.451467	0.999745	-0.16479	0.999932	NO	NO	NO	NO	NO	NO	YES	YES
ENSG00000065833	4199	ME1	malic enzyme 1	6	83210402	83431051	protein coding	-1	0.0541592	0.967844	2.09288	3.28999e-08	2.38791	1.10714e-10	-0.184496	0.92034	2.26037	2.86715e-07	2.27916	1.73363e-07	-0.191684	0.995219	1.46243	0.00859229	1.5204	0.00261361	NO	YES	YES	NO	YES	YES	NO	NO	NO	0.245945	0.928799	0.19737	0.999745	0.233297	0.999932	NO	NO	NO	NO	NO	NO	YES	YES
ENSG00000068079	3430	IFI35	interferon induced protein 35	17	43006740	43014456	protein coding	1	0.177937	0.875823	2.61766	5.33518e-11	1.54045	0.000149738	0.201333	0.916314	2.54375	4.99162e-08	2.23752	1.7877e-06	0.186635	0.995219	1.76312	0.00230978	1.30134	0.0195467	NO	YES	YES	NO	YES	YES	NO	NO	NO	-1.25032	0.201547	-0.510957	0.999745	-0.65793	0.999932	NO	NO	NO	YES	NO	NO	YES	YES
ENSG00000070961	490	ATP2B1	ATPase plasma membrane Ca2+ transporting 1	12	89588049	89709366	protein coding	-1	0.105625	0.957294	2.32071	0.000149582	3.35232	1.13075e-08	0.182824	0.952271	2.63832	0.000208252	3.48206	3.41347e-07	0.202025	0.995219	1.90815	0.0361542	2.45433	0.00196113	NO	YES	YES	NO	YES	YES	NO	NO	NO	0.931096	0.715956	0.656195	0.999745	0.328387	0.999932	NO	NO	NO	NO	NO	NO	YES	YES
ENSG00000071242	6196	RPS6KA2	ribosomal protein S6 kinase A2	6	166409364	166906451	protein coding	-1	0.0989865	0.970577	2.8457	0.000310652	3.17274	3.4817e-05	0.220335	0.956005	3.63268	6.25763e-05	4.05835	4.38112e-06	-0.242739	0.995219	2.00174	0.104091	1.84928	0.0935392	NO	YES	YES	NO	YES	YES	NO	NO	NO	0.233438	0.974447	0.199022	0.999745	0.0724004	0.999932	NO	NO	NO	NO	NO	NO	YES	YES
ENSG00000072401	7321	UBE2D1	ubiquitin conjugating enzyme E2 D1	10	58334979	58370751	protein coding	1	0.0608414	0.956813	1.27792	0.000207286	1.49694	7.10767e-06	-0.0258626	0.990278	1.59789	0.000132244	1.83603	7.94022e-06	0.270318	0.97709	0.772136	0.189356	1.06927	0.0227929	NO	YES	YES	NO	YES	YES	NO	NO	NO	0.164012	0.943905	0.219067	0.999745	0.0266928	0.999932	NO	NO	NO	NO	NO	NO	YES	YES
ENSG00000076555	32	ACACB	acetyl-CoA carboxylase beta	12	109116587	109268226	protein coding	1	-0.0216944	0.986907	-1.91623	1.28123e-07	-1.7618	8.73876e-07	-0.211781	0.894724	-2.02874	4.84367e-06	-1.85119	3.19153e-05	-0.00841968	0.999613	-1.20237	0.0281943	-1.17024	0.0173832	NO	YES	YES	NO	YES	YES	NO	NO	NO	0.17851	0.952457	0.391493	0.999745	0.00213717	0.999932	NO	NO	NO	NO	NO	NO	YES	YES
ENSG00000076641	55824	PAG1	phosphoprotein membrane anchor with glycosphingolipid microdomains 1	8	80967810	81112068	protein coding	-1	-0.852227	0.000412748	1.19205	2.21045e-08	1.15945	3.3347e-08	-0.350916	0.503507	1.36853	3.32917e-08	1.26642	3.30073e-07	-0.489764	0.298544	0.985354	0.00107704	0.710914	0.0148212	NO	YES	YES	NO	YES	YES	NO	NO	NO	0.8237	0.0963421	0.240687	0.999745	0.207768	0.999932	NO	NO	NO	NO	NO	NO	YES	YES
ENSG00000078237	57103	TIGAR	TP53 induced glycolysis regulatory phosphatase	12	4307763	4360028	protein coding	1	1.16315	0.0741822	1.8887	9.08603e-05	2.26613	9.73884e-07	1.28826	0.271617	2.82136	7.68699e-07	2.7586	3.36082e-06	0.179208	0.995219	0.611304	0.465271	0.880107	0.154306	NO	YES	YES	NO	YES	YES	NO	NO	NO	-0.783144	0.682268	-1.38484	0.999745	0.0774957	0.999932	NO	NO	NO	NO	NO	NO	YES	NO
ENSG00000100292	3162	HMOX1	heme oxygenase 1	22	35380361	35394214	protein coding	1	0.985063	0.722583	5.5155	4.57239e-06	6.50334	2.75163e-08	-0.516951	0.935943	7.35001	7.42679e-08	7.9134	3.84709e-09	0.316343	0.995219	3.92467	0.0321178	4.7401	0.00322059	NO	YES	YES	NO	YES	YES	NO	NO	NO	0.00865417	0.999561	1.07937	0.999745	0.531227	0.999932	NO	NO	NO	NO	NO	NO	YES	YES
ENSG00000100321	9145	SYNGR1	synaptogyrin 1	22	39349925	39385575	protein coding	1	-0.109972	0.91665	-1.62869	1.11958e-05	-2.33733	3.49146e-10	-0.29632	0.845096	-2.22369	6.82749e-05	-1.862	0.000996709	-0.318991	0.959388	-1.21793	0.0346857	-1.43867	0.00307355	NO	YES	YES	NO	YES	YES	NO	NO	NO	-0.601266	0.648683	0.634595	0.999745	0.075675	0.999932	NO	NO	NO	NO	NO	NO	YES	YES
ENSG00000100429	83933	HDAC10	histone deacetylase 10	22	50245183	50251405	protein coding	-1	0.154299	0.749217	-1.06911	2.79953e-07	-1.49631	1.87454e-13	-0.0363079	0.974083	-1.2381	2.76742e-06	-1.35399	6.22887e-07	-0.107078	0.995219	-0.562229	0.0947265	-0.880201	0.00131348	NO	YES	YES	NO	YES	YES	NO	NO	NO	-0.577272	0.373107	-0.0859682	0.999745	-0.231862	0.999932	NO	NO	NO	NO	NO	NO	YES	YES
ENSG00000103042	55238	SLC38A7	solute carrier family 38 member 7	16	58665109	58684770	protein coding	-1	0.31275	0.780754	1.54378	0.000999455	1.8227	5.77571e-05	-0.0139105	0.994648	1.90729	0.000544841	2.20436	3.85504e-05	0.108781	0.995219	0.980386	0.207354	1.47806	0.0180441	NO	YES	YES	NO	YES	YES	NO	NO	NO	-0.0270933	0.993593	0.282562	0.999745	0.400374	0.999932	NO	NO	NO	NO	NO	NO	YES	YES
ENSG00000105835	10135	NAMPT	nicotinamide phosphoribosyltransferase	7	106248298	106285966	protein coding	-1	0.860568	0.303048	2.01648	0.000102919	2.19049	1.4936e-05	0.794805	0.518895	2.64871	8.93198e-06	2.52067	1.9362e-05	0.831884	0.667449	1.39702	0.0839478	1.02354	0.173588	NO	YES	YES	NO	YES	YES	NO	NO	NO	-0.681202	0.732398	-0.927575	0.999745	-1.21885	0.686626	NO	NO	NO	NO	NO	NO	YES	YES
ENSG00000107263	2889	RAPGEF1	Rap guanine nucleotide exchange factor 1	9	131576770	131740076	protein coding	-1	0.246446	0.763127	1.7553	2.43263e-07	1.48828	1.02808e-05	-0.0978708	0.953475	1.94266	7.86761e-07	1.7183	1.16734e-05	0.0555247	0.996619	1.44547	0.00275884	1.33173	0.00319288	NO	YES	YES	NO	YES	YES	NO	NO	NO	-0.508871	0.613358	-0.132406	0.999745	-0.182591	0.999932	NO	NO	NO	NO	NO	NO	YES	YES
ENSG00000107331	20	ABCA2	ATP binding cassette subfamily A member 2	9	137007234	137028915	protein coding	-1	-0.247237	0.752908	-1.23005	0.000293233	-1.53096	3.12851e-06	-0.472889	0.5724	-1.34146	0.000806207	-1.69188	1.33486e-05	-0.394718	0.873908	-0.888616	0.091111	-1.19336	0.00731814	NO	YES	YES	NO	YES	YES	NO	NO	NO	-0.0510102	0.987263	0.121271	0.999745	0.0659795	0.999932	NO	NO	NO	NO	NO	NO	YES	YES
ENSG00000107719	27143	PALD1	phosphatase domain containing paladin 1	10	70478767	70668754	protein coding	1	0.0152037	0.992099	-1.4226	4.57723e-05	-1.20227	0.000480704	-0.0311933	0.987801	-1.60336	0.000456421	-1.77809	0.00017941	-0.26344	0.97709	-0.865255	0.116325	-0.862961	0.0707156	NO	YES	YES	NO	YES	YES	NO	NO	NO	0.209087	0.952032	-0.169856	0.999745	0.222099	0.999932	NO	NO	NO	NO	NO	NO	YES	YES
ENSG00000110218	24145	PANX1	pannexin 1	11	94128841	94181968	protein coding	1	-0.165234	0.874882	1.71826	5.15042e-06	1.34636	0.000340571	0.0352669	0.987801	1.60918	0.000354649	1.51939	0.000677237	-0.218387	0.995219	1.11477	0.0556436	0.871059	0.107322	NO	YES	YES	NO	YES	YES	NO	NO	NO	-0.201363	0.942878	-0.132165	0.999745	-0.0275833	0.999932	NO	NO	NO	NO	NO	NO	YES	YES
ENSG00000110324	3587	IL10RA	interleukin 10 receptor subunit alpha	11	117986370	118003037	protein coding	1	0.97798	0.399058	2.72538	4.38253e-05	2.83175	1.40606e-05	0.397126	0.888967	3.10388	6.00446e-05	3.08301	4.98552e-05	0.471267	0.97934	2.08243	0.0374773	2.51823	0.00409339	NO	YES	YES	NO	YES	YES	NO	NO	NO	-0.86651	0.790791	-0.422876	0.999745	-0.0534013	0.999932	NO	NO	NO	NO	NO	NO	YES	YES
ENSG00000110446	51296	SLC15A3	solute carrier family 15 member 3	11	60937060	60952653	protein coding	-1	-0.350986	0.704137	1.88426	3.53869e-06	1.78614	8.20254e-06	-0.363696	0.820286	2.07319	1.33776e-05	2.13813	5.11704e-06	-0.259167	0.990611	1.58899	0.00730883	1.63681	0.0023554	NO	YES	YES	NO	YES	YES	NO	NO	NO	0.257817	0.926685	0.424528	0.999745	0.292199	0.999932	NO	NO	NO	NO	NO	NO	YES	YES
ENSG00000111252	10019	SH2B3	SH2B adaptor protein 3	12	111405923	111451623	protein coding	1	0.505779	0.536401	1.60177	0.000190412	1.84463	9.62677e-06	0.0902936	0.967412	1.89014	0.00014689	1.95276	6.24107e-05	0.0485416	0.997867	0.945939	0.173383	1.37307	0.0164503	NO	YES	YES	NO	YES	YES	NO	NO	NO	-0.258068	0.920671	-0.0336553	0.999745	0.36522	0.999932	NO	NO	NO	NO	NO	NO	YES	YES
ENSG00000111885	4121	MAN1A1	mannosidase alpha class 1A member 1	6	119177205	119349761	protein coding	-1	0.77296	0.0677159	1.11311	0.000566761	1.6663	5.91927e-08	0.809926	0.138385	1.47302	9.68168e-05	2.02326	2.18955e-08	0.445563	0.79124	0.489809	0.401778	0.899252	0.0402962	NO	YES	YES	NO	YES	YES	NO	NO	NO	-0.214991	0.928761	-0.267356	0.999745	-0.0461821	0.999932	NO	NO	NO	NO	NO	NO	NO	YES
ENSG00000111961	23328	SASH1	SAM and SH3 domain containing 1	6	148272304	148552044	protein coding	1	-0.146169	0.858959	1.81231	2.25426e-09	1.34022	1.02487e-05	-0.0529642	0.974083	1.77825	5.11382e-07	1.53469	1.44241e-05	-0.270253	0.959388	1.27526	0.00357903	1.07706	0.00901481	NO	YES	YES	NO	YES	YES	NO	NO	NO	-0.321132	0.843924	-0.196193	0.999745	0.0565139	0.999932	NO	NO	NO	NO	NO	NO	YES	YES
ENSG00000112149	9308	CD83	CD83 molecule	6	14117256	14140682	protein coding	1	0.102124	0.968571	4.05448	3.09603e-08	3.93276	5.0553e-08	0.674669	0.816073	3.88323	6.07994e-06	3.71666	1.25678e-05	0.339125	0.995219	3.09053	0.00365034	2.85397	0.00389555	NO	YES	YES	NO	YES	YES	NO	NO	NO	-0.221367	0.971513	-0.839322	0.999745	-0.598007	0.999932	NO	NO	NO	NO	NO	NO	YES	YES
ENSG00000115295	79745	CLIP4	CAP-Gly domain containing linker protein family member 4	2	29097705	29199777	protein coding	1	1.26738	0.076838	1.93748	0.000303043	3.34565	2.5495e-11	1.87032	0.0161958	2.9742	1.36748e-06	3.8116	9.00135e-11	0.740468	0.78795	0.689013	0.496929	1.85876	0.00658624	NO	YES	YES	NO	YES	YES	NO	NO	NO	0.149378	0.971581	-1.05831	0.999745	0.389465	0.999932	NO	NO	NO	YES	NO	NO	YES	YES
ENSG00000115956	5341	PLEK	pleckstrin	2	68365282	68397453	protein coding	1	0.844041	0.244768	1.8086	0.000123951	2.39809	1.24756e-07	0.950158	0.28187	2.01831	0.000232062	2.47632	2.90885e-06	0.91537	0.444566	1.24035	0.0899897	1.92628	0.00154784	NO	YES	YES	NO	YES	YES	NO	NO	NO	-0.249526	0.937603	-0.497183	0.999745	-0.243452	0.999932	NO	NO	NO	NO	NO	NO	YES	YES
ENSG00000124762	1026	CDKN1A	cyclin dependent kinase inhibitor 1A	6	36676460	36687397	protein coding	1	0.834825	0.465684	2.30314	0.000277657	2.22333	0.000343654	0.137492	0.967037	2.65195	0.000313915	2.5325	0.000473083	0.750398	0.869329	1.91937	0.0438567	2.00202	0.0182632	NO	YES	YES	NO	YES	YES	NO	NO	NO	-0.909372	0.767064	-0.259388	0.999745	-0.673155	0.999932	NO	NO	NO	NO	NO	NO	YES	YES
ENSG00000127507	30817	ADGRE2	adhesion G protein-coupled receptor E2	19	14732392	14778560	protein coding	-1	0.9566	0.390988	2.42688	0.000182616	2.2707	0.000368992	0.223727	0.945116	3.26698	1.10224e-05	2.82421	0.000137003	0.353188	0.995219	1.91044	0.0519591	1.64302	0.0684277	NO	YES	YES	NO	YES	YES	NO	NO	NO	-1.10754	0.632535	-0.669543	0.999745	-0.636262	0.999932	NO	NO	NO	NO	NO	NO	YES	YES
ENSG00000127824	7277	TUBA4A	tubulin alpha 4a	2	219249710	219277902	protein coding	-1	-0.0267934	0.98561	-2.00729	9.6064e-08	-1.43104	0.000138232	0.0185318	0.991234	-1.6661	0.000365541	-1.89689	5.27441e-05	0.124013	0.995219	-1.28371	0.0230071	-0.855267	0.111612	NO	YES	YES	NO	YES	YES	NO	NO	NO	0.603647	0.546418	-0.248805	0.999745	0.295258	0.999932	NO	NO	NO	NO	NO	NO	YES	YES
ENSG00000131981	3958	LGALS3	galectin 3	14	55124110	55145423	protein coding	1	-0.483722	0.674315	2.211	2.17524e-05	1.81302	0.000457343	-0.166844	0.952221	3.13184	1.19783e-07	2.36766	8.18365e-05	-0.0346835	0.999613	1.65255	0.0353313	1.11449	0.137631	NO	YES	YES	NO	YES	YES	NO	NO	NO	0.0939307	0.981349	-0.602962	0.999745	-0.492571	0.999932	NO	NO	NO	NO	NO	NO	YES	YES
ENSG00000132256	85363	TRIM5	tripartite motif containing 5	11	5663195	5938619	protein coding	-1	-0.00900932	0.995245	2.21316	1.31165e-12	1.1372	0.000416759	-0.402043	0.737617	1.93425	2.78001e-07	1.69247	1.07597e-05	-0.21094	0.987786	1.20448	0.0120269	0.583129	0.229932	NO	YES	YES	NO	YES	YES	NO	NO	NO	-1.06245	0.221547	0.156662	0.999745	-0.419887	0.999932	NO	NO	NO	YES	NO	NO	YES	YES
ENSG00000133313	55748	CNDP2	carnosine dipeptidase 2	18	74495816	74523454	protein coding	1	-0.356381	0.44495	1.13951	9.10824e-06	1.11128	1.09238e-05	-0.563154	0.302541	1.39117	3.76915e-06	1.33381	9.30747e-06	-0.336329	0.831655	0.867953	0.0245248	0.989479	0.00361276	NO	YES	YES	NO	YES	YES	NO	NO	NO	0.33251	0.780875	0.491316	0.999745	0.461836	0.999932	NO	NO	NO	NO	NO	NO	YES	YES
ENSG00000134470	3601	IL15RA	interleukin 15 receptor subunit alpha	10	5943639	5978187	protein coding	-1	-0.146945	0.942209	3.53205	2.89071e-09	2.61548	1.27752e-05	0.341167	0.920207	3.54148	4.00101e-07	3.25689	4.07204e-06	-0.0839574	0.997614	2.77259	0.0013296	2.2462	0.00615695	NO	YES	YES	NO	YES	YES	NO	NO	NO	-0.761456	0.738812	-0.65996	0.999745	-0.404264	0.999932	NO	NO	NO	NO	NO	NO	YES	YES
ENSG00000134802	29015	SLC43A3	solute carrier family 43 member 3	11	57406954	57427580	protein coding	-1	-0.171606	0.721552	1.20265	5.83982e-09	1.17736	7.44708e-09	-0.061471	0.953475	1.15068	2.31643e-06	1.01527	3.13247e-05	-0.00505294	0.999613	0.910275	0.00201556	0.952972	0.000446288	NO	YES	YES	NO	YES	YES	NO	NO	NO	0.150284	0.887032	-0.0851063	0.999745	0.0387748	0.999932	NO	NO	NO	NO	NO	NO	YES	YES
ENSG00000136147	51131	PHF11	PHD finger protein 11	13	49495610	49528981	protein coding	1	0.335194	0.540189	1.66732	1.48184e-09	1.17567	2.38309e-05	-0.0254928	0.988278	1.47825	1.16133e-05	1.39958	3.73073e-05	-0.0766619	0.995219	1.00889	0.0172591	0.697149	0.082233	NO	YES	YES	NO	YES	YES	NO	NO	NO	-0.821964	0.210819	-0.0653296	0.999745	-0.244574	0.999932	NO	NO	NO	NO	NO	NO	NO	YES
ENSG00000136830	64855	NIBAN2	niban apoptosis regulator 2	9	127505339	127578989	protein coding	-1	0.266158	0.733762	1.85336	2.89802e-08	1.40573	2.58449e-05	0.121086	0.942896	1.98546	3.3104e-07	1.7042	1.27237e-05	0.197013	0.995219	1.45449	0.00232973	1.24915	0.00554523	NO	YES	YES	NO	YES	YES	NO	NO	NO	-0.708982	0.509682	-0.409748	0.999745	-0.408318	0.999932	NO	NO	NO	NO	NO	NO	YES	YES
ENSG00000137193	5292	PIM1	Pim-1 proto-oncogene, serine/threonine kinase	6	37170152	37175428	protein coding	1	-0.0997052	0.948212	2.53828	6.23323e-08	2.17702	2.99068e-06	0.145022	0.953475	2.54796	3.73616e-06	2.16596	9.55504e-05	-0.463745	0.946368	1.57975	0.0262461	1.23315	0.0637431	NO	YES	YES	NO	YES	YES	NO	NO	NO	-0.256677	0.94353	-0.533409	0.999745	0.0983874	0.999932	NO	NO	NO	NO	NO	NO	YES	YES
ENSG00000137767	58472	SQOR	sulfide quinone oxidoreductase	15	45631148	45691281	protein coding	1	0.0486269	0.968571	1.30126	0.000333308	1.44722	3.97757e-05	-0.00378358	0.997748	1.77032	2.43406e-05	2.08581	3.1538e-07	-0.187332	0.995219	0.948716	0.0941003	0.967116	0.0514091	NO	YES	YES	NO	YES	YES	NO	NO	NO	0.102251	0.966368	0.302929	0.999745	0.179944	0.999932	NO	NO	NO	NO	NO	NO	YES	YES
ENSG00000138801	9061	PAPSS1	3'-phosphoadenosine 5'-phosphosulfate synthase 1	4	107590276	107720234	protein coding	-1	-0.0499989	0.973778	2.01692	2.31935e-06	1.84787	1.18987e-05	0.0805726	0.974083	2.50783	4.0462e-07	2.78679	1.01101e-08	-0.264513	0.992024	1.61156	0.0107964	1.19736	0.0453493	NO	YES	YES	NO	YES	YES	NO	NO	NO	-0.112997	0.974447	0.188495	0.999745	-0.143567	0.999932	NO	NO	NO	NO	NO	NO	YES	YES
ENSG00000139289	22822	PHLDA1	pleckstrin homology like domain family A member 1	12	76025447	76031776	protein coding	-1	0.54021	0.803858	4.03999	3.30664e-06	3.86569	6.21264e-06	0.895317	0.775624	5.03696	3.82281e-07	5.06282	2.41297e-07	-0.303944	0.995219	3.08269	0.0172591	2.46738	0.0419507	NO	YES	YES	NO	YES	YES	NO	NO	NO	-0.707802	0.892586	-0.870254	0.999745	-0.313883	0.999932	NO	NO	NO	NO	NO	NO	YES	YES
ENSG00000140105	7453	WARS1	tryptophanyl-tRNA synthetase 1	14	100333790	100376805	protein coding	-1	0.293581	0.692656	1.50901	6.09241e-06	1.95661	1.34713e-09	-0.0655219	0.968915	2.03113	9.72152e-08	2.09565	2.53087e-08	0.035306	0.999613	0.631612	0.269029	1.0127	0.0260972	NO	YES	YES	NO	YES	YES	NO	NO	NO	0.158589	0.962259	0.128335	0.999745	0.343036	0.999932	NO	NO	NO	NO	NO	NO	YES	YES
ENSG00000140280	256586	LYSMD2	LysM domain containing 2	15	51723011	51751585	protein coding	-1	-0.00125746	0.999054	1.49843	2.28426e-06	1.20477	0.000147251	0.163295	0.928597	1.64315	2.56633e-05	1.68517	1.78195e-05	0.195666	0.995219	1.11641	0.0238598	1.12113	0.00978876	NO	YES	YES	NO	YES	YES	NO	NO	NO	-0.287252	0.891548	-0.133085	0.999745	-0.208464	0.999932	NO	NO	NO	NO	NO	NO	YES	YES
ENSG00000141526	9123	SLC16A3	solute carrier family 16 member 3	17	82217934	82261129	protein coding	1	0.61213	0.112907	1.02722	0.000245057	1.25163	3.84813e-06	0.264164	0.777718	1.2482	0.000119982	1.19779	0.000182293	0.315778	0.891456	0.854593	0.0410551	1.1814	0.00101416	NO	YES	YES	NO	YES	YES	NO	NO	NO	-0.383527	0.68239	-0.322615	0.999745	0.000902588	0.999932	NO	NO	NO	NO	NO	NO	NO	NO
ENSG00000141664	54877	ZCCHC2	zinc finger CCHC-type containing 2	18	62523025	62587709	protein coding	1	0.559045	0.467568	1.72837	4.2797e-05	2.12238	2.0683e-07	0.232316	0.896466	1.93726	8.17071e-05	2.17838	5.47646e-06	0.338614	0.97265	1.07488	0.106853	1.6015	0.00388802	NO	YES	YES	NO	YES	YES	NO	NO	NO	-0.16008	0.96052	0.00335435	0.999745	0.190509	0.999932	NO	NO	NO	NO	NO	NO	YES	YES
ENSG00000144218	3899	AFF3	ALF transcription elongation factor 3	2	99545419	100192428	protein coding	-1	-0.328432	0.749217	-1.86817	2.48325e-05	-1.98069	4.9102e-06	-0.324298	0.850983	-2.07773	8.07848e-05	-2.33615	7.64943e-06	-0.420282	0.947331	-1.23774	0.0699171	-1.4087	0.01794	NO	YES	YES	NO	YES	YES	NO	NO	NO	0.217769	0.943905	0.0695543	0.999745	0.203179	0.999932	NO	NO	NO	NO	NO	NO	YES	YES
ENSG00000145545	6715	SRD5A1	steroid 5 alpha-reductase 1	5	6633290	6676539	protein coding	1	-0.0703116	0.970737	3.06828	9.83648e-09	2.49493	3.02992e-06	-0.608729	0.806912	3.82369	3.78277e-10	3.26282	1.52012e-07	-0.310459	0.995219	2.22196	0.00506148	1.67241	0.0263945	NO	YES	YES	NO	YES	YES	NO	NO	NO	-0.499011	0.859773	0.0430677	0.999745	-0.29725	0.999932	NO	NO	NO	NO	NO	NO	YES	YES
ENSG00000146425	6993	DYNLT1	dynein light chain Tctex-type 1	6	158636474	158644743	protein coding	-1	0.557273	0.219108	1.39923	1.97074e-06	1.17304	5.99846e-05	0.311687	0.764726	1.38943	8.69949e-05	1.39631	7.28131e-05	0.551637	0.528362	0.797329	0.0939867	1.09122	0.00580251	NO	YES	YES	NO	YES	YES	NO	NO	NO	-0.778672	0.311759	-0.318856	0.999745	-0.239544	0.999932	NO	NO	NO	NO	NO	NO	NO	YES
ENSG00000148339	114789	SLC25A25	solute carrier family 25 member 25	9	128068201	128109245	protein coding	1	0.055987	0.953819	1.43962	3.85891e-07	1.54041	2.87429e-08	-0.239229	0.882292	1.54047	1.63851e-05	1.51001	3.84212e-05	0.034581	0.997867	1.18872	0.00468307	0.980911	0.0109744	NO	YES	YES	NO	YES	YES	NO	NO	NO	0.0497945	0.987491	0.194368	0.999745	-0.252259	0.999932	NO	NO	NO	NO	NO	NO	YES	YES
ENSG00000148737	6934	TCF7L2	transcription factor 7 like 2	10	112950247	113167678	protein coding	1	-0.0841409	0.962067	1.92408	0.000359737	1.94369	0.00022824	-0.233677	0.93477	2.4161	0.000119647	2.28684	0.000255812	0.0779105	0.997614	1.7329	0.0332637	1.8375	0.0107451	NO	YES	YES	NO	YES	YES	NO	NO	NO	0.106151	0.980526	0.0903644	0.999745	0.026722	0.999932	NO	NO	NO	NO	NO	NO	YES	YES
ENSG00000150347	84159	ARID5B	AT-rich interaction domain 5B	10	61901684	62096944	protein coding	1	0.0800101	0.966633	2.59222	2.04042e-06	2.41466	7.31267e-06	-0.480629	0.840091	3.19565	3.51031e-07	3.10864	6.08804e-07	-0.169195	0.995219	2.18765	0.00580864	1.68185	0.0255168	NO	YES	YES	NO	YES	YES	NO	NO	NO	-0.251932	0.928799	0.397117	0.999745	-0.346142	0.999932	NO	NO	NO	NO	NO	NO	YES	YES
ENSG00000152413	9456	HOMER1	homer scaffold protein 1	5	79372636	79514134	protein coding	-1	-0.53804	0.174635	1.10364	1.67471e-05	1.33827	6.63541e-08	-0.300914	0.813935	1.32286	5.01975e-05	1.80853	6.63847e-09	-0.587178	0.333988	0.728616	0.0739094	0.680487	0.0541257	NO	YES	YES	NO	YES	YES	NO	NO	NO	0.776929	0.304025	0.783681	0.999745	0.525442	0.999932	NO	NO	NO	NO	NO	NO	YES	YES
ENSG00000152778	24138	IFIT5	interferon induced protein with tetratricopeptide repeats 5	10	89414568	89421605	protein coding	1	0.229836	0.91246	4.31879	2.12311e-10	2.89929	2.43077e-05	0.387906	0.904074	4.27897	6.21223e-08	3.85195	1.13765e-06	0.116095	0.996619	3.09324	0.00171511	2.09826	0.0298351	NO	YES	YES	NO	YES	YES	NO	NO	NO	-1.64394	0.356771	-0.826068	0.999745	-1.14314	0.999932	NO	NO	NO	NO	NO	NO	YES	YES
ENSG00000153064	55024	BANK1	B cell scaffold protein with ankyrin repeats 1	4	101411286	102074812	protein coding	1	-1.19381	0.00878168	-1.32932	0.00066	-1.8088	1.70337e-06	-0.591842	0.528288	-1.98967	6.30875e-05	-2.61672	1.16436e-06	-0.609886	0.672462	-0.915602	0.140852	-1.47877	0.00326586	NO	YES	YES	NO	YES	YES	NO	NO	NO	0.716401	0.55577	0.0458059	0.999745	0.052398	0.999932	NO	NO	NO	NO	NO	NO	NO	YES
ENSG00000154640	10950	BTG3	BTG anti-proliferation factor 3	21	17593653	17612945	protein coding	-1	-0.322055	0.451786	1.32906	4.04666e-09	1.07292	2.13317e-06	-0.275701	0.774602	1.19898	2.66058e-05	1.07441	0.000265741	-0.0609539	0.995219	1.0206	0.00198936	0.759137	0.0149937	NO	YES	YES	NO	YES	YES	NO	NO	NO	0.0731114	0.969896	0.122008	0.999745	-0.212769	0.999932	NO	NO	NO	NO	NO	NO	YES	YES
ENSG00000155966	2334	AFF2	ALF transcription elongation factor 2	X	148500617	149000663	protein coding	1	-0.195919	0.836507	-1.45198	9.38913e-05	-1.51974	2.88403e-05	0.162946	0.922358	-1.68514	0.000155809	-1.8004	4.90488e-05	-0.0820783	0.995219	-1.0769	0.0567449	-1.05329	0.0369262	NO	YES	YES	NO	YES	YES	NO	NO	NO	0.129659	0.96052	-0.263984	0.999745	0.0750971	0.999932	NO	NO	NO	NO	NO	NO	YES	YES
ENSG00000158292	387509	GPR153	G protein-coupled receptor 153	1	6247353	6261098	protein coding	-1	-0.424412	0.419725	-1.04633	0.000725192	-1.10231	0.000274216	-0.592419	0.409855	-1.82848	3.41204e-05	-1.82068	9.71213e-05	-0.591565	0.448953	-0.513851	0.342176	-0.8796	0.0325022	NO	YES	YES	NO	YES	YES	NO	NO	NO	0.374537	0.851557	0.576423	0.999745	0.205113	0.999932	NO	NO	NO	NO	NO	NO	NO	YES
ENSG00000159128	3460	IFNGR2	interferon gamma receptor 2	21	33403413	33479348	protein coding	1	0.733335	0.346913	1.65	0.000445277	1.7519	0.000129954	0.491319	0.743248	2.26447	2.71126e-05	2.0199	0.000174124	0.649383	0.79124	1.41092	0.0462667	1.51016	0.0158661	NO	YES	YES	NO	YES	YES	NO	NO	NO	-0.625669	0.683235	-0.744792	0.999745	-0.542219	0.999932	NO	NO	NO	NO	NO	NO	YES	YES
ENSG00000161405	22806	IKZF3	IKAROS family zinc finger 3	17	39757715	39864312	protein coding	-1	-0.302226	0.842436	2.55717	1.83939e-06	2.07234	0.000119945	0.722244	0.747476	2.6652	5.31493e-05	2.78581	2.38885e-05	0.21373	0.995219	1.97717	0.0154532	2.1311	0.00274354	NO	YES	YES	NO	YES	YES	NO	NO	NO	-0.168201	0.96052	-0.743365	0.999745	-0.0148882	0.999932	NO	NO	NO	NO	NO	NO	YES	YES
ENSG00000162772	467	ATF3	activating transcription factor 3	1	212565334	212620777	protein coding	1	0.501671	0.85267	3.7126	0.000357053	4.13279	4.25537e-05	0.052302	0.991246	4.69767	8.26742e-05	4.18163	0.000427281	-0.306081	0.995219	1.539	0.414741	1.72156	0.267403	NO	YES	YES	NO	YES	YES	NO	NO	NO	-0.0752484	0.993593	-0.538541	0.999745	0.539498	0.999932	NO	NO	NO	NO	NO	NO	YES	YES
ENSG00000163565	3428	IFI16	interferon gamma inducible protein 16	1	158999968	159055155	protein coding	1	0.185483	0.923849	3.6617	1.20203e-08	2.97037	3.45289e-06	0.271662	0.930287	3.73526	5.58592e-07	3.60288	1.08518e-06	0.176944	0.995219	2.68318	0.00378737	2.19643	0.0122649	NO	YES	YES	NO	YES	YES	NO	NO	NO	-0.871552	0.773781	-0.411564	0.999745	-0.680747	0.999932	NO	NO	NO	NO	NO	NO	YES	YES
ENSG00000164687	2171	FABP5	fatty acid binding protein 5	8	81280536	81284777	protein coding	1	-0.204982	0.660574	1.1366	4.56424e-08	1.40601	3.22219e-12	-0.211695	0.836651	1.19554	4.80609e-06	1.18749	8.96654e-06	0.0361479	0.996391	0.720689	0.0230447	0.919299	0.000671148	NO	YES	YES	NO	YES	YES	NO	NO	NO	0.475679	0.370111	0.122824	0.999745	0.16153	0.999932	NO	NO	NO	NO	NO	NO	YES	YES
ENSG00000166428	122618	PLD4	phospholipase D family member 4	14	104924713	104937761	protein coding	1	0.600775	0.380949	-1.73241	1.45225e-05	-2.22535	9.09778e-09	0.32181	0.827286	-3.16026	4.20825e-12	-3.20451	2.18599e-12	0.245686	0.991206	-1.59118	0.00516377	-1.65332	0.00147545	NO	YES	YES	NO	YES	YES	NO	NO	NO	-1.09183	0.0725135	-0.356953	0.999745	-0.332802	0.999932	NO	NO	NO	NO	NO	NO	YES	YES
ENSG00000168010	89849	ATG16L2	autophagy related 16 like 2	11	72814406	72843674	protein coding	1	0.264439	0.652555	-1.43687	2.24477e-07	-1.31526	1.55761e-06	0.0745499	0.959413	-1.5836	1.41057e-05	-1.78459	3.03375e-06	-0.11926	0.995219	-0.926115	0.0304552	-0.856807	0.0234716	NO	YES	YES	NO	YES	YES	NO	NO	NO	-0.141003	0.947237	-0.285613	0.999745	0.148726	0.999932	NO	NO	NO	NO	NO	NO	YES	YES
ENSG00000168394	6890	TAP1	transporter 1, ATP binding cassette subfamily B member	6	32845209	32853816	protein coding	-1	0.164063	0.891436	2.63964	4.0122e-11	1.42251	0.000510241	-0.139548	0.950294	2.45653	1.69999e-07	2.17393	4.07204e-06	0.100718	0.995219	1.8149	0.00165556	1.16206	0.0413738	NO	YES	YES	NO	YES	YES	NO	NO	NO	-1.37596	0.0913122	-0.151629	0.999745	-0.715106	0.999932	NO	NO	NO	YES	NO	NO	YES	YES
ENSG00000168615	8754	ADAM9	ADAM metallopeptidase domain 9	8	38996754	39105445	protein coding	1	0.166593	0.87771	1.77385	4.39746e-06	1.77444	2.90431e-06	-0.0597608	0.976673	2.35183	1.05337e-07	2.09515	2.28909e-06	0.0740253	0.995219	1.21786	0.0382244	1.08095	0.0439572	NO	YES	YES	NO	YES	YES	NO	NO	NO	-0.16084	0.964078	-0.199128	0.999745	-0.210858	0.999932	NO	NO	NO	NO	NO	NO	YES	YES
ENSG00000169136	22809	ATF5	activating transcription factor 5	19	49928702	49933935	protein coding	1	0.507903	0.561447	2.44197	2.46087e-08	2.25035	1.964e-07	-0.00143048	0.999065	2.74716	5.3958e-08	2.5989	2.27954e-07	0.00760568	0.999613	1.49318	0.0237208	1.36171	0.0244608	NO	YES	YES	NO	YES	YES	NO	NO	NO	-0.695122	0.830934	-0.144899	0.999745	-0.140816	0.999932	NO	NO	NO	NO	NO	NO	YES	YES
ENSG00000169508	1880	GPR183	G protein-coupled receptor 183	13	99294539	99307399	protein coding	-1	0.844427	0.227685	1.97179	1.40774e-05	1.70808	0.000147817	0.425029	0.804378	2.32768	1.12589e-05	2.2745	1.46809e-05	0.453406	0.941672	1.3759	0.0502886	1.16589	0.0691617	NO	YES	YES	NO	YES	YES	NO	NO	NO	-1.10218	0.317117	-0.483835	0.999745	-0.651266	0.999932	NO	NO	NO	NO	NO	NO	NO	YES
ENSG00000170627	121355	GTSF1	gametocyte specific factor 1	12	54455950	54473602	protein coding	-1	-0.431025	0.234161	-1.1289	1.4849e-06	-1.28836	1.85635e-08	-0.292486	0.666995	-1.09	0.000155241	-1.26261	1.17112e-05	-0.105214	0.995219	-0.855707	0.0134844	-0.926805	0.00263668	NO	YES	YES	NO	YES	YES	NO	NO	NO	0.274344	0.815442	0.116704	0.999745	0.00789378	0.999932	NO	NO	NO	NO	NO	NO	NO	NO
ENSG00000170873	9788	MTSS1	MTSS I-BAR domain containing 1	8	124550784	124728473	protein coding	-1	0.825276	0.75615	4.74883	2.06589e-05	4.85933	8.75114e-06	1.07658	0.791026	5.72997	7.66269e-06	5.90215	2.72458e-06	1.29153	0.893535	3.36579	0.0503129	3.63723	0.016672	NO	YES	YES	NO	YES	YES	NO	NO	NO	-0.708689	0.935607	-0.906046	0.999745	-1.045	0.999932	NO	NO	NO	NO	NO	NO	YES	YES
ENSG00000171223	3726	JUNB	JunB proto-oncogene, AP-1 transcription factor subunit	19	12791486	12793315	protein coding	1	0.332524	0.713668	1.90726	1.46943e-06	1.80932	3.48002e-06	0.092246	0.96574	1.79905	0.000121551	1.79685	9.76144e-05	0.177602	0.995219	1.428	0.014645	1.37217	0.010115	NO	YES	YES	NO	YES	YES	NO	NO	NO	-0.425865	0.834266	-0.102987	0.999745	-0.226679	0.999932	NO	NO	NO	NO	NO	NO	YES	YES
ENSG00000173559	64859	NABP1	nucleic acid binding protein 1	2	191678068	191741097	protein coding	1	-0.0619238	0.970072	2.14902	5.61454e-06	1.68205	0.000362979	-0.0888375	0.97303	2.35675	2.00802e-05	2.34089	1.73205e-05	-0.387602	0.97265	1.49959	0.0361561	0.834437	0.239772	NO	YES	YES	NO	YES	YES	NO	NO	NO	-0.399141	0.877439	0.0669536	0.999745	-0.294285	0.999932	NO	NO	NO	NO	NO	NO	YES	YES
ENSG00000173706	57493	HEG1	heart development protein with EGF like domains 1	3	124965710	125055997	protein coding	-1	-0.110498	0.91665	1.90301	3.83393e-08	1.16173	0.000957935	0.16046	0.92603	1.57285	0.000174146	1.54362	0.000202095	-0.157119	0.995219	0.880037	0.119313	0.668201	0.197611	NO	YES	YES	NO	YES	YES	NO	NO	NO	-0.626301	0.719261	-0.175804	0.999745	-0.0493414	0.999932	NO	NO	NO	NO	NO	NO	YES	YES
ENSG00000175471	79772	MCTP1	multiple C2 and transmembrane domain containing 1	5	94703690	95285094	protein coding	-1	-0.355504	0.536397	1.33682	5.65746e-06	1.44192	5.4501e-07	-0.0663229	0.967761	1.45376	3.21861e-05	1.63016	1.91662e-06	-0.274039	0.956247	1.25156	0.00296904	1.11081	0.00464039	NO	YES	YES	NO	YES	YES	NO	NO	NO	0.468508	0.529525	0.232989	0.999745	0.12237	0.999932	NO	NO	NO	NO	NO	NO	YES	YES
ENSG00000179630	144811	LACC1	laccase domain containing 1	13	43879284	43893932	protein coding	1	0.266552	0.907476	3.0961	6.67066e-05	3.50432	3.47077e-06	0.193244	0.962605	4.41717	5.19319e-07	4.3297	6.3874e-07	-0.0543031	0.999613	2.41213	0.0382244	2.34021	0.0260438	NO	YES	YES	NO	YES	YES	NO	NO	NO	0.147458	0.986205	-0.284178	0.999745	-0.0376204	0.999932	NO	NO	NO	NO	NO	NO	YES	YES
ENSG00000181019	1728	NQO1	NAD(P)H quinone dehydrogenase 1	16	69706996	69726668	protein coding	-1	-0.147983	0.903954	1.99229	9.70845e-07	2.39547	1.37171e-09	-0.235764	0.895908	2.26985	1.45224e-06	2.40401	2.08375e-07	-0.13266	0.995219	1.32706	0.0299901	1.48455	0.00625202	NO	YES	YES	NO	YES	YES	NO	NO	NO	0.556071	0.654261	0.363735	0.999745	0.293909	0.999932	NO	NO	NO	NO	NO	NO	YES	YES
ENSG00000181804	285195	SLC9A9	solute carrier family 9 member A9	3	143265222	143848485	protein coding	-1	1.05091	0.249868	2.06496	0.000465013	2.27638	7.04452e-05	0.393592	0.895317	3.09419	4.37615e-06	3.42134	2.20648e-07	0.651439	0.908887	1.11351	0.278005	1.31536	0.116263	NO	YES	YES	NO	YES	YES	NO	NO	NO	-0.832879	0.715199	-0.0746447	0.999745	-0.54383	0.999932	NO	NO	NO	NO	NO	NO	YES	YES
ENSG00000182511	2242	FES	FES proto-oncogene, tyrosine kinase	15	90883695	90895776	protein coding	1	-0.0698948	0.954446	-1.35283	0.000424376	-2.14	5.12159e-09	-0.145039	0.935593	-1.51826	0.000746432	-2.19671	4.17127e-07	-0.329039	0.959388	-0.930542	0.121219	-1.47707	0.00289633	NO	YES	YES	NO	YES	YES	NO	NO	NO	-0.714946	0.399206	-0.534642	0.999745	-0.243094	0.999932	NO	NO	NO	NO	NO	NO	YES	YES
ENSG00000183486	4600	MX2	MX dynamin like GTPase 2	21	41361999	41409393	protein coding	1	0.0624974	0.969721	2.7803	2.91834e-09	1.81277	0.000126811	-0.0761094	0.974917	2.61492	1.84963e-06	2.38043	1.25251e-05	-0.0761476	0.996619	1.73058	0.012981	1.18016	0.0792335	NO	YES	YES	NO	YES	YES	NO	NO	NO	-1.02501	0.464441	-0.162763	0.999745	-0.489998	0.999932	NO	NO	NO	NO	NO	NO	YES	YES
ENSG00000184060	55803	ADAP2	ArfGAP with dual PH domains 2	17	30906344	30959945	protein coding	1	0.682315	0.504268	1.87921	0.000647711	1.98456	0.000215789	0.305279	0.898784	2.33433	0.00027212	2.73091	1.1096e-05	0.522206	0.952161	1.51225	0.0783536	1.8233	0.0131482	NO	YES	YES	NO	YES	YES	NO	NO	NO	-0.57098	0.81084	0.0808353	0.999745	-0.150165	0.999932	NO	NO	NO	NO	NO	NO	YES	YES
ENSG00000186918	55893	ZNF395	zinc finger protein 395	8	28345590	28402701	protein coding	-1	-0.642446	0.281061	-1.96956	1.96745e-07	-1.29484	0.000591571	-0.432644	0.716635	-1.78133	0.000290171	-2.08082	4.88513e-05	-0.544	0.766622	-0.974755	0.109499	-0.77574	0.1538	NO	YES	YES	NO	YES	YES	NO	NO	NO	1.31998	0.0467909	0.161924	0.999745	0.684481	0.999932	YES	NO	NO	NO	NO	NO	NO	YES
ENSG00000187037	353345	GPR141	G protein-coupled receptor 141	7	37683766	37833788	protein coding	1	-1.12343	0.267749	2.77335	5.05406e-06	2.20648	0.000274963	-0.623166	0.823775	3.71067	8.70532e-08	2.84393	6.50124e-05	-0.923385	0.79124	2.70129	0.00216591	1.83764	0.032206	NO	YES	YES	NO	YES	YES	NO	NO	NO	0.573039	0.858216	-0.246515	0.999745	0.0085956	0.999932	NO	NO	NO	NO	NO	NO	YES	YES
ENSG00000188313	5359	PLSCR1	phospholipid scramblase 1	3	146515180	146544856	protein coding	-1	-0.265967	0.805065	2.03374	2.68868e-06	1.48785	0.000603359	-0.061721	0.979133	2.2668	6.73355e-06	2.05699	4.02258e-05	-0.315493	0.978581	1.26251	0.0593773	0.694445	0.297019	NO	YES	YES	NO	YES	YES	NO	NO	NO	-0.274853	0.932513	-0.153266	0.999745	-0.264336	0.999932	NO	NO	NO	NO	NO	NO	YES	YES
ENSG00000188559	57186	RALGAPA2	Ral GTPase activating protein catalytic subunit alpha 2	20	20389530	20712644	protein coding	-1	-0.300223	0.429573	-1.12898	1.17037e-07	-1.18359	1.56814e-08	-0.235884	0.730946	-1.15258	1.35183e-05	-1.48305	3.41297e-08	-0.263212	0.860139	-0.568035	0.0960294	-0.918825	0.000991177	NO	YES	YES	NO	YES	YES	NO	NO	NO	0.24914	0.851557	-0.115331	0.999745	-0.110467	0.999932	NO	NO	NO	NO	NO	NO	NO	YES
ENSG00000188786	4520	MTF1	metal regulatory transcription factor 1	1	37809574	37859592	protein coding	-1	-0.303911	0.764153	1.96262	3.75122e-06	1.8489	9.84981e-06	-0.150498	0.94216	2.03497	4.18535e-05	2.11304	1.38215e-05	-0.113898	0.995219	1.71118	0.00474567	1.56501	0.00553484	NO	YES	YES	NO	YES	YES	NO	NO	NO	0.195185	0.94234	0.222323	0.999745	-0.0465781	0.999932	NO	NO	NO	NO	NO	NO	YES	YES
ENSG00000196189	64218	SEMA4A	semaphorin 4A	1	156147366	156177752	protein coding	1	0.388125	0.635503	1.75501	5.52168e-06	1.30449	0.000725671	0.0798823	0.968451	1.85596	4.02245e-05	1.64548	0.000245951	0.0588668	0.997614	1.24675	0.0314353	0.970777	0.0741234	NO	YES	YES	NO	YES	YES	NO	NO	NO	-0.833841	0.357633	-0.297477	0.999745	-0.34901	0.999932	NO	NO	NO	NO	NO	NO	NO	YES
ENSG00000196628	6925	TCF4	transcription factor 4	18	55222185	55664787	protein coding	-1	-0.017539	0.992464	2.2171	1.5806e-08	1.94049	6.24309e-07	0.0875503	0.968451	2.54579	2.2864e-08	2.51846	2.84186e-08	0.180461	0.995219	1.43672	0.0150623	1.40131	0.00875673	NO	YES	YES	NO	YES	YES	NO	NO	NO	-0.254173	0.928543	-0.123505	0.999745	-0.19815	0.999932	NO	NO	NO	NO	NO	NO	YES	YES
ENSG00000197249	5265	SERPINA1	serpin family A member 1	14	94376747	94390693	protein coding	-1	-0.552376	0.722798	2.92635	3.45594e-06	2.46318	8.95995e-05	-0.958308	0.780716	4.81361	4.80058e-12	4.11598	7.19219e-09	0.39475	0.995219	2.78345	0.00362126	2.12962	0.0184743	NO	YES	YES	NO	YES	YES	NO	NO	NO	0.101083	0.988727	0.252079	0.999745	-1.03118	0.999932	NO	NO	NO	NO	NO	NO	YES	YES
ENSG00000197860	54557	SGTB	small glutamine rich tetratricopeptide repeat co-chaperone beta	5	65665928	65723035	protein coding	-1	0.624279	0.436875	1.61827	0.000383653	1.64214	0.00022719	0.693513	0.513877	2.12853	4.97111e-05	2.13888	3.27535e-05	0.472872	0.924146	1.0656	0.141403	1.00226	0.118926	NO	YES	YES	NO	YES	YES	NO	NO	NO	-0.594908	0.750909	-0.688218	0.999745	-0.544717	0.999932	NO	NO	NO	NO	NO	NO	YES	YES
ENSG00000204642	3134	HLA-F	major histocompatibility complex, class I, F	6	29722775	29738528	protein coding	1	0.557153	0.666159	3.05492	9.88358e-08	2.20943	0.000131978	0.322456	0.917623	3.43733	2.50664e-07	3.11165	3.93619e-06	0.0197569	0.999613	1.97019	0.0250425	1.57854	0.052619	NO	YES	YES	NO	YES	YES	NO	NO	NO	-1.39597	0.340377	-0.663299	0.999745	-0.387655	0.999932	NO	NO	NO	NO	NO	NO	YES	YES
ENSG00000221955	84561	SLC12A8	solute carrier family 12 member 8	3	125082636	125212864	protein coding	-1	0.877647	0.464613	3.14214	7.76947e-07	2.45284	0.000120522	-0.206388	0.964054	3.42205	4.5328e-06	3.13319	3.43386e-05	0.601421	0.959388	1.60514	0.14264	1.0226	0.319971	NO	YES	YES	NO	YES	YES	NO	NO	NO	-1.56131	0.386291	-0.0703121	0.999745	-1.23675	0.999932	NO	NO	NO	NO	NO	NO	YES	YES
ENSG00000243477	24142	NAA80	N-alpha-acetyltransferase 80, NatH catalytic subunit	3	50296402	50299416	protein coding	-1	-0.29429	0.619442	-1.11427	0.000147642	-1.8777	6.81426e-11	-0.516695	0.459284	-1.74905	1.39676e-05	-1.98424	5.12643e-06	-0.492698	0.610861	-0.685915	0.154348	-1.21889	0.00132769	NO	YES	YES	NO	YES	YES	NO	NO	NO	-0.467036	0.701134	0.259427	0.999745	-0.0713289	0.999932	NO	NO	NO	NO	NO	NO	YES	YES
ENSG00000254087	4067	LYN	LYN proto-oncogene, Src family tyrosine kinase	8	55879835	56014169	protein coding	1	0.450418	0.722583	2.1554	0.000121451	2.24797	4.03566e-05	0.173134	0.951224	2.66557	3.69658e-05	2.54668	6.29025e-05	0.253278	0.995219	1.76555	0.0336855	1.74989	0.0198669	NO	YES	YES	NO	YES	YES	NO	NO	NO	-0.35275	0.905906	-0.296714	0.999745	-0.284799	0.999932	NO	NO	NO	NO	NO	NO	YES	YES
ENSG00000100448	1511	CTSG	cathepsin G	14	24573518	24576250	protein coding	-1	-0.615949	0.777973	-3.49814	0.000122415	-4.618	1.41859e-07	-0.12709	0.977839	-4.26101	5.20839e-05	-4.53277	1.07597e-05	-0.322303	0.995219	-2.90807	0.0304219	-3.29765	0.00575104	NO	YES	YES	NO	YES	YES	NO	NO	NO	-0.501377	0.920223	-0.15106	0.999745	-0.0823355	0.999932	NO	NO	NO	NO	NO	NO	YES	YES
ENSG00000119535	1441	CSF3R	colony stimulating factor 3 receptor	1	36466043	36483278	protein coding	-1	1.0674	0.00780862	-1.67312	6.51808e-07	-1.43587	1.60532e-05	0.343872	0.746242	-1.88823	2.36362e-06	-1.65686	3.47588e-05	0.577229	0.601832	-1.22608	0.0133802	-0.850388	0.0723512	NO	YES	YES	NO	YES	YES	NO	NO	NO	-0.828286	0.0854529	-0.106627	0.999745	-0.229713	0.999932	NO	NO	NO	NO	NO	NO	YES	YES
ENSG00000124006	23363	OBSL1	obscurin like cytoskeletal adaptor 1	2	219550728	219571859	protein coding	-1	0.210277	0.567091	-1.0996	2.93276e-09	-1.10437	1.50242e-09	-0.0820704	0.928597	-1.05688	6.73355e-06	-1.16358	1.18549e-06	-0.184573	0.939935	-0.798133	0.00316188	-0.731536	0.00301788	NO	YES	YES	NO	YES	YES	NO	NO	NO	-0.211683	0.855574	-0.0244471	0.999745	0.230764	0.999932	NO	NO	NO	NO	NO	NO	YES	YES
ENSG00000131409	94030	LRRC4B	leucine rich repeat containing 4B	19	50516892	50568435	protein coding	-1	-0.0733548	0.92127	-1.2085	4.17253e-06	-1.29024	6.43038e-07	-0.644893	0.257391	-2.20475	6.58185e-07	-2.12504	1.01558e-05	-0.41831	0.662895	-0.559604	0.204287	-1.07599	0.0014226	NO	YES	YES	NO	YES	YES	NO	NO	NO	-0.00332304	0.999561	0.713846	0.999745	-0.11061	0.999932	NO	NO	NO	NO	NO	NO	YES	YES
ENSG00000135919	5270	SERPINE2	serpin family E member 2	2	223975045	224039318	protein coding	-1	0.466783	0.790477	4.34829	4.11242e-10	3.36228	1.37262e-06	0.0567524	0.989201	2.84401	0.00082312	2.80738	0.00080432	0.119703	0.996391	2.93336	0.00388639	2.24216	0.0208588	NO	YES	YES	NO	YES	YES	NO	NO	NO	-1.44725	0.552289	-0.0948723	0.999745	-0.812267	0.999932	NO	NO	NO	NO	NO	NO	YES	YES
ENSG00000158163	199221	DZIP1L	DAZ interacting zinc finger protein 1 like	3	138061990	138115818	protein coding	-1	-0.057502	0.95981	-1.73565	1.21003e-06	-1.56534	8.80242e-06	-0.206437	0.89585	-1.71512	0.000342369	-1.65137	0.000789335	-0.130623	0.995219	-1.00263	0.0725678	-1.22496	0.00923644	NO	YES	YES	NO	YES	YES	NO	NO	NO	0.231322	0.937222	0.24073	0.999745	-0.146995	0.999932	NO	NO	NO	NO	NO	NO	YES	YES
ENSG00000162390	26027	ACOT11	acyl-CoA thioesterase 11	1	54542257	54639192	protein coding	1	-0.132617	0.801324	-1.21571	1.5806e-08	-1.22648	7.20144e-09	-0.46137	0.300989	-1.30099	3.11997e-06	-1.54417	1.23929e-07	-0.350582	0.664906	-0.654651	0.0526391	-0.840235	0.00326758	NO	YES	YES	NO	YES	YES	NO	NO	NO	0.126111	0.952803	0.201607	0.999745	0.137079	0.999932	NO	NO	NO	NO	NO	NO	YES	YES
ENSG00000164949	2669	GEM	GTP binding protein overexpressed in skeletal muscle	8	94249253	94262350	protein coding	-1	0.766436	0.771883	4.67315	1.28373e-05	5.94479	9.63952e-09	0.0255759	0.996127	5.06559	4.61985e-05	6.02876	5.08411e-07	-0.306807	0.995219	3.16221	0.056066	4.30419	0.00231042	NO	YES	YES	NO	YES	YES	NO	NO	NO	0.511577	0.953903	0.947068	0.999745	1.43057	0.999932	NO	NO	NO	NO	NO	NO	YES	YES
ENSG00000165300	26050	SLITRK5	SLIT and NTRK like family member 5	13	87671371	87696272	protein coding	1	-0.440366	0.364008	-1.89766	4.02374e-11	-1.44154	3.92017e-07	-0.314477	0.74158	-1.51838	7.16224e-05	-1.46419	0.000192707	-0.435872	0.72339	-1.12542	0.00866684	-1.08093	0.00455321	NO	YES	YES	NO	YES	YES	NO	NO	NO	0.899613	0.256035	0.356164	0.999745	0.443134	0.999932	NO	NO	NO	NO	NO	NO	YES	YES
ENSG00000169385	6036	RNASE2	ribonuclease A family member 2	14	20955487	20956436	protein coding	1	-0.273963	0.735809	-1.24766	0.000517687	-1.91199	2.52264e-08	-0.376211	0.730946	-1.66947	5.78747e-05	-2.16528	8.01503e-08	-0.354189	0.933034	-0.999676	0.0657314	-1.31305	0.00489221	NO	YES	YES	NO	YES	YES	NO	NO	NO	-0.388138	0.624666	-0.119285	0.999745	0.0193487	0.999932	NO	NO	NO	NO	NO	NO	YES	YES
ENSG00000172828	23491	CES3	carboxylesterase 3	16	66961245	66975149	protein coding	1	0.0759376	0.932342	-2.07437	2.81699e-11	-2.10037	1.13869e-11	0.452319	0.559728	-2.37549	1.65347e-06	-2.07461	5.00686e-05	0.247875	0.97265	-1.05394	0.0271203	-1.20517	0.00284716	NO	YES	YES	NO	YES	YES	NO	NO	NO	-0.101173	0.971581	-0.158601	0.999745	-0.409151	0.999932	NO	NO	NO	NO	NO	NO	YES	YES
ENSG00000180592	387640	SKIDA1	SKI/DACH domain containing 1	10	21513475	21526368	protein coding	-1	-0.22216	0.852111	-1.88396	4.51034e-05	-2.23958	6.20862e-07	-0.159397	0.942896	-2.05733	0.0002107	-1.96741	0.000359631	-0.340094	0.97709	-1.61353	0.0172591	-1.91327	0.0013691	NO	YES	YES	NO	YES	YES	NO	NO	NO	-0.132627	0.966368	0.262474	0.999745	-0.0125115	0.999932	NO	NO	NO	NO	NO	NO	YES	YES
ENSG00000196639	3269	HRH1	histamine receptor H1	3	11137093	11263557	protein coding	1	-0.0327432	0.986392	2.78621	3.3017e-09	2.48197	1.10335e-07	-0.285148	0.911267	2.88669	1.87627e-07	3.07027	2.04191e-08	0.0360005	0.999613	2.06579	0.00239242	1.91233	0.00246898	NO	YES	YES	NO	YES	YES	NO	NO	NO	-0.26879	0.928761	0.462983	0.999745	-0.204429	0.999932	NO	NO	NO	NO	NO	NO	YES	YES
ENSG00000067066	6672	SP100	SP100 nuclear antigen	2	230415942	230545606	protein coding	1	1.48283	5.30288e-05	1.04887	0.00285995	1.60813	1.44339e-06	1.19208	0.00683149	1.34406	0.000957965	1.71483	1.16109e-05	1.18642	0.0187862	0.776147	0.164274	1.30701	0.0037526	YES	NO	YES	NO	YES	YES	NO	NO	NO	-0.918774	0.244481	-0.826886	0.999745	-0.662079	0.999932	NO	NO	NO	NO	NO	NO	NO	NO
ENSG00000089091	55184	DZANK1	double zinc ribbon and ankyrin repeat domains 1	20	18383367	18467281	protein coding	-1	-1.13827	0.000409897	-0.760554	0.0122764	-1.44211	5.3917e-07	-0.738191	0.162845	-1.28342	0.000706801	-2.2113	9.53884e-08	-0.979221	0.0272617	-0.507455	0.326956	-1.03533	0.0077474	YES	NO	YES	NO	YES	YES	NO	NO	NO	0.461632	0.763221	-0.208297	0.999745	0.424545	0.999932	NO	NO	NO	NO	NO	NO	NO	YES
ENSG00000105612	1777	DNASE2	deoxyribonuclease 2, lysosomal	19	12875209	12881595	protein coding	-1	2.65783	1.67924e-06	1.27176	0.0243713	3.41846	2.51428e-11	2.00014	0.0032469	3.24402	9.68527e-08	3.69841	5.3251e-10	1.81187	0.0226538	0.0525385	0.973656	2.00429	0.00431164	YES	NO	YES	NO	YES	YES	NO	NO	NO	-0.50559	0.914581	-1.54889	0.999745	0.25534	0.999932	NO	NO	NO	YES	NO	YES	NO	YES
ENSG00000196743	2760	GM2A	ganglioside GM2 activator	5	151212150	151270440	protein coding	1	1.34742	0.000361708	-0.0126518	0.978387	1.15494	0.000722876	1.2175	0.00560677	1.61091	5.96503e-05	1.87082	1.61182e-06	1.3569	0.00398033	-0.055969	0.952193	1.04224	0.0255738	YES	NO	YES	NO	YES	YES	NO	NO	NO	-0.174248	0.853684	-0.967405	0.999745	-0.264425	0.999932	NO	NO	NO	YES	NO	NO	NO	NO
ENSG00000006459	80853	KDM7A	lysine demethylase 7A	7	140084746	140176983	protein coding	-1	0.575635	0.674315	1.34368	0.0414487	2.46864	4.48403e-05	0.629486	0.799166	3.10706	1.49007e-05	3.33168	2.27565e-06	0.200367	0.995219	0.183951	0.91162	1.83346	0.0336005	NO	NO	YES	NO	YES	YES	NO	NO	NO	0.556709	0.875849	-0.413014	0.999745	1.43147	0.999932	NO	NO	NO	NO	NO	NO	YES	YES
ENSG00000011523	23177	CEP68	centrosomal protein 68	2	65056354	65087004	protein coding	1	-0.323505	0.0751691	-0.987765	4.31043e-12	-1.02174	6.64881e-13	-0.137741	0.844653	-1.04274	1.64393e-05	-1.30538	4.49657e-06	-0.30123	0.364119	-0.729807	0.000342499	-0.764414	1.74496e-05	NO	NO	YES	NO	YES	YES	NO	NO	NO	0.294821	0.613254	-0.0109946	0.999745	0.26686	0.999932	NO	NO	NO	NO	NO	NO	NO	YES
ENSG00000018189	22902	RUFY3	RUN and FYVE domain containing 3	4	70704204	70808619	protein coding	1	0.147424	0.796361	0.951811	3.66841e-05	1.02967	4.73136e-06	0.332951	0.693914	1.01569	0.000878645	1.18753	9.90161e-05	-0.0310459	0.997614	1.02665	0.00204219	0.845556	0.00575189	NO	NO	YES	NO	YES	YES	NO	NO	NO	-0.0662325	0.971581	-0.222649	0.999745	-0.163555	0.999932	NO	NO	NO	NO	NO	NO	NO	NO
ENSG00000033867	9497	SLC4A7	solute carrier family 4 member 7	3	27372723	27484420	protein coding	-1	-0.129889	0.847959	0.906844	0.000576194	1.50916	1.47565e-09	0.0234707	0.987801	1.07414	0.000554099	1.76153	1.77906e-09	0.0815543	0.995219	0.763703	0.055189	1.09786	0.00114189	NO	NO	YES	NO	YES	YES	NO	NO	NO	0.737644	0.091843	0.6514	0.999745	0.247334	0.999932	NO	NO	NO	NO	NO	NO	YES	YES
ENSG00000040487	54896	SLC66A1	solute carrier family 66 member 1	1	19312326	19329300	protein coding	1	0.297411	0.392609	-0.89363	1.28412e-05	-1.44222	5.30914e-13	-0.108127	0.907101	-1.08476	5.69212e-05	-1.16317	3.10208e-05	0.14434	0.97934	-0.562729	0.0860158	-0.980629	0.000185446	NO	NO	YES	NO	YES	YES	NO	NO	NO	-0.840553	0.106429	0.0186416	0.999745	-0.584565	0.999932	NO	NO	NO	NO	NO	NO	YES	YES
ENSG00000052795	57600	FNIP2	folliculin interacting protein 2	4	158769026	158908050	protein coding	1	0.0820233	0.93868	0.753261	0.0339099	1.14062	0.000625864	0.0885098	0.961648	1.48366	0.000197873	1.59677	4.47491e-05	-0.00993562	0.999613	0.417988	0.520072	0.486693	0.351076	NO	NO	YES	NO	YES	YES	NO	NO	NO	0.314108	0.79932	0.00633718	0.999745	0.073316	0.999932	NO	NO	NO	NO	NO	NO	YES	YES
ENSG00000070614	3340	NDST1	N-deacetylase and N-sulfotransferase 1	5	150485818	150558211	protein coding	1	0.878802	0.0741822	1.13819	0.00253593	2.13718	1.37171e-09	0.00771744	0.996127	2.23892	9.68527e-08	2.62179	1.69127e-10	0.536743	0.766033	0.786585	0.201523	1.55404	0.00116392	NO	NO	YES	NO	YES	YES	NO	NO	NO	0.125453	0.966368	0.362321	0.999745	0.255468	0.999932	NO	NO	NO	NO	NO	NO	YES	YES
ENSG00000072042	51109	RDH11	retinol dehydrogenase 11	14	67676800	67695793	protein coding	-1	0.222626	0.690126	0.854657	0.000848116	1.10229	7.49164e-06	0.174833	0.877891	1.07	0.00050397	1.35655	5.23927e-06	0.201713	0.976172	0.494828	0.253891	0.622758	0.0788404	NO	NO	YES	NO	YES	YES	NO	NO	NO	0.0309107	0.990725	0.0898121	0.999745	-0.0695105	0.999932	NO	NO	NO	NO	NO	NO	NO	YES
ENSG00000082641	4779	NFE2L1	NFE2 like bZIP transcription factor 1	17	48048329	48061545	protein coding	1	0.123751	0.845725	0.843876	0.000678651	1.28968	4.96955e-08	-0.111595	0.921754	1.36251	1.254e-06	1.35019	1.22948e-06	-0.0599146	0.995219	0.556118	0.16227	0.729278	0.0284106	NO	NO	YES	NO	YES	YES	NO	NO	NO	0.326103	0.838202	0.0958524	0.999745	0.221334	0.999932	NO	NO	NO	NO	NO	NO	YES	YES
ENSG00000095383	55357	TBC1D2	TBC1 domain family member 2	9	98199011	98255649	protein coding	-1	1.83918	0.00487726	1.27297	0.03154	2.94266	4.93871e-08	0.910324	0.503225	2.2177	0.00092813	3.42873	4.55842e-08	1.27194	0.304333	0.767448	0.47608	2.31066	0.00171224	NO	NO	YES	NO	YES	YES	NO	NO	NO	-0.164543	0.981541	0.295417	0.999745	0.322895	0.999932	NO	NO	NO	YES	NO	NO	NO	YES
ENSG00000099797	9524	TECR	trans-2,3-enoyl-CoA reductase	19	14517085	14565980	protein coding	1	-0.12764	0.819583	-0.92304	4.58064e-05	-1.05066	1.89787e-06	-0.313457	0.589801	-1.02135	0.000168975	-1.12813	2.73361e-05	-0.164903	0.97709	-0.69099	0.0441249	-0.64547	0.0365497	NO	NO	YES	NO	YES	YES	NO	NO	NO	0.00285508	0.999561	0.210814	0.999745	0.19143	0.999932	NO	NO	NO	NO	NO	NO	NO	NO
ENSG00000100889	5106	PCK2	phosphoenolpyruvate carboxykinase 2, mitochondrial	14	24094053	24110598	protein coding	1	0.232304	0.703501	0.630882	0.0277809	1.20934	4.36605e-06	-0.157235	0.919978	1.16331	0.000728162	1.22138	0.000435883	0.0814742	0.995219	0.710605	0.110056	0.714157	0.0591708	NO	NO	YES	NO	YES	YES	NO	NO	NO	0.349827	0.803341	0.223576	0.999745	-0.0894337	0.999932	NO	NO	NO	NO	NO	NO	NO	YES
ENSG00000101109	6789	STK4	serine/threonine kinase 4	20	44966494	45084214	protein coding	1	0.4742	0.132098	0.764477	0.000691638	1.01307	2.8826e-06	0.492958	0.222011	1.11607	1.5539e-05	1.2893	3.07115e-07	0.41909	0.492738	0.531775	0.135554	0.800405	0.00642514	NO	NO	YES	NO	YES	YES	NO	NO	NO	-0.220973	0.833016	-0.328334	0.999745	-0.161207	0.999932	NO	NO	NO	NO	NO	NO	NO	NO
ENSG00000102445	80183	RUBCNL	rubicon like autophagy enhancer	13	46334681	46438190	protein coding	-1	-0.396973	0.468401	-0.939967	0.00224603	-1.402	1.72684e-06	-0.164791	0.896466	-1.31787	0.000213796	-1.3268	0.000156173	-0.337812	0.893535	-0.902367	0.0469908	-1.18061	0.00262869	NO	NO	YES	NO	YES	YES	NO	NO	NO	-0.0628081	0.971581	0.157311	0.999745	0.0363327	0.999932	NO	NO	NO	NO	NO	NO	YES	YES
ENSG00000104774	4125	MAN2B1	mannosidase alpha class 2B member 1	19	12643831	12666742	protein coding	-1	0.430403	0.366065	0.913446	0.00138424	1.08663	8.15298e-05	0.196405	0.859899	1.38086	2.11248e-05	1.32623	3.50506e-05	0.167179	0.992024	0.914427	0.027989	1.00196	0.00691169	NO	NO	YES	NO	YES	YES	NO	NO	NO	-0.252979	0.858216	-0.257891	0.999745	-0.0910331	0.999932	NO	NO	NO	NO	NO	NO	NO	YES
ENSG00000106105	2617	GARS1	glycyl-tRNA synthetase 1	7	30580533	30634033	protein coding	1	0.0665635	0.907535	0.624387	0.00168201	1.29291	3.40739e-12	0.0452326	0.966056	1.07133	2.05904e-06	1.31777	2.18195e-09	0.0693929	0.995219	0.357762	0.285201	0.647333	0.0128191	NO	NO	YES	NO	YES	YES	NO	NO	NO	0.605582	0.262677	0.197098	0.999745	0.213976	0.999932	NO	NO	NO	NO	NO	NO	YES	YES
ENSG00000107736	64072	CDH23	cadherin related 23	10	71396920	71815947	protein coding	1	0.260856	0.768204	-1.16508	0.00241382	-1.55922	2.4332e-05	-0.151464	0.933184	-1.80098	0.000113203	-1.7211	0.000245951	-0.156357	0.995219	-1.00961	0.0886984	-1.02687	0.0466957	NO	NO	YES	NO	YES	YES	NO	NO	NO	-0.654741	0.441369	0.25458	0.999745	0.0815445	0.999932	NO	NO	NO	NO	NO	NO	YES	YES
ENSG00000112394	117247	SLC16A10	solute carrier family 16 member 10	6	111087503	111231194	protein coding	1	-0.746442	0.507653	0.573198	0.396393	2.45965	1.31412e-05	-0.349708	0.905759	2.38115	0.000568339	2.62958	9.68828e-05	-0.214842	0.995219	0.297818	0.829782	0.749429	0.414444	NO	NO	YES	NO	YES	YES	NO	NO	NO	2.63888	0.00132864	0.565796	0.999745	0.689399	0.999932	YES	NO	NO	YES	NO	NO	YES	YES
ENSG00000113108	10307	APBB3	amyloid beta precursor protein binding family B member 3	5	140558268	140564781	protein coding	-1	1.64334	0.12073	0.944681	0.269305	3.82924	1.54513e-07	0.0534523	0.990071	3.0357	0.0006649	3.93788	4.03295e-06	0.446737	0.995219	0.77964	0.612597	2.69443	0.00752652	NO	NO	YES	NO	YES	YES	NO	NO	NO	1.24605	0.656248	0.845521	0.999745	1.46813	0.999932	NO	NO	NO	YES	NO	NO	YES	YES
ENSG00000117984	1509	CTSD	cathepsin D	11	1752752	1764573	protein coding	-1	1.64944	0.0228767	1.19433	0.0551057	2.57618	6.52853e-06	0.713837	0.664135	2.81425	3.25616e-05	3.40564	2.03358e-07	1.01438	0.582397	0.888876	0.399014	1.88812	0.0161248	NO	NO	YES	NO	YES	YES	NO	NO	NO	-0.262633	0.937222	-0.127161	0.999745	-0.00597877	0.999932	NO	NO	NO	NO	NO	NO	NO	YES
ENSG00000119321	23307	FKBP15	FKBP prolyl isomerase family member 15	9	113161006	113221458	protein coding	-1	0.384404	0.468396	0.989022	0.00079721	1.05126	0.000250871	0.154481	0.900896	1.37399	5.40899e-05	1.43496	1.76246e-05	0.216378	0.97709	0.740236	0.108444	0.930372	0.0173586	NO	NO	YES	NO	YES	YES	NO	NO	NO	-0.317565	0.766862	-0.105206	0.999745	-0.0357103	0.999932	NO	NO	NO	NO	NO	NO	NO	YES
ENSG00000119900	79627	OGFRL1	opioid growth factor receptor like 1	6	71288811	71309059	protein coding	1	0.565215	0.179863	0.872708	0.00288727	1.47661	9.24745e-08	0.683039	0.153917	1.19161	0.000390357	1.439	9.41551e-06	0.553553	0.455435	0.816925	0.0614103	0.95117	0.0127009	NO	NO	YES	NO	YES	YES	NO	NO	NO	0.0431224	0.990686	-0.441192	0.999745	-0.434633	0.999932	NO	NO	NO	NO	NO	NO	NO	NO
ENSG00000120594	84898	PLXDC2	plexin domain containing 2	10	19816239	20289856	protein coding	1	0.156534	0.850941	1.05894	0.00109561	1.60122	2.08273e-07	-0.117587	0.94136	1.90144	1.71368e-07	1.8455	3.47133e-07	-0.311166	0.944429	0.897983	0.0693407	0.996394	0.0208209	NO	NO	YES	NO	YES	YES	NO	NO	NO	0.391013	0.719261	0.0546711	0.999745	0.396393	0.999932	NO	NO	NO	NO	NO	NO	YES	YES
ENSG00000120694	10808	HSPH1	heat shock protein family H (Hsp110) member 1	13	31134973	31162388	protein coding	-1	-0.141896	0.682506	0.944199	7.16624e-10	1.00483	2.56602e-11	0.200448	0.65709	1.05755	2.93269e-09	1.03866	5.45048e-09	0.152619	0.94428	0.621154	0.00563975	0.826367	2.90441e-05	NO	NO	YES	NO	YES	YES	NO	NO	NO	0.20657	0.838202	-0.22655	0.999745	0.0392933	0.999932	NO	NO	NO	NO	NO	NO	YES	NO
ENSG00000121310	55268	ECHDC2	enoyl-CoA hydratase domain containing 2	1	52895910	52927212	protein coding	-1	0.0434126	0.937973	-0.979217	6.45072e-08	-1.28512	7.88866e-13	-0.00354202	0.996127	-1.09102	2.6904e-05	-1.57787	9.37351e-08	-0.030741	0.996391	-0.641353	0.0234001	-0.883425	0.000169042	NO	NO	YES	NO	YES	YES	NO	NO	NO	-0.344877	0.651788	-0.490961	0.999745	-0.21287	0.999932	NO	NO	NO	NO	NO	NO	YES	YES
ENSG00000125249	5911	RAP2A	RAP2A, member of RAS oncogene family	13	97434169	97469128	protein coding	1	0.344522	0.719639	1.2563	0.00309831	1.51629	0.000194841	-0.163027	0.953475	1.88306	0.000245661	2.06977	4.99784e-05	-0.241442	0.995219	0.528672	0.528042	0.476131	0.481406	NO	NO	YES	NO	YES	YES	NO	NO	NO	-0.0805067	0.987263	0.333714	0.999745	0.180159	0.999932	NO	NO	NO	NO	NO	NO	YES	YES
ENSG00000126264	10870	HCST	hematopoietic cell signal transducer	19	35902529	35904377	protein coding	1	-0.0330109	0.978126	-0.870128	0.0110319	-1.66394	4.20434e-07	-0.413458	0.6932	-1.69063	0.000290968	-1.66851	0.000628262	-0.111757	0.995219	-0.685541	0.233512	-0.936304	0.0411839	NO	NO	YES	NO	YES	YES	NO	NO	NO	-0.756357	0.546832	0.429639	0.999745	-0.165322	0.999932	NO	NO	NO	NO	NO	NO	YES	YES
ENSG00000129422	57509	MTUS1	microtubule associated scaffold protein 1	8	17643795	17801094	protein coding	-1	0.069844	0.970112	1.25526	0.0244066	2.00622	0.000107086	-0.0223962	0.994266	2.45544	9.90466e-05	3.58932	1.02039e-09	-0.0266835	0.999613	0.933855	0.325484	1.3058	0.0771371	NO	NO	YES	NO	YES	YES	NO	NO	NO	0.687402	0.755234	1.16818	0.999745	0.390562	0.999932	NO	NO	NO	NO	NO	NO	YES	YES
ENSG00000132718	23208	SYT11	synaptotagmin 11	1	155859567	155885199	protein coding	1	0.168079	0.913394	1.17383	0.0304302	2.35216	1.51045e-06	-0.0537889	0.988989	2.47629	5.18374e-05	3.17476	4.49007e-08	-0.254185	0.995219	0.686587	0.495329	0.967232	0.195534	NO	NO	YES	NO	YES	YES	NO	NO	NO	1.02149	0.522118	0.722714	0.999745	0.525356	0.999932	NO	NO	NO	YES	NO	NO	YES	YES
ENSG00000135709	9764	KIAA0513	KIAA0513	16	85027782	85094230	protein coding	1	0.822809	0.224008	1.19215	0.00935913	1.76447	3.98403e-05	0.64829	0.677239	2.47731	1.65347e-06	2.3302	1.20786e-05	0.693449	0.762973	1.02353	0.194729	1.77144	0.00289781	NO	NO	YES	NO	YES	YES	NO	NO	NO	-0.239913	0.938224	-0.864206	0.999745	0.0480925	0.999932	NO	NO	NO	NO	NO	NO	NO	YES
ENSG00000135838	80896	NPL	N-acetylneuraminate pyruvate lyase	1	182789293	182830384	protein coding	1	0.484225	0.602948	1.10205	0.0202699	1.87706	2.19645e-05	0.404556	0.829723	2.11719	7.82132e-05	2.92723	9.02758e-09	0.208973	0.995219	0.546801	0.539677	0.964907	0.138249	NO	NO	YES	NO	YES	YES	NO	NO	NO	0.301094	0.91115	0.386711	0.999745	0.244525	0.999932	NO	NO	NO	NO	NO	NO	YES	YES
ENSG00000136153	4008	LMO7	LIM domain 7	13	75620434	75859870	protein coding	1	-0.0965415	0.88132	-0.900167	0.000145727	-1.0808	3.11358e-06	-0.110481	0.923356	-1.13431	0.000464291	-1.19598	0.000426041	-0.219687	0.952195	-0.602991	0.113686	-0.8737	0.00459929	NO	NO	YES	NO	YES	YES	NO	NO	NO	-0.0818144	0.964821	0.110051	0.999745	-0.070981	0.999932	NO	NO	NO	NO	NO	NO	NO	YES
ENSG00000138061	1545	CYP1B1	cytochrome P450 family 1 subfamily B member 1	2	38066973	38109902	protein coding	-1	-0.96891	0.436479	1.88735	0.00892691	2.36739	0.0006185	-0.985117	0.580414	3.16009	9.63143e-05	3.21738	5.1866e-05	-1.50067	0.342854	1.95012	0.0681714	1.03863	0.332405	NO	NO	YES	NO	YES	YES	NO	NO	NO	1.45559	0.175293	1.04075	0.999745	0.567044	0.999932	NO	NO	NO	NO	NO	NO	YES	YES
ENSG00000138964	64098	PARVG	parvin gamma	22	44172956	44219533	protein coding	1	-0.204714	0.65317	-0.883205	3.51588e-05	-1.28939	3.52499e-10	-0.362717	0.441645	-1.20199	1.54694e-06	-1.46836	3.4636e-09	-0.388718	0.528251	-0.649632	0.0445325	-0.92155	0.000823568	NO	NO	YES	NO	YES	YES	NO	NO	NO	-0.19867	0.851557	0.0980023	0.999745	0.0947311	0.999932	NO	NO	NO	NO	NO	NO	YES	YES
ENSG00000139318	1848	DUSP6	dual specificity phosphatase 6	12	89347235	89352501	protein coding	-1	0.281277	0.906605	2.56696	0.00198695	2.81164	0.000474226	0.217347	0.957037	3.28275	0.000586264	3.49645	0.000170813	0.0765821	0.999613	1.90868	0.142381	2.20926	0.048557	NO	NO	YES	NO	YES	YES	NO	NO	NO	-0.0310117	0.997502	-0.00834393	0.999745	0.208916	0.999932	NO	NO	NO	NO	NO	NO	YES	YES
ENSG00000145685	10184	LHFPL2	LHFPL tetraspan subfamily member 2	5	78485215	78770021	protein coding	-1	1.15224	0.0997396	1.20602	0.024269	1.89165	0.000167956	0.650232	0.661852	2.36535	7.15801e-05	3.3567	3.40386e-09	1.20319	0.260381	0.910059	0.312725	1.24145	0.0874592	NO	NO	YES	NO	YES	YES	NO	NO	NO	-0.460122	0.838202	0.327147	0.999745	-0.830225	0.999932	NO	NO	NO	NO	NO	NO	NO	YES
ENSG00000147872	123	PLIN2	perilipin 2	9	19108375	19149290	protein coding	-1	0.197749	0.810733	0.978766	0.00428217	1.583	9.83914e-07	0.107846	0.951224	1.41364	0.000342787	1.66031	1.44946e-05	0.0722424	0.995219	0.551709	0.350532	1.01013	0.0254695	NO	NO	YES	NO	YES	YES	NO	NO	NO	0.410924	0.813058	0.132392	0.999745	0.400826	0.999932	NO	NO	NO	NO	NO	NO	YES	YES
ENSG00000148481	80013	MINDY3	MINDY lysine 48 deubiquitinase 3	10	15778170	15860507	protein coding	-1	-0.0647228	0.939219	0.886943	0.00109353	1.05014	6.22303e-05	0.118513	0.932361	1.08708	0.000896144	1.10911	0.000671112	0.0409452	0.997614	0.951813	0.0180145	0.873153	0.0161411	NO	NO	YES	NO	YES	YES	NO	NO	NO	0.233795	0.877663	-0.115229	0.999745	-0.106879	0.999932	NO	NO	NO	NO	NO	NO	YES	NO
ENSG00000151012	23657	SLC7A11	solute carrier family 7 member 11	4	138164097	138242349	protein coding	-1	-0.485707	0.594603	1.46181	0.00142836	1.72032	0.000103024	-0.010761	0.995195	2.27538	1.16133e-05	2.12073	3.57282e-05	-0.568467	0.840535	1.19224	0.0895573	0.353877	0.64433	NO	NO	YES	NO	YES	YES	NO	NO	NO	0.749046	0.688764	-0.147061	0.999745	-0.282283	0.999932	NO	NO	NO	NO	NO	NO	YES	YES
ENSG00000152518	678	ZFP36L2	ZFP36 ring finger protein like 2	2	43222402	43226606	protein coding	-1	0.1362	0.836418	-0.803413	0.00215694	-1.23243	7.47537e-07	0.12824	0.906415	-1.10179	0.000258033	-1.32861	5.71627e-06	-0.0143164	0.999613	-0.651067	0.106521	-0.705441	0.0450905	NO	NO	YES	NO	YES	YES	NO	NO	NO	-0.562067	0.308234	-0.358795	0.999745	-0.0570094	0.999932	NO	NO	NO	NO	NO	NO	YES	YES
ENSG00000155158	158219	TTC39B	tetratricopeptide repeat domain 39B	9	15163622	15307360	protein coding	-1	0.480223	0.491955	0.595525	0.149611	1.27	0.00066885	0.41692	0.74158	1.77	6.91919e-05	1.79485	4.70875e-05	-0.212628	0.995219	0.340619	0.661373	-0.00914152	0.990808	NO	NO	YES	NO	YES	YES	NO	NO	NO	0.197121	0.955228	-0.399355	0.999745	-0.14158	0.999932	NO	NO	NO	NO	NO	NO	NO	YES
ENSG00000155465	9056	SLC7A7	solute carrier family 7 member 7	14	22773222	22829820	protein coding	-1	1.1204	0.321077	1.05057	0.165216	2.46804	0.000289466	0.538165	0.842021	3.14242	8.72827e-05	3.26172	3.19153e-05	0.791493	0.888379	0.283472	0.863865	1.86358	0.0503444	NO	NO	YES	NO	YES	YES	NO	NO	NO	0.30274	0.952803	-0.422958	0.999745	0.841504	0.999932	NO	NO	NO	NO	NO	NO	NO	YES
ENSG00000159200	1827	RCAN1	regulator of calcineurin 1	21	34513142	34615113	protein coding	-1	-0.0633732	0.984569	2.41665	0.00375058	3.044	0.000142568	0.188153	0.965626	3.71542	8.07848e-05	4.11794	7.36757e-06	0.123439	0.997614	1.54246	0.262446	1.72019	0.139484	NO	NO	YES	NO	YES	YES	NO	NO	NO	0.696281	0.886685	0.209382	0.999745	0.0416633	0.999932	NO	NO	NO	NO	NO	NO	YES	YES
ENSG00000164733	1508	CTSB	cathepsin B	8	11842524	11869533	protein coding	-1	1.01218	0.397395	0.702525	0.375575	2.77371	4.06764e-05	0.44744	0.872188	2.67641	0.000994321	3.25864	3.17175e-05	0.413404	0.991525	0.265938	0.87132	1.50972	0.124402	NO	NO	YES	NO	YES	YES	NO	NO	NO	1.06376	0.637917	0.129474	0.999745	0.80418	0.912201	NO	NO	NO	YES	NO	NO	YES	YES
ENSG00000167114	10999	SLC27A4	solute carrier family 27 member 4	9	128340527	128361470	protein coding	1	0.127524	0.725175	0.857391	2.52582e-08	1.08807	2.64107e-13	0.0354348	0.974083	1.04838	2.49123e-07	1.06377	5.96262e-07	-0.0684454	0.995219	0.673984	0.00261623	0.796383	3.71194e-05	NO	NO	YES	NO	YES	YES	NO	NO	NO	0.107241	0.935607	-0.0530423	0.999745	0.178132	0.999932	NO	NO	NO	NO	NO	NO	NO	YES
ENSG00000168003	6520	SLC3A2	solute carrier family 3 member 2	11	62856004	62888880	protein coding	1	-0.1004	0.893849	0.864606	0.00089369	1.24509	5.50645e-07	-0.0220121	0.988166	1.30601	1.17483e-05	1.37833	2.55559e-06	-0.0563942	0.995219	0.573383	0.171644	0.791225	0.0223622	NO	NO	YES	NO	YES	YES	NO	NO	NO	0.4849	0.654261	0.0890785	0.999745	0.26777	0.999932	NO	NO	NO	NO	NO	NO	YES	YES
ENSG00000168071	283234	CCDC88B	coiled-coil domain containing 88B	11	64340204	64357534	protein coding	1	0.328116	0.660364	-1.12066	0.00158699	-1.27696	0.000202416	0.0285892	0.988166	-1.6109	9.76848e-05	-1.53777	0.000179386	-0.00904428	0.999613	-0.65657	0.265662	-0.772506	0.117999	NO	NO	YES	NO	YES	YES	NO	NO	NO	-0.482347	0.613254	0.0466154	0.999745	-0.140338	0.999932	NO	NO	NO	NO	NO	NO	YES	YES
ENSG00000172594	10924	SMPDL3A	sphingomyelin phosphodiesterase acid like 3A	6	122789049	122809720	protein coding	1	2.01737	0.011009	1.03749	0.152785	3.34257	1.70061e-07	1.7536	0.0907693	3.47652	4.48323e-06	4.31486	4.19312e-09	1.71695	0.163083	0.797359	0.536273	2.54717	0.00344878	NO	NO	YES	NO	YES	YES	NO	NO	NO	0.292692	0.935607	-0.920088	0.999745	0.0065679	0.999932	NO	NO	NO	YES	NO	NO	NO	YES
ENSG00000175197	1649	DDIT3	DNA damage inducible transcript 3	12	57516588	57521737	protein coding	-1	0.307911	0.604144	0.514924	0.101924	1.09775	0.000113694	0.0625408	0.971188	1.5346	9.74885e-06	1.35264	0.000155508	-0.00203616	0.999613	0.0412944	0.960555	0.451746	0.308433	NO	NO	YES	NO	YES	YES	NO	NO	NO	0.278263	0.892314	-0.252093	0.999745	0.392032	0.999932	NO	NO	NO	NO	NO	NO	NO	YES
ENSG00000176390	51379	CRLF3	cytokine receptor like factor 3	17	30769388	30824692	protein coding	-1	0.444079	0.465306	0.824972	0.0178472	1.21237	0.000224528	0.0470206	0.981797	1.55168	0.000103998	1.49526	0.000202095	0.0809498	0.995219	0.607032	0.305858	0.667723	0.170675	NO	NO	YES	NO	YES	YES	NO	NO	NO	-0.0518918	0.988161	-0.118588	0.999745	-0.0335362	0.999932	NO	NO	NO	NO	NO	NO	NO	YES
ENSG00000178149	55152	DALRD3	DALR anticodon binding domain containing 3	3	49015488	49022293	protein coding	-1	-0.16878	0.683882	-0.833989	1.48517e-05	-1.21785	1.09056e-10	-0.350411	0.464818	-1.00432	0.000150265	-1.12853	5.76165e-05	-0.169939	0.959388	-0.224256	0.564176	-0.690937	0.00739447	NO	NO	YES	NO	YES	YES	NO	NO	NO	-0.215576	0.806643	0.216653	0.999745	-0.303969	0.999932	NO	NO	NO	NO	NO	NO	YES	NO
ENSG00000181061	25994	HIGD1A	HIG1 hypoxia inducible domain family member 1A	3	42782908	42804490	protein coding	-1	0.332102	0.435954	0.856176	0.000396155	1.25843	4.54972e-08	0.524779	0.299993	1.19348	3.90488e-05	1.35727	2.14234e-06	0.732052	0.0585873	0.476665	0.248248	0.926702	0.00310441	NO	NO	YES	NO	YES	YES	NO	NO	NO	0.0751768	0.97022	-0.374963	0.999745	-0.2868	0.999932	NO	NO	NO	NO	NO	NO	NO	NO
ENSG00000181481	84282	RNF135	ring finger protein 135	17	30970984	30999911	protein coding	1	0.411201	0.299453	0.813196	0.00116271	1.01328	2.56971e-05	0.1631	0.890474	1.2095	5.10725e-05	1.43568	9.07845e-07	0.0996554	0.995219	0.712259	0.0698812	0.857423	0.00963759	NO	NO	YES	NO	YES	YES	NO	NO	NO	-0.206781	0.898947	0.050885	0.999745	0.0504044	0.999932	NO	NO	NO	NO	NO	NO	NO	YES
ENSG00000181523	6448	SGSH	N-sulfoglucosamine sulfohydrolase	17	80206716	80220923	protein coding	-1	-0.149561	0.955946	2.35726	0.00537853	3.24828	5.43718e-05	0.0432881	0.991415	4.11181	1.33776e-05	4.48189	1.17852e-06	0.199459	0.995219	1.86632	0.188905	2.92407	0.00965445	NO	NO	YES	NO	YES	YES	NO	NO	NO	1.04633	0.663093	0.328723	0.999745	0.933085	0.999932	NO	NO	NO	NO	NO	NO	YES	YES
ENSG00000182957	221178	SPATA13	spermatogenesis associated 13	13	23979805	24307074	protein coding	1	1.14425	0.0273818	0.988302	0.0234792	1.49087	0.000277123	0.46777	0.737743	1.8762	0.000140122	2.01667	3.14829e-05	0.514386	0.859354	0.348193	0.691703	0.547917	0.402234	NO	NO	YES	NO	YES	YES	NO	NO	NO	-0.63484	0.616233	-0.347813	0.999745	-0.266606	0.999932	NO	NO	NO	NO	NO	NO	NO	YES
ENSG00000184584	340061	STING1	stimulator of interferon response cGAMP interactor 1	5	139475533	139482935	protein coding	-1	-0.591787	0.356602	-1.18278	0.00243851	-2.24931	1.21696e-09	-0.486811	0.648716	-1.81533	8.843e-05	-2.033	1.17826e-05	-0.640774	0.612883	-0.942077	0.121356	-1.59293	0.00131222	NO	NO	YES	NO	YES	YES	NO	NO	NO	-0.476585	0.546418	0.303851	0.999745	-0.0618279	0.999932	NO	NO	NO	YES	NO	NO	YES	YES
ENSG00000187098	4286	MITF	melanocyte inducing transcription factor	3	69739456	69968336	protein coding	1	0.361138	0.849416	2.28614	0.00203243	2.79313	8.99775e-05	0.253045	0.945629	3.24802	0.000120381	3.97578	1.10862e-06	-0.193644	0.995219	0.963128	0.480099	1.68419	0.101656	NO	NO	YES	NO	YES	YES	NO	NO	NO	0.151478	0.987031	0.472781	0.999745	0.963323	0.999932	NO	NO	NO	NO	NO	NO	YES	YES
ENSG00000197530	142678	MIB2	MIB E3 ubiquitin protein ligase 2	1	1615454	1630605	protein coding	1	-0.122866	0.787841	-0.76027	8.55003e-05	-1.02387	5.6667e-08	-0.249269	0.684252	-1.02873	9.40497e-05	-1.05957	0.000125154	-0.335807	0.59213	-0.519684	0.0991232	-0.9008	0.000302047	NO	NO	YES	NO	YES	YES	NO	NO	NO	-0.136981	0.928543	0.211709	0.999745	-0.0485266	0.999932	NO	NO	NO	NO	NO	NO	NO	NO
ENSG00000197746	5660	PSAP	prosaposin	10	71816298	71851251	protein coding	-1	0.551253	0.482894	1.15745	0.00886287	1.49389	0.000411248	0.508988	0.673833	1.9397	9.40497e-05	2.10808	1.34418e-05	0.345974	0.97265	0.94106	0.175326	1.32317	0.0216698	NO	NO	YES	NO	YES	YES	NO	NO	NO	-0.210333	0.937222	-0.346265	0.999745	0.0208328	0.999932	NO	NO	NO	NO	NO	NO	NO	YES
ENSG00000198053	140885	SIRPA	signal regulatory protein alpha	20	1894167	1940592	protein coding	1	0.162534	0.878595	1.1114	0.0047081	1.36094	0.000314729	0.0788837	0.968451	1.75489	7.94434e-05	1.60159	0.00027493	0.0233516	0.999613	0.824648	0.187711	1.06096	0.0433037	NO	NO	YES	NO	YES	YES	NO	NO	NO	0.0918162	0.976882	-0.238222	0.999745	0.20247	0.999932	NO	NO	NO	NO	NO	NO	YES	YES
ENSG00000198363	444	ASPH	aspartate beta-hydroxylase	8	61500556	61714640	protein coding	-1	0.176883	0.43462	0.87822	7.19624e-13	1.10674	1.89221e-20	0.0589242	0.928678	1.05906	3.8489e-13	1.19809	1.26563e-16	0.0792339	0.991206	0.767879	5.35801e-06	0.705639	8.94772e-06	NO	NO	YES	NO	YES	YES	NO	NO	NO	0.0555153	0.962259	0.0682458	0.999745	-0.156802	0.999932	NO	NO	NO	NO	NO	NO	NO	YES
ENSG00000198682	9060	PAPSS2	3'-phosphoadenosine 5'-phosphosulfate synthase 2	10	87659613	87747705	protein coding	1	0.0446222	0.973778	1.01114	0.0121678	1.39882	0.000261385	0.0131433	0.994266	1.54893	0.000855593	2.02575	5.41857e-06	0.0991435	0.995219	0.937165	0.136852	1.15108	0.0301947	NO	NO	YES	NO	YES	YES	NO	NO	NO	0.351669	0.811102	0.444854	0.999745	0.145367	0.999932	NO	NO	NO	NO	NO	NO	YES	YES
ENSG00000198814	2710	GK	glycerol kinase	X	30653359	30731462	protein coding	1	-0.383551	0.605768	1.05684	0.00426604	1.64755	2.41095e-06	-0.464371	0.693395	1.43987	0.000878645	2.19561	7.19915e-08	-0.128298	0.995219	0.839116	0.156614	0.893453	0.0782844	NO	NO	YES	NO	YES	YES	NO	NO	NO	0.978816	0.298438	1.21248	0.999745	0.204789	0.999932	NO	NO	NO	NO	NO	NO	YES	YES
ENSG00000213930	2592	GALT	galactose-1-phosphate uridylyltransferase	9	34638133	34651035	protein coding	1	-0.00489549	0.994095	-0.727273	7.0761e-06	-1.03579	1.13167e-10	-0.267577	0.599511	-1.02781	5.45435e-05	-1.11683	7.20581e-05	0.0429134	0.995219	-0.526661	0.0387091	-0.569211	0.00764661	NO	NO	YES	NO	YES	YES	NO	NO	NO	-0.301032	0.588808	0.183554	0.999745	-0.0863285	0.999932	NO	NO	NO	NO	NO	NO	YES	NO
ENSG00000241399	9936	CD302	CD302 molecule	2	159768628	159798255	protein coding	-1	-0.326909	0.572448	-0.929018	0.00202868	-1.13376	9.65586e-05	0.11784	0.934197	-1.41075	9.88115e-05	-1.52392	2.97234e-05	-0.259178	0.959049	-0.834453	0.0676292	-1.11943	0.0037686	NO	NO	YES	NO	YES	YES	NO	NO	NO	0.125429	0.96052	-0.221071	0.999745	-0.0362124	0.999932	NO	NO	NO	NO	NO	NO	NO	YES
ENSG00000241839	80301	PLEKHO2	pleckstrin homology domain containing O2	15	64841883	64868002	protein coding	1	0.78892	0.336257	1.36214	0.00758032	1.84067	0.000154658	0.537746	0.723883	1.97283	0.000700312	2.38669	2.13849e-05	0.500158	0.927736	0.86295	0.312471	1.55163	0.0197346	NO	NO	YES	NO	YES	YES	NO	NO	NO	-0.305141	0.928543	-0.128893	0.999745	0.192681	0.999932	NO	NO	NO	NO	NO	NO	YES	YES
ENSG00000079931	26002	MOXD1	monooxygenase DBH like 1	6	132296055	132401475	protein coding	-1	-0.500143	0.145813	-0.665035	0.00879335	-1.00883	4.21785e-05	-0.2078	0.853337	-1.66019	5.54528e-05	-1.5184	0.000538778	-0.387544	0.690675	-0.440243	0.31668	-0.446673	0.210643	NO	NO	YES	NO	YES	YES	NO	NO	NO	0.159348	0.947794	0.3581	0.999745	0.37206	0.999932	NO	NO	NO	NO	NO	NO	NO	YES
ENSG00000105472	6320	CLEC11A	C-type lectin domain containing 11A	19	50723364	50725708	protein coding	1	-0.310688	0.754686	-1.38677	0.00134429	-2.17766	1.16179e-07	-0.282974	0.866906	-1.87397	0.000155809	-2.28232	2.03556e-06	-0.376835	0.959049	-1.01363	0.133399	-1.41691	0.0122461	NO	NO	YES	NO	YES	YES	NO	NO	NO	-0.477415	0.74783	-0.132354	0.999745	-0.0420587	0.999932	NO	NO	NO	NO	NO	NO	YES	YES
ENSG00000128283	11135	CDC42EP1	CDC42 effector protein 1	22	37560480	37569405	protein coding	1	-0.479951	0.381868	0.985261	0.00212885	1.39894	4.50601e-06	-0.306502	0.822908	1.40361	0.000231282	1.61107	1.626e-05	-0.247275	0.97709	0.837617	0.0950327	1.04803	0.0124942	NO	NO	YES	NO	YES	YES	NO	NO	NO	0.898829	0.215742	0.505515	0.999745	0.430285	0.999932	NO	NO	NO	NO	NO	NO	YES	YES
ENSG00000145362	287	ANK2	ankyrin 2	4	112818032	113384221	protein coding	1	0.362656	0.43037	0.905681	0.000532936	1.83431	3.83487e-14	0.0962058	0.951999	1.41449	6.73355e-06	1.7121	2.7505e-08	0.316954	0.864813	0.782562	0.0503617	1.03413	0.00193783	NO	NO	YES	NO	YES	YES	NO	NO	NO	0.568367	0.580075	0.197389	0.999745	-0.0595546	0.999932	NO	NO	NO	NO	NO	NO	YES	YES
ENSG00000172232	566	AZU1	azurocidin 1	19	825097	832018	protein coding	1	0.00101089	0.99919	-1.20063	0.00106503	-1.72581	8.77514e-07	-0.0729463	0.968451	-2.39395	5.19507e-09	-2.74857	1.31824e-11	-0.0652985	0.995219	-0.888509	0.119457	-0.944677	0.0582032	NO	NO	YES	NO	YES	YES	NO	NO	NO	-0.523304	0.602565	-0.278917	0.999745	-0.00813495	0.999932	NO	NO	NO	NO	NO	NO	YES	YES
ENSG00000172380	55970	GNG12	G protein subunit gamma 12	1	67701475	67833467	protein coding	-1	0.0650464	0.968571	0.960359	0.0572696	1.88899	3.72317e-05	0.051518	0.987801	1.92046	0.000938589	2.53879	4.09627e-06	-0.373893	0.97709	0.397391	0.69439	0.863249	0.210092	NO	NO	YES	NO	YES	YES	NO	NO	NO	0.870621	0.5705	0.553279	0.999745	0.838576	0.999932	NO	NO	NO	NO	NO	NO	YES	YES
ENSG00000186792	8372	HYAL3	hyaluronidase 3	3	50292831	50299405	protein coding	-1	-0.162146	0.874217	-1.14924	0.00274514	-2.34231	8.83536e-11	-0.311827	0.820153	-1.68768	0.000152456	-2.26586	2.44239e-07	-0.354148	0.947772	-0.813671	0.185342	-1.51901	0.00184015	NO	NO	YES	NO	YES	YES	NO	NO	NO	-1.02993	0.0912836	-0.26002	0.999745	-0.374722	0.999932	NO	NO	NO	YES	NO	NO	YES	YES
ENSG00000196415	5657	PRTN3	proteinase 3	19	840999	848175	protein coding	1	0.273999	0.882132	-1.97697	0.00335985	-2.32877	0.000339915	-0.306763	0.916314	-3.19016	3.52928e-05	-3.31999	1.2625e-05	-0.11009	0.996391	-1.56223	0.135763	-1.84883	0.0396819	NO	NO	YES	NO	YES	YES	NO	NO	NO	-0.624616	0.728597	0.185603	0.999745	-0.18923	0.999932	NO	NO	NO	NO	NO	NO	YES	YES
ENSG00000217236	100131390	SP9	Sp9 transcription factor	2	174334954	174338500	protein coding	1	0.211191	0.670323	-0.762574	0.00106041	-1.18989	9.0365e-08	0.00227842	0.997796	-1.06248	0.000150855	-1.23305	1.12741e-05	-0.276569	0.864663	-0.638924	0.0737694	-0.942716	0.0015461	NO	NO	YES	NO	YES	YES	NO	NO	NO	-0.635397	0.174977	-0.173502	0.999745	-0.0477424	0.999932	NO	NO	NO	NO	NO	NO	YES	YES
ENSG00000214212	255809	C19orf38	chromosome 19 open reading frame 38	19	10836575	10869790	protein coding	1	1.03457	1.30601e-06	1.19782	3.86149e-09	0.969559	2.42242e-06	0.609415	0.221803	1.21086	1.70344e-05	1.17323	9.38065e-05	0.41633	0.46588	0.722471	0.0238598	0.8688	0.00113474	YES	YES	NO	NO	YES	YES	NO	NO	NO	-1.25922	7.34103e-05	-0.64912	0.999745	-0.278535	0.999932	YES	NO	NO	NO	NO	NO	NO	NO
ENSG00000002919	29916	SNX11	sorting nexin 11	17	48103357	48123601	protein coding	1	-0.00589711	0.997192	1.70254	5.96964e-09	0.990132	0.000903267	0.214158	0.863625	1.52435	1.35292e-05	1.241	0.000463402	0.0458232	0.997614	1.29841	0.00203541	0.892349	0.0292325	NO	YES	NO	NO	YES	YES	NO	NO	NO	-0.701354	0.301432	-0.507954	0.999745	-0.452646	0.999932	NO	NO	NO	NO	NO	NO	NO	YES
ENSG00000056558	7185	TRAF1	TNF receptor associated factor 1	9	120902393	120929173	protein coding	-1	0.315523	0.911322	4.22047	6.73671e-06	2.78595	0.00325826	0.30675	0.951224	4.68727	1.62224e-05	3.91179	0.000315355	-0.00739649	0.999613	3.37748	0.0145206	1.98066	0.146928	NO	YES	NO	NO	YES	YES	NO	NO	NO	-1.7442	0.546137	-1.10314	0.999745	-1.41941	0.999932	NO	NO	NO	NO	NO	NO	YES	YES
ENSG00000075420	64778	FNDC3B	fibronectin type III domain containing 3B	3	172039578	172401669	protein coding	1	-0.082699	0.919455	1.2359	6.27208e-06	0.983349	0.000305501	-0.0459501	0.974083	1.58269	4.68843e-07	1.50822	1.33369e-06	-0.150018	0.995219	1.07659	0.00612939	0.561792	0.156823	NO	YES	NO	NO	YES	YES	NO	NO	NO	-0.165326	0.920223	-0.0362124	0.999745	-0.374425	0.999932	NO	NO	NO	NO	NO	NO	YES	YES
ENSG00000086065	51510	CHMP5	charged multivesicular body protein 5	9	33264879	33282070	protein coding	1	-0.180098	0.784628	1.33362	6.31746e-07	0.682456	0.0134771	-0.103331	0.938453	1.43174	5.37183e-06	1.31625	2.8715e-05	-0.0104515	0.999613	0.828193	0.0453271	0.497751	0.21543	NO	YES	NO	NO	YES	YES	NO	NO	NO	-0.466435	0.654261	-0.0193216	0.999745	-0.329788	0.999932	NO	NO	NO	NO	NO	NO	NO	YES
ENSG00000091409	3655	ITGA6	integrin subunit alpha 6	2	172234216	172506459	protein coding	1	-0.294857	0.850729	2.46796	2.30027e-05	1.1545	0.0590559	0.325458	0.907864	3.42556	2.58807e-07	2.76218	4.79807e-05	-0.369972	0.991206	2.43152	0.00352415	0.870861	0.339668	NO	YES	NO	NO	YES	YES	NO	NO	NO	-1.00574	0.362804	-1.00884	0.999745	-1.22413	0.999932	NO	NO	NO	NO	NO	NO	YES	YES
ENSG00000100911	5721	PSME2	proteasome activator subunit 2	14	24143362	24147570	protein coding	-1	0.0342077	0.947347	1.26169	3.23912e-16	0.972706	3.53256e-10	0.0430555	0.962997	1.06243	2.12741e-08	1.14444	1.70817e-09	0.133594	0.97265	0.718486	0.00155385	0.817451	6.18967e-05	NO	YES	NO	NO	YES	YES	NO	NO	NO	-0.319239	0.513412	0.0155294	0.999745	-0.0446141	0.999932	NO	NO	NO	NO	NO	NO	NO	YES
ENSG00000103966	30844	EHD4	EH domain containing 4	15	41895933	41972557	protein coding	-1	-0.213139	0.713044	1.3651	5.18998e-08	0.632294	0.0151701	-0.188051	0.857445	1.53282	1.44236e-07	1.07669	0.000310354	-0.142839	0.995219	0.804797	0.0363961	0.574921	0.11436	NO	YES	NO	NO	YES	YES	NO	NO	NO	-0.514797	0.450524	-0.27763	0.999745	-0.0897226	0.999932	NO	NO	NO	NO	NO	NO	NO	YES
ENSG00000104381	54332	GDAP1	ganglioside induced differentiation associated protein 1	8	74320613	74518007	protein coding	1	-0.0693902	0.921691	1.43421	1.07111e-10	0.926329	5.19668e-05	-0.531593	0.528288	1.05041	0.000809703	1.31702	2.07322e-05	-0.291053	0.864813	0.868201	0.0106831	0.338727	0.337988	NO	YES	NO	NO	YES	YES	NO	NO	NO	-0.434303	0.67962	0.755638	0.999745	-0.251323	0.999932	NO	NO	NO	NO	NO	NO	NO	YES
ENSG00000108679	3959	LGALS3BP	galectin 3 binding protein	17	78971238	78979947	protein coding	-1	-0.552338	0.710047	2.6361	5.01081e-05	0.98943	0.154398	-0.0463936	0.990071	3.40754	4.85601e-06	3.12758	2.5048e-05	0.0557191	0.999613	1.63375	0.115896	1.08674	0.269605	NO	YES	NO	NO	YES	YES	NO	NO	NO	-1.07915	0.42428	-0.233562	0.999745	-0.620259	0.999932	NO	NO	NO	YES	NO	NO	YES	YES
ENSG00000115355	55704	CCDC88A	coiled-coil domain containing 88A	2	55287842	55419895	protein coding	-1	0.103171	0.88132	1.30507	6.231e-08	0.760487	0.00195008	-0.0601884	0.962733	1.24792	1.16133e-05	1.10093	0.000102942	-0.0195827	0.999613	0.90473	0.0109823	0.531976	0.130324	NO	YES	NO	NO	YES	YES	NO	NO	NO	-0.643172	0.286821	-0.0943336	0.999745	-0.365459	0.999932	NO	NO	NO	NO	NO	NO	NO	YES
ENSG00000116667	81563	C1orf21	chromosome 1 open reading frame 21	1	184387029	184629019	protein coding	1	0.222832	0.840827	1.93741	5.52077e-06	1.2192	0.00476702	0.275792	0.878458	1.92103	0.000131062	1.67785	0.00080918	0.111198	0.995219	1.16022	0.0834277	0.569183	0.398969	NO	YES	NO	NO	YES	YES	NO	NO	NO	-0.935759	0.4931	-0.522005	0.999745	-0.701398	0.999932	NO	NO	NO	NO	NO	NO	NO	YES
ENSG00000120915	2053	EPHX2	epoxide hydrolase 2	8	27490781	27548615	protein coding	1	0.486494	0.0805293	-1.1353	3.59769e-07	-0.545907	0.0140962	0.207895	0.819179	-1.60783	2.45929e-05	-1.31233	0.000946576	0.28242	0.807299	-0.82565	0.0114598	-0.424536	0.164087	NO	YES	NO	NO	YES	YES	NO	NO	NO	0.104423	0.952457	0.106107	0.999745	0.107886	0.999932	NO	NO	NO	NO	NO	NO	YES	YES
ENSG00000124201	57169	ZNFX1	zinc finger NFX1-type containing 1	20	49237946	49278426	protein coding	-1	0.0425284	0.975718	1.66408	2.19862e-05	0.943924	0.0187462	-0.136504	0.943331	1.79411	8.87416e-05	1.51686	0.000890212	0.128747	0.995219	1.18042	0.0470537	0.845504	0.13358	NO	YES	NO	NO	YES	YES	NO	NO	NO	-0.757769	0.500645	-0.14661	0.999745	-0.470982	0.999932	NO	NO	NO	NO	NO	NO	NO	YES
ENSG00000124357	55577	NAGK	N-acetylglucosamine kinase	2	71064344	71079808	protein coding	1	0.417565	0.5304	1.55948	5.42887e-06	1.08475	0.00171743	0.134554	0.94136	2.11989	9.10051e-08	1.43893	0.000563976	0.246125	0.980468	1.08867	0.0403613	0.850158	0.0824053	NO	YES	NO	NO	YES	YES	NO	NO	NO	-0.887351	0.233721	-0.835535	0.999745	-0.485152	0.999932	NO	NO	NO	NO	NO	NO	NO	YES
ENSG00000129667	79651	RHBDF2	rhomboid 5 homolog 2	17	76470891	76501790	protein coding	-1	0.255172	0.90263	2.44554	0.000543571	1.98405	0.00472507	-0.0650903	0.987693	2.9925	0.000251433	3.00293	0.00017838	-0.0789202	0.997867	1.70181	0.126668	1.59292	0.108688	NO	YES	NO	NO	YES	YES	NO	NO	NO	-0.711425	0.848061	0.0718816	0.999745	-0.0423111	0.999932	NO	NO	NO	NO	NO	NO	YES	YES
ENSG00000130813	55337	SHFL	shiftless antiviral inhibitor of ribosomal frameshifting	19	10086122	10093252	protein coding	1	-0.108146	0.936728	2.4788	4.02817e-09	1.32695	0.0021985	-0.167856	0.94136	2.2028	1.23937e-05	1.70496	0.000925537	-0.164819	0.995219	1.61403	0.0112874	1.17591	0.0517384	NO	YES	NO	NO	YES	YES	NO	NO	NO	-1.03875	0.393571	-0.330245	0.999745	-0.31748	0.999932	NO	NO	NO	YES	NO	NO	YES	YES
ENSG00000134321	91543	RSAD2	radical S-adenosyl methionine domain containing 2	2	6865557	6898239	protein coding	1	-0.088036	0.978654	2.9532	0.000866919	1.32746	0.153388	-0.213875	0.962733	3.91971	0.000113012	3.91475	8.62365e-05	-0.0764055	0.999613	1.65554	0.264259	0.70211	0.637319	NO	YES	NO	NO	YES	YES	NO	NO	NO	-1.53137	0.553634	0.206351	0.999745	-0.89459	0.999932	NO	NO	NO	NO	NO	NO	NO	YES
ENSG00000135218	948	CD36	CD36 molecule (CD36 blood group)	7	80369575	80679277	protein coding	1	-1.00472	0.14392	1.81703	0.000160569	1.17014	0.0165264	-0.484749	0.755919	2.106	0.000164556	1.92117	0.000513639	-1.0631	0.306519	1.15445	0.129869	0.622901	0.408171	NO	YES	NO	NO	YES	YES	NO	NO	NO	0.363616	0.896002	0.294312	0.999745	0.515377	0.999932	NO	NO	NO	NO	NO	NO	YES	YES
ENSG00000135929	1593	CYP27A1	cytochrome P450 family 27 subfamily A member 1	2	218781749	218815293	protein coding	1	0.0995481	0.945233	1.74886	9.7673e-05	1.29956	0.00407793	0.199807	0.938296	3.30705	2.92915e-11	2.65871	2.73211e-07	-0.332795	0.979694	1.13378	0.123995	0.598017	0.403932	NO	YES	NO	NO	YES	YES	NO	NO	NO	-0.534073	0.702959	-0.879557	0.999745	-0.248342	0.999932	NO	NO	NO	NO	NO	NO	YES	YES
ENSG00000136689	3557	IL1RN	interleukin 1 receptor antagonist	2	113099315	113134016	protein coding	1	-0.468973	0.778529	3.2513	1.88305e-06	2.16019	0.00167443	-0.637706	0.794376	2.92018	0.00029356	2.83265	0.00035444	-0.419761	0.991206	2.24875	0.0281474	1.75992	0.067312	NO	YES	NO	NO	YES	YES	NO	NO	NO	-0.616835	0.888865	0.544789	0.999745	-0.080616	0.999932	NO	NO	NO	NO	NO	NO	YES	YES
ENSG00000137094	25822	DNAJB5	DnaJ heat shock protein family (Hsp40) member B5	9	34989641	34998900	protein coding	1	0.120253	0.936728	1.57011	0.000930676	1.40238	0.00289945	-0.0369448	0.990971	2.39721	2.00802e-05	2.17217	0.000216591	0.183785	0.995219	1.37704	0.0640119	1.29729	0.044557	NO	YES	NO	NO	YES	YES	NO	NO	NO	-0.283488	0.939982	-0.220503	0.999745	-0.266892	0.999932	NO	NO	NO	NO	NO	NO	YES	YES
ENSG00000138119	26509	MYOF	myoferlin	10	93306429	93482334	protein coding	-1	0.297392	0.693417	1.49608	9.7234e-06	0.561564	0.118557	-0.160351	0.920912	1.97009	4.00101e-07	1.48196	0.00018206	0.056212	0.996391	0.572597	0.341457	0.430256	0.42542	NO	YES	NO	NO	YES	YES	NO	NO	NO	-1.22704	0.0998666	-0.333812	0.999745	-0.185724	0.999932	NO	NO	NO	NO	NO	NO	NO	YES
ENSG00000139679	10161	LPAR6	lysophosphatidic acid receptor 6	13	48389567	48444704	protein coding	-1	0.488416	0.792647	2.71084	0.000372157	1.30776	0.101058	0.526662	0.875465	4.10339	1.80173e-06	3.01794	0.000608365	0.5519	0.97934	1.80884	0.146756	0.829883	0.508435	NO	YES	NO	NO	YES	YES	NO	NO	NO	-1.88334	0.179656	-1.61648	0.999745	-1.52619	0.999932	NO	NO	NO	NO	NO	NO	NO	YES
ENSG00000146376	93663	ARHGAP18	Rho GTPase activating protein 18	6	129576132	129710177	protein coding	-1	-0.186236	0.841159	1.4218	8.13259e-05	0.855123	0.0201659	-0.045444	0.982037	1.83497	1.07571e-05	1.82584	9.0527e-06	-0.155681	0.995219	0.765038	0.199182	0.421253	0.465254	NO	YES	NO	NO	YES	YES	NO	NO	NO	-0.37496	0.813278	0.0262823	0.999745	-0.19335	0.999932	NO	NO	NO	NO	NO	NO	YES	YES
ENSG00000154217	26207	PITPNC1	phosphatidylinositol transfer protein cytoplasmic 1	17	67377281	67697256	protein coding	1	-0.28343	0.619516	1.16886	1.44054e-05	0.746587	0.00661075	0.213624	0.860676	1.51116	2.57343e-06	1.32073	6.47719e-05	-0.180117	0.985824	1.20752	0.00190529	0.913133	0.0130212	NO	YES	NO	NO	YES	YES	NO	NO	NO	-0.13497	0.952639	-0.409338	0.999745	-0.120208	0.999932	NO	NO	NO	NO	NO	NO	YES	YES
ENSG00000154978	81552	VOPP1	VOPP1 WW domain binding protein	7	55436056	55572988	protein coding	-1	0.273094	0.711518	1.31542	5.72271e-05	0.86369	0.00908374	0.501991	0.531137	1.43283	0.000215823	1.44757	0.000154813	0.0336573	0.999613	0.756506	0.154348	0.720638	0.122331	NO	YES	NO	NO	YES	YES	NO	NO	NO	-0.717103	0.175451	-0.500697	0.999745	-0.0831651	0.999932	NO	NO	NO	NO	NO	NO	NO	NO
ENSG00000157483	4643	MYO1E	myosin IE	15	59132434	59372871	protein coding	-1	-0.151129	0.899647	1.74472	1.44478e-05	0.814223	0.0518645	0.0132797	0.994266	2.24812	1.22038e-06	2.03325	1.11925e-05	0.0014873	0.999613	0.81469	0.23133	0.415015	0.533443	NO	YES	NO	NO	YES	YES	NO	NO	NO	-0.772853	0.41504	-0.239128	0.999745	-0.377513	0.999932	NO	NO	NO	NO	NO	NO	NO	YES
ENSG00000159228	873	CBR1	carbonyl reductase 1	21	36069941	36073166	protein coding	1	0.14769	0.749217	1.31715	2.19979e-12	0.837724	1.3819e-05	0.202001	0.826768	1.15087	3.53244e-06	1.22716	1.31991e-06	0.214459	0.915581	0.550674	0.0784774	0.680417	0.00827618	NO	YES	NO	NO	YES	YES	NO	NO	NO	-0.622499	0.166804	-0.152857	0.999745	-0.0987429	0.999932	NO	NO	NO	NO	NO	NO	NO	YES
ENSG00000160710	103	ADAR	adenosine deaminase RNA specific	1	154581695	154628013	protein coding	-1	0.0180866	0.978975	1.40011	2.28847e-15	0.8739	9.99174e-07	0.0237559	0.980534	1.32469	1.02595e-10	1.1366	3.31905e-08	0.0251751	0.997614	0.95573	9.78152e-05	0.741585	0.00192915	NO	YES	NO	NO	YES	YES	NO	NO	NO	-0.540072	0.2665	-0.217793	0.999745	-0.254076	0.999932	NO	NO	NO	NO	NO	NO	NO	YES
ENSG00000163840	151636	DTX3L	deltex E3 ubiquitin ligase 3L	3	122564338	122575203	protein coding	1	-0.196742	0.811093	1.78105	5.37255e-08	0.847023	0.0124705	0.148427	0.922358	1.8428	1.36748e-06	1.55834	4.48324e-05	-0.0670493	0.995219	1.33982	0.00461487	0.604358	0.220278	NO	YES	NO	NO	YES	YES	NO	NO	NO	-0.732423	0.405316	-0.438583	0.999745	-0.680479	0.999932	NO	NO	NO	NO	NO	NO	YES	YES
ENSG00000165915	91252	SLC39A13	solute carrier family 39 member 13	11	47407132	47416496	protein coding	1	-0.0645676	0.95981	1.45453	0.000200642	0.962798	0.0151805	-0.123241	0.952271	1.80775	7.73523e-05	1.55637	0.00072916	-0.195631	0.995219	1.04408	0.0912973	0.80513	0.153746	NO	YES	NO	NO	YES	YES	NO	NO	NO	-0.421494	0.813058	-0.140832	0.999745	-0.0482907	0.999932	NO	NO	NO	NO	NO	NO	YES	YES
ENSG00000166128	51762	RAB8B	RAB8B, member RAS oncogene family	15	63189560	63267776	protein coding	1	0.200722	0.805444	1.45402	1.00216e-05	1.07771	0.00107389	0.323692	0.774869	1.61815	2.61505e-05	1.46112	0.000136224	0.12897	0.995219	0.960956	0.0580947	0.59886	0.22179	NO	YES	NO	NO	YES	YES	NO	NO	NO	-0.572019	0.613691	-0.487113	0.999745	-0.497972	0.999932	NO	NO	NO	NO	NO	NO	NO	YES
ENSG00000167460	7171	TPM4	tropomyosin 4	19	16067021	16103005	protein coding	1	0.0528751	0.911803	1.09809	2.06227e-12	0.888215	1.22028e-08	-0.0522977	0.951032	1.45486	2.88478e-16	1.30693	2.84529e-13	-0.0958068	0.993806	0.716894	0.00138312	0.472231	0.032056	NO	YES	NO	NO	YES	YES	NO	NO	NO	-0.258814	0.727412	-0.103267	0.999745	-0.16137	0.999932	NO	NO	NO	NO	NO	NO	NO	YES
ENSG00000172936	4615	MYD88	MYD88 innate immune signal transduction adaptor	3	38138552	38143024	protein coding	1	0.116812	0.911803	1.8319	1.79739e-07	1.14052	0.00134075	0.00527459	0.996966	1.62255	0.000101707	1.48622	0.00034153	-0.200965	0.995219	1.20332	0.0225521	0.928047	0.0612113	NO	YES	NO	NO	YES	YES	NO	NO	NO	-0.803364	0.319334	-0.150913	0.999745	-0.092461	0.999932	NO	NO	NO	NO	NO	NO	YES	YES
ENSG00000173821	57674	RNF213	ring finger protein 213	17	80260852	80398794	protein coding	1	-0.196554	0.862289	2.31029	2.7181e-08	1.11995	0.00904179	-0.188798	0.921346	2.40455	6.15218e-07	1.96702	4.65109e-05	-0.282926	0.982034	1.7063	0.00435126	0.839966	0.170565	NO	YES	NO	NO	YES	YES	NO	NO	NO	-0.989033	0.353008	-0.254177	0.999745	-0.598696	0.999932	NO	NO	NO	YES	NO	NO	YES	YES
ENSG00000178623	2859	GPR35	G protein-coupled receptor 35	2	240605430	240633159	protein coding	1	1.31455	0.0753542	2.01212	0.000302124	1.80323	0.00102498	0.621387	0.725447	3.24608	2.17619e-07	2.67535	2.32462e-05	0.906704	0.660905	1.70752	0.0431115	1.27019	0.10811	NO	YES	NO	NO	YES	YES	NO	NO	NO	-1.51737	0.185632	-1.19952	0.999745	-1.35343	0.688629	NO	NO	NO	NO	NO	NO	NO	YES
ENSG00000180628	84333	PCGF5	polycomb group ring finger 5	10	91163012	91284337	protein coding	1	0.153675	0.913065	1.65378	0.00064575	1.25928	0.00931523	0.373759	0.841583	2.07885	0.000203693	2.09107	0.00014129	0.123555	0.995219	0.790399	0.348046	0.626185	0.404569	NO	YES	NO	NO	YES	YES	NO	NO	NO	-0.542283	0.801666	-0.36731	0.999745	-0.288594	0.999932	NO	NO	NO	NO	NO	NO	YES	YES
ENSG00000197329	57162	PELI1	pellino E3 ubiquitin protein ligase 1	2	64092652	64144420	protein coding	-1	0.185117	0.90088	2.2962	3.10091e-06	1.50158	0.00260161	-0.389146	0.859899	2.6961	2.38633e-06	2.00623	0.000631608	0.071605	0.997614	1.85442	0.0111865	1.07235	0.137249	NO	YES	NO	NO	YES	YES	NO	NO	NO	-0.973534	0.490743	-0.309245	0.999745	-0.821731	0.999932	NO	NO	NO	NO	NO	NO	YES	YES
ENSG00000206503	3105	HLA-A	major histocompatibility complex, class I, A	6	29941260	29949572	protein coding	1	0.491098	0.369624	1.48778	2.72801e-06	0.998695	0.00185238	0.0989085	0.953475	1.72904	3.79383e-06	1.64352	1.20461e-05	0.0136466	0.999613	0.967675	0.0510074	0.875307	0.0496669	NO	YES	NO	NO	YES	YES	NO	NO	NO	-0.975769	0.0910969	-0.202998	0.999745	-0.0921927	0.999932	NO	NO	NO	NO	NO	NO	NO	YES
ENSG00000221963	80830	APOL6	apolipoprotein L6	22	35648446	35668404	protein coding	1	-0.0859929	0.914354	1.64321	4.36833e-10	0.644185	0.0200217	0.164751	0.887404	1.36727	1.35183e-05	1.13687	0.000303269	0.065353	0.995219	1.03683	0.00775455	0.319331	0.461625	NO	YES	NO	NO	YES	YES	NO	NO	NO	-0.908482	0.224522	-0.401501	0.999745	-0.794809	0.942683	NO	NO	NO	NO	NO	NO	NO	NO
ENSG00000240065	5698	PSMB9	proteasome 20S subunit beta 9	6	32844136	32860734	protein coding	1	0.214758	0.688889	1.61642	2.49059e-12	0.554651	0.0263249	-0.103534	0.942896	1.12536	0.000212638	1.2205	6.22723e-05	-0.0665605	0.995219	0.609434	0.119495	0.404065	0.263162	NO	YES	NO	NO	YES	YES	NO	NO	NO	-1.27242	0.00438219	0.188284	0.999745	-0.151046	0.999932	YES	NO	NO	YES	NO	NO	NO	YES
ENSG00000090659	30835	CD209	CD209 molecule	19	7739993	7747564	protein coding	-1	-0.262609	0.778717	1.91884	4.27966e-07	0.45897	0.277151	0.207908	0.901341	2.54437	4.20397e-09	1.57881	0.000482016	-0.00750492	0.999613	0.554052	0.436083	-0.0468938	0.953538	NO	YES	NO	NO	YES	YES	NO	NO	NO	-1.19161	0.151717	-1.1679	0.999745	-0.604065	0.999932	NO	NO	NO	YES	NO	NO	NO	YES
ENSG00000110092	595	CCND1	cyclin D1	11	69641156	69654474	protein coding	1	-1.15012	0.491955	3.37532	0.000150562	2.52751	0.00457789	-0.529273	0.896466	4.09309	6.8677e-05	3.84525	0.000154673	-0.817389	0.955206	2.29826	0.098515	1.63466	0.210029	NO	YES	NO	NO	YES	YES	NO	NO	NO	0.310024	0.962259	0.277638	0.999745	0.135447	0.999932	NO	NO	NO	NO	NO	NO	YES	YES
ENSG00000133048	1116	CHI3L1	chitinase 3 like 1	1	203178931	203186704	protein coding	-1	-0.334656	0.579278	1.16165	0.000135251	0.936734	0.00195352	-0.237929	0.836651	1.51764	1.37654e-05	1.46742	1.95978e-05	-0.095811	0.995219	1.02965	0.02033	0.878863	0.0330591	NO	YES	NO	NO	YES	YES	NO	NO	NO	0.113707	0.952032	0.181938	0.999745	-0.0679336	0.999932	NO	NO	NO	NO	NO	NO	YES	YES
ENSG00000178175	167465	ZNF366	zinc finger protein 366	5	72439903	72507410	protein coding	-1	0.050366	0.98561	3.07971	1.02754e-05	1.20568	0.103529	0.228062	0.951316	3.397	2.95913e-05	2.97278	0.000245799	-0.57242	0.97265	1.82952	0.0983018	0.601353	0.6143	NO	YES	NO	NO	YES	YES	NO	NO	NO	-1.91633	0.0942487	-0.654735	0.999745	-0.670274	0.999932	NO	NO	NO	YES	NO	NO	NO	YES
ENSG00000005206	56928	SPPL2B	signal peptide peptidase like 2B	19	2328615	2355095	protein coding	1	-0.0622505	0.917375	-0.787855	0.000144589	-0.918404	5.55323e-06	-0.318268	0.55247	-1.04912	8.9042e-05	-1.1776	2.11098e-05	-0.208251	0.930918	-0.617896	0.0549346	-0.649657	0.0194509	NO	NO	NO	NO	YES	YES	NO	NO	NO	-0.0654759	0.971581	0.184976	0.999745	0.160843	0.999932	NO	NO	NO	NO	NO	NO	NO	NO
ENSG00000008130	65220	NADK	NAD kinase	1	1751232	1780457	protein coding	-1	0.662299	0.0890633	0.767048	0.00988704	0.796119	0.00592656	0.323824	0.718349	1.2204	0.000333142	1.14409	0.000704423	0.349359	0.863642	0.519365	0.295714	0.767294	0.0535721	NO	NO	NO	NO	YES	YES	NO	NO	NO	-0.628207	0.264619	-0.415033	0.999745	-0.113863	0.999932	NO	NO	NO	NO	NO	NO	NO	NO
ENSG00000047249	51606	ATP6V1H	ATPase H+ transporting V1 subunit H	8	53715543	53843558	protein coding	-1	0.13146	0.876297	0.669422	0.0386575	0.845067	0.00619743	0.316504	0.756906	1.46439	4.62336e-05	1.50864	2.03267e-05	0.109385	0.995219	0.430231	0.452032	0.411493	0.39255	NO	NO	NO	NO	YES	YES	NO	NO	NO	0.0501032	0.987061	-0.285871	0.999745	-0.126767	0.999932	NO	NO	NO	NO	NO	NO	NO	YES
ENSG00000067082	1316	KLF6	KLF transcription factor 6	10	3775996	3785281	protein coding	-1	0.0993288	0.959843	1.70747	0.00656085	1.62407	0.00833715	-0.136748	0.966374	2.50618	0.000458497	2.40686	0.000617137	-0.0449289	0.999613	1.14383	0.268925	0.989239	0.281529	NO	NO	NO	NO	YES	YES	NO	NO	NO	-0.177303	0.963355	0.0327664	0.999745	-0.124014	0.999932	NO	NO	NO	NO	NO	NO	YES	YES
ENSG00000081087	28962	OSTM1	osteoclastogenesis associated transmembrane protein 1	6	108029245	108165854	protein coding	-1	0.104337	0.883541	0.865279	0.000684576	0.722404	0.00426096	0.386641	0.52929	1.30287	8.91607e-06	1.21226	3.49098e-05	0.0420746	0.996391	0.491105	0.249133	0.38385	0.31894	NO	NO	NO	NO	YES	YES	NO	NO	NO	-0.242912	0.878829	-0.484458	0.999745	-0.154717	0.999932	NO	NO	NO	NO	NO	NO	NO	NO
ENSG00000101439	1471	CST3	cystatin C	20	23626706	23638473	protein coding	-1	0.435629	0.181404	-0.741326	0.000977946	-0.890171	4.17417e-05	0.119005	0.897311	-1.0379	6.70987e-05	-1.03566	5.61116e-05	0.230814	0.924146	-0.472565	0.194729	-0.445342	0.162948	NO	NO	NO	NO	YES	YES	NO	NO	NO	-0.580627	0.443608	-0.123052	0.999745	-0.218018	0.999932	NO	NO	NO	NO	NO	NO	YES	YES
ENSG00000102032	5973	RENBP	renin binding protein	X	153935269	153944687	protein coding	-1	0.378583	0.520355	0.81898	0.0107169	0.551481	0.0906027	0.0112887	0.994266	1.39687	0.000199444	1.37587	0.000267301	-0.147895	0.995219	0.16023	0.828007	-0.0644405	0.915999	NO	NO	NO	NO	YES	YES	NO	NO	NO	-0.64235	0.591596	-0.0329908	0.999745	-0.0846807	0.999932	NO	NO	NO	NO	NO	NO	NO	YES
ENSG00000103260	79006	METRN	meteorin, glial cell differentiation regulator	16	715118	719655	protein coding	1	-0.146987	0.762858	-0.819678	0.000127321	-0.544684	0.0109497	-0.361302	0.544203	-1.38629	1.83111e-05	-1.19512	0.000426041	-0.20255	0.94428	-0.576404	0.0874385	-0.442172	0.135542	NO	NO	NO	NO	YES	YES	NO	NO	NO	0.426981	0.648683	0.546532	0.999745	0.314951	0.999932	NO	NO	NO	NO	NO	NO	NO	NO
ENSG00000104763	427	ASAH1	N-acylsphingosine amidohydrolase 1	8	18055992	18084998	protein coding	-1	0.238107	0.784628	0.266286	0.533617	0.709736	0.0567859	0.217695	0.886711	1.64552	8.69888e-05	1.57757	0.000137933	0.0472018	0.997614	-0.077149	0.933655	0.0469215	0.950389	NO	NO	NO	NO	YES	YES	NO	NO	NO	0.210405	0.928543	-0.293012	0.999745	0.0766511	0.999932	NO	NO	NO	NO	NO	NO	NO	YES
ENSG00000105373	29997	NOP53	NOP53 ribosome biogenesis factor	19	47745546	47757058	protein coding	1	0.287672	0.544819	-0.917398	0.000237513	-0.637719	0.0110382	0.0167638	0.990071	-1.03254	0.0005554	-1.05802	0.000353833	0.0971945	0.995219	-0.657241	0.091559	-0.523378	0.139556	NO	NO	NO	NO	YES	YES	NO	NO	NO	-0.00474041	0.999561	-0.047826	0.999745	0.0205692	0.999932	NO	NO	NO	NO	NO	NO	NO	YES
ENSG00000105993	10049	DNAJB6	DnaJ heat shock protein family (Hsp40) member B6	7	157335381	157417439	protein coding	1	0.021371	0.986907	0.906035	0.0141851	1.12731	0.00144773	0.209315	0.893341	1.56055	0.000179833	1.60604	8.60778e-05	0.0485521	0.997614	0.428617	0.528938	0.789469	0.118375	NO	NO	NO	NO	YES	YES	NO	NO	NO	0.20561	0.892586	-0.175896	0.999745	0.313838	0.999932	NO	NO	NO	NO	NO	NO	YES	YES
ENSG00000106546	196	AHR	aryl hydrocarbon receptor	7	16916359	17346152	protein coding	1	-1.06174	0.143135	1.60432	0.00146285	1.28776	0.0103808	-0.688776	0.664746	2.36605	4.23913e-05	2.19062	0.000142264	-1.02801	0.419523	1.80551	0.0130969	0.827059	0.271242	NO	NO	NO	NO	YES	YES	NO	NO	NO	0.761616	0.450524	0.499704	0.999745	0.0446245	0.999932	NO	NO	NO	NO	NO	NO	YES	YES
ENSG00000110455	84680	ACCS	1-aminocyclopropane-1-carboxylate synthase homolog (inactive)	11	44065925	44084237	protein coding	1	0.175822	0.674315	-0.873919	9.11706e-06	-0.994897	2.69901e-07	-0.190435	0.806912	-1.1934	1.63163e-05	-1.55411	4.09242e-07	-0.0393042	0.995219	-0.579608	0.0644895	-0.737666	0.00449438	NO	NO	NO	NO	YES	YES	NO	NO	NO	-0.295451	0.68814	-0.178767	0.999745	-0.120712	0.999932	NO	NO	NO	NO	NO	NO	YES	YES
ENSG00000111670	79158	GNPTAB	N-acetylglucosamine-1-phosphate transferase subunits alpha and beta	12	101745499	101830959	protein coding	-1	0.629102	0.0335008	0.444105	0.0787927	0.91321	7.48995e-05	0.488946	0.3293	1.05154	0.000234768	1.31009	2.45406e-06	0.42745	0.539253	0.312407	0.487259	0.627295	0.0536626	NO	NO	NO	NO	YES	YES	NO	NO	NO	-0.15466	0.921564	-0.24969	0.999745	-0.102689	0.999932	NO	NO	NO	NO	NO	NO	NO	NO
ENSG00000112294	7915	ALDH5A1	aldehyde dehydrogenase 5 family member A1	6	24494867	24537207	protein coding	1	-0.193697	0.785083	-0.997262	0.00103784	-0.905113	0.00248069	-0.0560233	0.97303	-1.55108	0.000139299	-1.39784	0.000831366	-0.235846	0.973117	-0.840275	0.0731282	-0.814312	0.0456312	NO	NO	NO	NO	YES	YES	NO	NO	NO	0.289802	0.886957	0.230703	0.999745	0.256385	0.999932	NO	NO	NO	NO	NO	NO	NO	YES
ENSG00000117009	8564	KMO	kynurenine 3-monooxygenase	1	241532134	241595642	protein coding	1	-0.187852	0.906978	1.72046	0.00182666	1.20236	0.0304367	-0.760535	0.651489	2.37633	0.000180707	2.28606	0.000272623	-0.294378	0.995219	0.976547	0.301869	0.649648	0.456037	NO	NO	NO	NO	YES	YES	NO	NO	NO	-0.320368	0.912929	0.656261	0.999745	-0.0433873	0.999932	NO	NO	NO	NO	NO	NO	YES	YES
ENSG00000119729	23433	RHOQ	ras homolog family member Q	2	46541806	46584688	protein coding	1	1.23826	0.0298851	0.958567	0.0466574	1.45828	0.00126121	0.996604	0.227379	1.91218	0.000346674	1.89016	0.000319988	1.04484	0.273028	0.910211	0.234334	1.00829	0.12094	NO	NO	NO	NO	YES	YES	NO	NO	NO	-0.73311	0.597526	-1.0241	0.999745	-0.914689	0.999932	NO	NO	NO	NO	NO	NO	NO	NO
ENSG00000121297	57616	TSHZ3	teashirt zinc finger homeobox 3	19	31149979	31349436	protein coding	-1	0.299218	0.732035	1.10309	0.0044853	0.831779	0.0329142	-0.0741138	0.974917	1.90866	2.26572e-05	1.64895	0.000404771	-0.267203	0.982034	0.811834	0.213959	0.215918	0.750634	NO	NO	NO	NO	YES	YES	NO	NO	NO	-0.566414	0.732649	-0.204089	0.999745	-0.342887	0.999932	NO	NO	NO	NO	NO	NO	NO	YES
ENSG00000125753	7408	VASP	vasodilator stimulated phosphoprotein	19	45506579	45526989	protein coding	1	0.0257214	0.976412	0.925701	0.000168204	0.84807	0.000463144	0.0276872	0.983803	1.37013	1.00728e-06	1.0412	0.000243111	0.224349	0.955206	0.728875	0.0500018	0.77909	0.0179074	NO	NO	NO	NO	YES	YES	NO	NO	NO	-0.0989222	0.956941	-0.366067	0.999745	-0.181493	0.999932	NO	NO	NO	NO	NO	NO	NO	YES
ENSG00000128512	9732	DOCK4	dedicator of cytokinesis 4	7	111726110	112206407	protein coding	-1	-0.212597	0.940974	2.64643	0.00390282	2.50292	0.0053585	-0.151811	0.974917	3.9834	0.000124829	3.70407	0.000307818	-0.256135	0.995219	2.1803	0.128654	1.8899	0.143171	NO	NO	NO	NO	YES	YES	NO	NO	NO	0.0751731	0.993593	-0.13281	0.999745	-0.0145027	0.999932	NO	NO	NO	NO	NO	NO	YES	YES
ENSG00000129675	9459	ARHGEF6	Rac/Cdc42 guanine nucleotide exchange factor 6	X	136665547	136780932	protein coding	-1	-0.0994916	0.904062	-0.961294	0.000669285	-0.985871	0.00034806	-0.112735	0.9322	-1.10226	0.000970962	-1.1268	0.000615927	-0.198619	0.978935	-0.890505	0.0322262	-0.95841	0.00950484	NO	NO	NO	NO	YES	YES	NO	NO	NO	0.0780205	0.962259	0.0924148	0.999745	0.105529	0.999932	NO	NO	NO	NO	NO	NO	NO	YES
ENSG00000134851	55858	TMEM165	transmembrane protein 165	4	55395957	55453397	protein coding	1	0.0210078	0.979762	0.761207	0.000498554	0.899195	2.11777e-05	0.147752	0.871665	1.04888	3.91026e-05	1.05691	2.87967e-05	-0.0596806	0.995219	0.517178	0.138948	0.524886	0.0842453	NO	NO	NO	NO	YES	YES	NO	NO	NO	0.12207	0.937222	-0.1516	0.999745	0.0522478	0.999932	NO	NO	NO	NO	NO	NO	NO	NO
ENSG00000135047	1514	CTSL	cathepsin L	9	87724051	87731469	protein coding	1	0.0787098	0.974998	1.64125	0.0277266	2.08142	0.00343806	0.11292	0.974917	2.901	0.000501479	3.52165	1.1797e-05	0.0611261	0.999613	0.333002	0.839078	0.907002	0.417581	NO	NO	NO	NO	YES	YES	NO	NO	NO	0.366947	0.950351	0.502001	0.999745	0.50254	0.999932	NO	NO	NO	NO	NO	NO	YES	YES
[truncated: 9,881 more rows]
[truncated: 39 more columns]
